# Supplementary material for: Aberrant phase separation and nucleolar dysfunction in rare genetic diseases
Source: Nature. 2023 Feb 8;614(7948):564–71. doi: 10.1038/s41586-022-05682-1 (PMC9931588; doi:10.1038/s41586-022-05682-1)
Supplement: Supplementary file 5 — Clinical features of individuals with 13q12.3 deletion syndrome from this study and previous studies. [file 41586_2022_5682_MOESM5_ESM.xlsx]

## Sheet: Supplementary Table 2
	Individual 6	Bartholdi et al. (patient 1)	Bartholdi et al. (patient 2)	Bartholdi et al. (patient 3)	Mandrile et al.	Wang et al.	Decipher patients (n=12)	Uguen et al. (patient 1)	Uguen et al. (patient 2)	Uguen et al. (patient 3)	Uguen et al. (patient 4)	Uguen et al. (patient 5)	Uguen et al. (patient 6)	total
Mutation	deletion	deletion	deletion	deletion	deletion	deletion	deletion 12/12	frameshift variant in exon 3	frameshift variant in exon 4	frameshift variant in exon 3	deletion	deletion	missense variant in exon 4	20 deletion/3 frameshift variant/1 missense variant
Deletion size	81 Kb	1.58 Mb	1.4 Mb	1.73 Mb	3.4 Mb	2.324 Mb		not applicable	not applicable	not applicable	260 Kb	54 Kb	not applicable
location	arr[hg19]13q12.3(31,035,934_31,117,112) x1	arr[hg19] 13q12.3(30,880,255_32,462,466)x1	arr[hg19] 13q12.3(30,768,420_32,166,016)x1	arr[hg19] 13q12.3(30,805,425_32,533,892)x1	arr[hg19] 13q12.2q13.1(28,963,865_31,955,272)x1	arr[hg19] 13q12.3(29,376,209_31,700,395)x1		NM_002128.7:c.220_223dupGAAA; p.(Met75Argfs*35)	NM_002128.7:c.437dupA; p.(Lys147Glufs*10)	NM_002128.7:c.188delT; p.(Met63Argfs*13)	arr[GRCh37] 13q12.3(31,009,874_31,269,950) x1	arr[GRCh37] 13q12.3(30,988,787_31,042,766) x1	NM_002128.7:c.329G>A, p.(Arg110His)
Family history/ inheritance	de novo	de novo	de novo	de novo	de novo	de novo	10/11 de novo, 1/11 paternally inherited, 1 na	de novo	de novo	de novo	na	de novo	de novo	21 de novo/1 paternally inherited/2 na
Sex	male	male	female	female	female	female	8 female, 3 male, 1 na	female	male	male	female	male	male	9 male/14 female/1 na
Age (years)	5	19	12	12.5	5	14	average 5.29 (SD 5.03) (10/10, 2 na)	17	5	4	12	1.75	12	average 7.83 (SD 5.73) (22/22)
Short stature	+	-	-	+	+	na	1/1 short stature	-	+	na	na	na	-	5/9
Failure to thrive	-	-	-	+	+	na	na	-	+	na	na	+	na	4/8
Microcephaly	+	+	+	+	-	na	5/5	+	+	+	-	+	- (initial microcephaly which resolved later)	13/16
IUGR	-	-	-	+	-	na	1/1	na	na	na	na	+	na	3/7
Facial features
Eyes	unilateral ptosis	short palpebral fissures	na	ptosis, small palpebral fissures	na	hypertelorism	1/1 hypotelorism, 1/1 downslanted palpebral fissures, 1/1 ptosis + epicanthus	na	mild epicanthus, downslanted palpebral fissures	na	na	na	downslanted palpebral fissures	7/7
Underdeveloped alae nasi	-	+	+	+	+	na	na	+	-	-	+	-	+	7/11
Low insertion columella	-	+	+	+	+	+	1/1	-	-	-	+	-	+	8/13
Genital anomalies
Genital anomalies	-	cryptorchidism, small testes	na	na	na	na	1/1 hypogonadism	na	na	na	na	partial incomplete prepuce	na	3/4
Skeletal anomalies
Limb anomalies	bilateral clinodactyly of the 5th fingers, bilateral syndactyly of the second and third toes	small hands, short feet	na	asymmetric legs, hyperextensible large joints and others stiff and enlarged, prominent digit pads, broad fingertips, long great toes, metatarsus adductus	na	bilateral transverse palmar crease	4/4 toe or finger syndactyly, 1/1 metatarsus adductus	na	na	na	na	na	bilateral 5th finger clinodactyly	6/6
Camptodactyly	-	-	+	+	na	+	na	na	na	na	na	na	na	3/5
Other anomalies	-	hip dysplasia	thoracic kyphoscoliosis	na	mild pectus excavatum	na	1/1 pectus excavatum	na	na	na	na	na	na	4/5
Recurrent vomiting	-	+	+	+	-	na	na	na	na	na	na	na	na	3/5
Constipation	-	+	+	+	na	na	1/1	-	-	-	+	+	-	6/11
Atopic dermatitis	-	+	+	+	na	na	na	-	-	+	+	+	-	6/10
Skin, other	na	eczema on hands elbows knees, cafe au lait spots on torso	na	hirsutism on back and neck	two haemangiomas, one episode of cutaneous rash	na	1/1 café au lait spot, 1/1 spotty hyperpigmentation + coarse hair	na	na	hypertrichosis	na	na	na	6/6
Recurrent airway infections	-	+, allergic rhinitis	+, asthmatic bronchitis	+	na	na	na	+	+	-	-	-	-	5/10
Developmental/neurological/behavioural
Motor delay	+	-	-	+ mild	+	+ mild	4/4	-	+	-	+	+	-	11/16
Hypotonia	-	na	+	+	+	na	na	na	+	na	na	na	na	4/5
Intellectual disability, IQ	+, 67	+, 53	+, 54	+, estimated 40-50	+	+	9/9	+	-	-, IQ 73	+	na	+	18/20
Language delay	+	+	+	+	+	+	7/7	+	+	+	+	na	+	18/18
Hyperactivity	-	+	+	+	na	na	2/2	na	na	attention deficit hyperactivity disorder	na	na	attention deficit hyperactivity disorder	7/7
Self mutilation	-	+	-	+	na	na	na	na	na	na	na	na	na	2/4
Reduced sensitivity to pain	-	+	+	+	na	na	1/1	na	na	na	+	na	na	5/6
Other neurological anomalies	-	na	na	na	na	epilepsy	2/2 seizures, 1/1 hyperreflexia, 1/1 truncal ataxia, 1/1 athetosis	na	na	na	epilepsy	na	na	7/7
Brain alterations	-	na	-, normal cerebral MRI	-, normal cerebral MRI	+, brain MRI: mild hypomyelination of the subcortical regions and hypoplastic corpus callosum	+, brain MRI: signal enhancement in bilateral hippocampus on FLAIR sequence	na	na	na	+, brain MRI: temporal lobe abnormalities	na	na	na	3/6
Vision	hypermetropia	hypermetropia	hypermetropia	hypermetropia, strabismus	normal	na	1/1 myopia + strabismus	hypermetropia	na	na	na	na	hypermetropia	6 hypermetropia/1 myopia/2 strabismus
Hearing	na	na	na	hearing loss (left), hearing impairment (right)	na	na	hearing impairment 1/1	hearing loss	na	na	na	na	conductive hearing loss	4/4 hearing impairment or loss
