# Supplementary material for: Aberrant phase separation and nucleolar dysfunction in rare genetic diseases
Source: Nature. 2023 Feb 8;614(7948):564–71. doi: 10.1038/s41586-022-05682-1 (PMC9931588; doi:10.1038/s41586-022-05682-1)
Supplement: Supplementary file 6 — Genes and isoforms for which protein products contain a C-terminal IDR. [file 41586_2022_5682_MOESM6_ESM.xlsx]

## Sheet: SupplementaryTable3
ID	Gene symbol	Description	Gene ID	Transcript ID	GENCODE basic annotation	Peptide length	IDR start	IDR end	IDR lengh
ENSP00000374892.2	TRBV7-4	T cell receptor beta variable 7-4 (gene/pseudogene)	ENSG00000253409	ENST00000390369.2	GENCODE basic	115	61	115	54
ENSP00000487879.1	NPIPA3	nuclear pore complex interacting protein family member A3	ENSG00000278308	ENST00000631747.1	GENCODE basic	369	254	369	115
ENSP00000477946.1	TEX264	testis expressed 264	ENSG00000164081	ENST00000611400.4	GENCODE basic	313	215	313	98
ENSP00000350028.2	MOV10	Mov10 RISC complex RNA helicase	ENSG00000155363	ENST00000357443.2	GENCODE basic	1003	969	1003	34
ENSP00000409151.2	HSPA1L	heat shock protein family A (Hsp70) member 1 like	ENSG00000226704	ENST00000426095.2	GENCODE basic	641	619	641	22
ENSP00000362353.4	GLP1R	glucagon like peptide 1 receptor	ENSG00000112164	ENST00000373256.4	GENCODE basic	463	433	463	30
ENSP00000419510.1	TIMMDC1	translocase of inner mitochondrial membrane domain containing 1	ENSG00000113845	ENST00000493694.1	GENCODE basic	151	109	151	42
ENSP00000387650.1	TFEC	transcription factor EC	ENSG00000105967	ENST00000457268.5	GENCODE basic	280	256	280	24
ENSP00000481218.1	KIR2DS2	killer cell immunoglobulin like receptor	HGNC:6334	ENST00000622343.1	ENSP00000481218.1	287	287	TRUE	0
ENSP00000365011.3	S1PR3	sphingosine-1-phosphate receptor 3	ENSG00000213694	ENST00000375851.7	GENCODE basic	202	70	202	132
ENSP00000477208.1	Z83844.1	novel	ENSG00000100101	ENST00000455236.4	GENCODE basic	206	80	206	126
ENSP00000399670.2	GPR162	G protein-coupled receptor 162	ENSG00000250510	ENST00000428545.6	GENCODE basic	304	161	304	143
ENSP00000453979.1	HOMEZ	homeobox and leucine zipper encoding	ENSG00000215271	ENST00000561013.2	GENCODE basic	552	514	552	38
ENSP00000414475.1	MEGF11	multiple EGF like domains 11	ENSG00000157890	ENST00000422354.5	GENCODE basic	1044	1019	1044	25
ENSP00000445350.1	RAB6A	RAB6A	HGNC:9786	ENST00000541588.5	ENSP00000445350.1	104	104	TRUE	0
ENSP00000338143.4	SUPT6H	SPT6 homolog	HGNC:11470	ENST00000347486.8	ENSP00000338143.4	1726	1726	TRUE	0
ENSP00000413997.2	PSD4	pleckstrin and Sec7 domain containing 4	ENSG00000125637	ENST00000441564.7	GENCODE basic	1027	1000	1027	27
ENSP00000305263.7	KRT28	keratin 28	ENSG00000173908	ENST00000306658.7	GENCODE basic	464	443	464	21
ENSP00000387691.4	HSPA1B	heat shock protein family A (Hsp70) member 1B	ENSG00000232804	ENST00000417199.4	GENCODE basic	642	615	642	27
ENSP00000301656.3	KRT27	keratin 27	ENSG00000171446	ENST00000301656.3	GENCODE basic	459	436	459	23
ENSP00000415927.1	HSPA1A	heat shock protein family A (Hsp70) member 1A	ENSG00000235941	ENST00000422919.1	GENCODE basic	476	449	476	27
ENSP00000386520.1	RAD54L2	RAD54 like 2	ENSG00000164080	ENST00000409535.6	GENCODE basic	1467	1445	1467	22
ENSP00000453378.1	WDR72	WD repeat domain 72	ENSG00000166415	ENST00000557913.5	GENCODE basic	1099	1044	1099	55
ENSP00000355077.4	NSMCE1	NSE1 homolog	HGNC:29897	ENST00000361439.8	ENSP00000355077.4	266	266	TRUE	0
ENSP00000478600.1	P3H3	prolyl 3-hydroxylase 3	ENSG00000110811	ENST00000290510.9	GENCODE basic	736	708	736	28
ENSP00000394485.1	PDZK1	PDZ domain containing 1	ENSG00000174827	ENST00000417171.5	GENCODE basic	519	505	519	14
ENSP00000301917.2	GPR25	G protein-coupled receptor 25	ENSG00000170128	ENST00000304244.4	GENCODE basic	361	330	361	31
ENSP00000450006.1	P2RX5	purinergic receptor P2X 5	ENSG00000083454	ENST00000552050.5	GENCODE basic	362	336	362	26
ENSP00000386916.1	ITPRID2	ITPR interacting domain containing 2	ENSG00000138434	ENST00000409136.5	GENCODE basic	768	665	768	103
ENSP00000371070.2	ATP8A2	ATPase phospholipid transporting 8A2	ENSG00000132932	ENST00000381655.6	GENCODE basic	1188	1162	1188	26
ENSP00000445697.2	LPAR1	lysophosphatidic acid receptor 1	ENSG00000198121	ENST00000541779.5	GENCODE basic	346	309	346	37
ENSP00000359417.3	MTMR1	myotubularin related protein 1	ENSG00000063601	ENST00000370390.7	GENCODE basic	665	642	665	23
ENSP00000376703.3	ANO4	anoctamin 4	ENSG00000151572	ENST00000392977.7	GENCODE basic	955	934	955	21
ENSP00000258787.7	MYO1G	myosin IG	ENSG00000136286	ENST00000258787.11	GENCODE basic	1018	989	1018	29
ENSP00000382908.1	NDUFV2	NADH:ubiquinone oxidoreductase core subunit V2	ENSG00000178127	ENST00000400033.1	GENCODE basic	252	233	252	19
ENSP00000482519.1	KIR2DL2	killer cell immunoglobulin like receptor	HGNC:6330	ENST00000611724.4	ENSP00000482519.1	348	348	TRUE	0
ENSP00000439902.1	BRCA2	BRCA2	HGNC:1101	ENST00000544455.5	ENSP00000439902.1	3418	3418	TRUE	0
ENSP00000401317.2	TUBB	tubulin beta class I	ENSG00000235067	ENST00000419792.6	GENCODE basic	444	427	444	17
ENSP00000335628.5	SPDYA	speedy/RINGO cell cycle regulator family member A	ENSG00000163806	ENST00000334056.9	GENCODE basic	313	288	313	25
ENSP00000367343.3	GBA2	glucosylceramidase beta 2	ENSG00000070610	ENST00000378103.7	GENCODE basic	927	897	927	30
ENSP00000318131.10	PNMA8A	PNMA family member 8A	ENSG00000182013	ENST00000313683.14	GENCODE basic	439	424	439	15
ENSP00000389443.1	USP17L12	ubiquitin specific peptidase 17-like family member 12	ENSG00000227551	ENST00000415041.1	GENCODE basic	530	478	530	52
ENSP00000450087.1	LIMA1	LIM domain and actin binding 1	ENSG00000050405	ENST00000552909.5	GENCODE basic	598	534	598	64
ENSP00000349439.3	TXNDC11	thioredoxin domain containing 11	ENSG00000153066	ENST00000356957.7	GENCODE basic	985	935	985	50
ENSP00000407888.2	SMYD1	SET and MYND domain containing 1	ENSG00000115593	ENST00000444564.2	GENCODE basic	477	455	477	22
ENSP00000311697.7	FGF5	fibroblast growth factor 5	ENSG00000138675	ENST00000312465.11	GENCODE basic	268	235	268	33
ENSP00000423777.1	USP17L28	ubiquitin specific peptidase 17-like family member 28	ENSG00000231051	ENST00000504543.1	GENCODE basic	530	478	530	52
ENSP00000372271.3	C22orf15	chromosome 22 open reading frame 15	ENSG00000169314	ENST00000382821.3	GENCODE basic	142	109	142	33
ENSP00000400612.2	CLDN5	claudin 5	ENSG00000184113	ENST00000413119.2	GENCODE basic	303	278	303	25
ENSP00000337889.2	MXD4	MAX dimerization protein 4	ENSG00000123933	ENST00000337190.6	GENCODE basic	209	178	209	31
ENSP00000383898.3	SLC25A3	solute carrier family 25 member 3	ENSG00000075415	ENST00000401722.7	GENCODE basic	361	339	361	22
ENSP00000295886.3	NKX6-1	NK6 homeobox 1	ENSG00000163623	ENST00000295886.4	GENCODE basic	367	300	367	67
ENSP00000252590.3	PLVAP	plasmalemma vesicle associated protein	ENSG00000130300	ENST00000252590.8	GENCODE basic	442	394	442	48
ENSP00000361025.3	STKLD1	serine/threonine kinase like domain containing 1	ENSG00000198870	ENST00000371957.3	GENCODE basic	680	658	680	22
ENSP00000348407.6	ARHGAP8	Rho GTPase activating protein 8	ENSG00000241484	ENST00000356099.10	GENCODE basic	433	409	433	24
ENSP00000264360.4	PCDH10	protocadherin 10	ENSG00000138650	ENST00000264360.6	GENCODE basic	1040	908	1040	132
ENSP00000480469.1	MCM9	minichromosome maintenance 9 homologous recombination repair factor	ENSG00000111877	ENST00000619706.4	GENCODE basic	1143	1085	1143	58
ENSP00000394330.2	BRD8	bromodomain containing 8	ENSG00000112983	ENST00000411594.6	GENCODE basic	866	834	866	32
ENSP00000417271.1	C3orf67	chromosome 3 open reading frame 67	ENSG00000163689	ENST00000472469.5	GENCODE basic	334	253	334	81
ENSP00000422969.1	USP17L29	ubiquitin specific peptidase 17-like family member 29	ENSG00000231637	ENST00000511681.1	GENCODE basic	530	478	530	52
ENSP00000463376.1	AC040162.1	novel	ENSG00000261884	ENST00000573493.1	GENCODE basic	77	54	77	23
ENSP00000362175.4	NCR2	natural cytotoxicity triggering receptor 2	ENSG00000096264	ENST00000373083.8	GENCODE basic	258	229	258	29
ENSP00000481949.1	LILRB1	leukocyte immunoglobulin like receptor B1	ENSG00000277807	ENST00000612335.3	GENCODE basic	510	491	510	19
ENSP00000452479.1	BCL2L2-PABPN1	BCL2L2-PABPN1 readthrough	ENSG00000258643	ENST00000557008.2	GENCODE basic	333	270	333	63
ENSP00000309823.4	FOXP4	forkhead box P4	ENSG00000137166	ENST00000307972.8	GENCODE basic	680	614	680	66
ENSP00000421565.1	PGM3	phosphoglucomutase 3	ENSG00000013375	ENST00000512866.5	GENCODE basic	566	538	566	28
ENSP00000359567.2	SOX3	SRY-box 3	ENSG00000134595	ENST00000370536.4	GENCODE basic	446	365	446	81
ENSP00000368734.3	MOGAT3	monoacylglycerol O-acyltransferase 3	ENSG00000106384	ENST00000379423.3	GENCODE basic	281	225	281	56
ENSP00000270233.5	BCAM	basal cell adhesion molecule (Lutheran blood group)	ENSG00000187244	ENST00000270233.11	GENCODE basic	628	581	628	47
ENSP00000483284.1	KIR3DL2	killer cell immunoglobulin like receptor	HGNC:6339	ENST00000616961.1	ENSP00000483284.1	438	438	TRUE	0
ENSP00000375919.3	SAMD4A	sterile alpha motif domain containing 4A	ENSG00000020577	ENST00000392067.7	GENCODE basic	718	573	718	145
ENSP00000360543.3	MYOF	myoferlin	ENSG00000138119	ENST00000371488.3	GENCODE basic	160	119	160	41
ENSP00000416398.2	SLC7A8	solute carrier family 7 member 8	ENSG00000092068	ENST00000422941.6	GENCODE basic	311	289	311	22
ENSP00000373091.4	HLA-E	major histocompatibility complex	E	ENST00000383597.6	TRUE	358	TRUE	1	0
ENSP00000346845.4	ADGRG2	adhesion G protein-coupled receptor G2	ENSG00000173698	ENST00000354791.7	GENCODE basic	898	788	898	110
ENSP00000404063.2	GRIK4	glutamate ionotropic receptor kainate type subunit 4	ENSG00000149403	ENST00000438375.2	GENCODE basic	956	938	956	18
ENSP00000382014.3	DAXX	death domain associated protein	ENSG00000206206	ENST00000399060.7	GENCODE basic	740	677	740	63
ENSP00000394390.1	KCTD15	potassium channel tetramerization domain containing 15	ENSG00000153885	ENST00000430256.3	GENCODE basic	283	259	283	24
ENSP00000440077.1	CPNE6	copine 6	ENSG00000100884	ENST00000537691.5	GENCODE basic	612	591	612	21
ENSP00000481577.1	AQP12B	aquaporin 12B	ENSG00000185176	ENST00000621682.4	GENCODE basic	295	258	295	37
ENSP00000373794.5	OS9	OS9	HGNC:16994	ENST00000389142.9	ENSP00000373794.5	597	597	TRUE	0
ENSP00000261448.5	CASQ2	calsequestrin 2	ENSG00000118729	ENST00000261448.5	GENCODE basic	399	370	399	29
ENSP00000422896.1	2022-09-11	septin 11	ENSG00000138758	ENST00000510515.5	GENCODE basic	439	409	439	30
ENSP00000417210.1	LMOD3	leiomodin 3	ENSG00000163380	ENST00000489031.5	GENCODE basic	560	494	560	66
ENSP00000334958.5	CARMIL2	capping protein regulator and myosin 1 linker 2	ENSG00000159753	ENST00000334583.10	GENCODE basic	1435	1407	1435	28
ENSP00000332265.6	ANKRD17	ankyrin repeat domain 17	ENSG00000132466	ENST00000330838.10	GENCODE basic	2352	2322	2352	30
ENSP00000447990.1	HLA-A	major histocompatibility complex	A	ENST00000549224.3	TRUE	365	TRUE		0
ENSP00000344242.4	LRRC17	leucine rich repeat containing 17	ENSG00000128606	ENST00000339431.8	GENCODE basic	441	404	441	37
ENSP00000351605.4	FZD6	frizzled class receptor 6	ENSG00000164930	ENST00000358755.4	GENCODE basic	706	658	706	48
ENSP00000362993.3	BICC1	BicC family RNA binding protein 1	ENSG00000122870	ENST00000373886.7	GENCODE basic	974	943	974	31
ENSP00000477743.1	KIR3DL1	killer cell immunoglobulin like receptor	HGNC:6338	ENST00000622691.3	ENSP00000477743.1	427	427	TRUE	0
ENSP00000480161.1	KIR2DL2	killer cell immunoglobulin like receptor	HGNC:6330	ENST00000618388.4	ENSP00000480161.1	348	348	TRUE	0
ENSP00000390938.2	DHX16	DEAH-box helicase 16	ENSG00000233561	ENST00000417308.6	GENCODE basic	1041	1019	1041	22
ENSP00000370104.2	GPS2	G protein pathway suppressor 2	ENSG00000132522	ENST00000380728.6	GENCODE basic	327	298	327	29
ENSP00000294339.3	TAL1	TAL bHLH transcription factor 1	HGNC:11556	ENST00000294339.3	ENSP00000294339.3	331	331	TRUE	0
ENSP00000340051.6	PHF8	PHD finger protein 8	ENSG00000172943	ENST00000338946.10	GENCODE basic	948	861	948	87
ENSP00000487310.1	DNM1	dynamin 1	ENSG00000106976	ENST00000627543.2	GENCODE basic	851	782	851	69
ENSP00000363955.4	NRP1	neuropilin 1	ENSG00000099250	ENST00000374822.8	GENCODE basic	644	587	644	57
ENSP00000363826.1	FZD8	frizzled class receptor 8	ENSG00000177283	ENST00000374694.2	GENCODE basic	694	629	694	65
ENSP00000440571.1	MEIS1	Meis homeobox 1	ENSG00000143995	ENST00000495021.6	GENCODE basic	325	271	325	54
ENSP00000441531.1	LIG1	DNA ligase 1	ENSG00000105486	ENST00000536218.5	GENCODE basic	851	808	851	43
ENSP00000476320.1	FNDC5	fibronectin type III domain containing 5	ENSG00000160097	ENST00000496770.1	GENCODE basic	153	111	153	42
ENSP00000437814.1	RERGL	RERG like	ENSG00000111404	ENST00000538724.5	GENCODE basic	204	179	204	25
ENSP00000372819.3	HLA-C	major histocompatibility complex	C	ENST00000383329.7	TRUE	372	TRUE		0
ENSP00000471477.1	FGF21	fibroblast growth factor 21	ENSG00000105550	ENST00000593756.5	GENCODE basic	209	194	209	15
ENSP00000483601.1	MDC1	mediator of DNA damage checkpoint 1	ENSG00000137337	ENST00000613547.4	GENCODE basic	142	113	142	29
ENSP00000375801.2	LEMD1	LEM domain containing 1	ENSG00000186007	ENST00000391936.6	GENCODE basic	108	85	108	23
ENSP00000446793.1	BICD1	BICD cargo adaptor 1	ENSG00000151746	ENST00000548411.5	GENCODE basic	835	797	835	38
ENSP00000304956.4	MN1	MN1 proto-oncogene	HGNC:7180	ENST00000302326.4	ENSP00000304956.4	1320	1320	TRUE	0
ENSP00000230340.4	BYSL	bystin like	ENSG00000112578	ENST00000230340.8	GENCODE basic	437	413	437	24
ENSP00000306918.1	PCDHGC4	protocadherin gamma subfamily C	HGNC:8717	ENST00000306593.1	ENSP00000306918.1	938	938	TRUE	0
ENSP00000473238.1	SIGLEC5	sialic acid binding Ig like lectin 5	ENSG00000105501	ENST00000534261.3	GENCODE basic	551	469	551	82
ENSP00000494415.1	ARHGAP26	Rho GTPase activating protein 26	ENSG00000145819	ENST00000475287.2	GENCODE basic	338	306	338	32
ENSP00000415200.2	AC018755.2	novel transcript		ENST00000429354.3	ENSP00000415200.2	551	551	TRUE	0
ENSP00000431083.1	PCDHGA1	protocadherin gamma subfamily A	HGNC:8696	ENST00000517417.2	ENSP00000431083.1	931	931	TRUE	0
ENSP00000416858.1	ST7	suppression of tumorigenicity 7	ENSG00000004866	ENST00000421345.5	GENCODE basic	79	57	79	22
ENSP00000394472.1	BTBD18	BTB domain containing 18	ENSG00000233436	ENST00000422652.5	GENCODE basic	712	653	712	59
ENSP00000380683.1	MAGEB1	MAGE family member B1	ENSG00000214107	ENST00000397550.5	GENCODE basic	347	322	347	25
ENSP00000406478.1	LILRB5	leukocyte immunoglobulin like receptor B5	ENSG00000105609	ENST00000449561.2	GENCODE basic	591	563	591	28
ENSP00000374357.4	ARNTL	aryl hydrocarbon receptor nuclear translocator like	ENSG00000133794	ENST00000389707.8	GENCODE basic	625	511	625	114
ENSP00000164024.4	CELSR3	cadherin EGF LAG seven-pass G-type receptor 3	ENSG00000008300	ENST00000164024.4	GENCODE basic	3312	3256	3312	56
ENSP00000388608.1	FBXL13	F-box and leucine rich repeat protein 13	ENSG00000161040	ENST00000436908.5	GENCODE basic	735	677	735	58
ENSP00000377059.2	SNX11	sorting nexin 11	ENSG00000002919	ENST00000393405.6	GENCODE basic	270	184	270	86
ENSP00000386784.2	MEF2B	myocyte enhancer factor 2B	ENSG00000213999	ENST00000409447.2	GENCODE basic	286	266	286	20
ENSP00000334798.4	KRT26	keratin 26	ENSG00000186393	ENST00000335552.4	GENCODE basic	468	398	468	70
ENSP00000259818.6	TUBB2B	tubulin beta 2B class IIb	ENSG00000137285	ENST00000259818.7	GENCODE basic	445	431	445	14
ENSP00000408288.3	PPP1R3E	protein phosphatase 1 regulatory subunit 3E	ENSG00000235194	ENST00000452015.8	GENCODE basic	279	197	279	82
ENSP00000434043.1	FIBP	FGF1 intracellular binding protein	ENSG00000172500	ENST00000533045.5	GENCODE basic	348	322	348	26
ENSP00000308369.2	LEMD3	LEM domain containing 3	ENSG00000174106	ENST00000308330.2	GENCODE basic	911	877	911	34
ENSP00000400252.2	DNAI2	dynein axonemal intermediate chain 2	ENSG00000171595	ENST00000446837.2	GENCODE basic	605	582	605	23
ENSP00000488651.1	RRN3	RRN3 homolog	HGNC:30346	ENST00000632541.1	ENSP00000488651.1	618	618	TRUE	0
ENSP00000484987.1	SLC1A7	solute carrier family 1 member 7	ENSG00000162383	ENST00000611397.5	GENCODE basic	472	421	472	51
ENSP00000359660.3	AVPI1	arginine vasopressin induced 1	ENSG00000119986	ENST00000370626.3	GENCODE basic	147	104	147	43
ENSP00000354478.4	DLX1	distal-less homeobox 1	ENSG00000144355	ENST00000361725.4	GENCODE basic	255	204	255	51
ENSP00000455681.1	P2RX5-TAX1BP3	P2RX5-TAX1BP3 readthrough (NMD candidate)	ENSG00000257950	ENST00000550383.1	GENCODE basic	432	349	432	83
ENSP00000439672.1	GAS2L3	growth arrest specific 2 like 3	ENSG00000139354	ENST00000539410.2	GENCODE basic	694	662	694	32
ENSP00000397924.1	SLC1A5	solute carrier family 1 member 5	ENSG00000105281	ENST00000412532.6	GENCODE basic	313	288	313	25
ENSP00000433584.1	HSPA8	heat shock protein family A (Hsp70) member 8	ENSG00000109971	ENST00000526110.5	GENCODE basic	627	596	627	31
ENSP00000363071.3	DES	desmin	ENSG00000175084	ENST00000373960.3	GENCODE basic	470	426	470	44
ENSP00000234198.4	DLX2	distal-less homeobox 2	ENSG00000115844	ENST00000234198.8	GENCODE basic	328	304	328	24
ENSP00000374566.4	KIF19	kinesin family member 19	ENSG00000196169	ENST00000389916.4	GENCODE basic	998	948	998	50
ENSP00000487430.1	MEF2C	myocyte enhancer factor 2C	ENSG00000081189	ENST00000625674.2	GENCODE basic	463	367	463	96
ENSP00000363057.4	EPB41L1	erythrocyte membrane protein band 4.1 like 1	ENSG00000088367	ENST00000373946.7	GENCODE basic	880	857	880	23
ENSP00000359346.1	NDUFB8	NADH:ubiquinone oxidoreductase subunit B8	ENSG00000166136	ENST00000370322.5	GENCODE basic	155	133	155	22
ENSP00000375237.2	KRTAP2-3	keratin associated protein 2-3	ENSG00000212724	ENST00000391418.3	GENCODE basic	128	107	128	21
ENSP00000386767.1	PDE1A	phosphodiesterase 1A	ENSG00000115252	ENST00000409365.5	GENCODE basic	529	502	529	27
ENSP00000384874.1	ZNF513	zinc finger protein 513	ENSG00000163795	ENST00000407879.1	GENCODE basic	479	431	479	48
ENSP00000344468.6	SDC3	syndecan 3	ENSG00000162512	ENST00000339394.6	GENCODE basic	442	419	442	23
ENSP00000415851.1	OXSR1	oxidative stress responsive 1	ENSG00000172939	ENST00000446845.5	GENCODE basic	468	407	468	61
ENSP00000388599.2	PRICKLE3	prickle planar cell polarity protein 3	ENSG00000012211	ENST00000453382.5	GENCODE basic	547	519	547	28
ENSP00000217182.3	EEF1A2	eukaryotic translation elongation factor 1 alpha 2	ENSG00000101210	ENST00000217182.5	GENCODE basic	463	444	463	19
ENSP00000365566.3	PRAF2	PRA1 domain family member 2	ENSG00000243279	ENST00000376386.3	GENCODE basic	160	138	160	22
ENSP00000485276.1	SCARF2	scavenger receptor class F member 2	ENSG00000244486	ENST00000623402.1	GENCODE basic	871	807	871	64
ENSP00000249440.2	HOXD3	homeobox D3	ENSG00000128652	ENST00000249440.4	GENCODE basic	432	413	432	19
ENSP00000475344.1	APLNR	apelin receptor	ENSG00000134817	ENST00000606794.1	GENCODE basic	380	343	380	37
ENSP00000344411.5	TAS1R3	taste 1 receptor member 3	ENSG00000169962	ENST00000339381.5	GENCODE basic	852	824	852	28
ENSP00000388912.2	SLCO2B1	solute carrier organic anion transporter family member 2B1	ENSG00000137491	ENST00000428359.6	GENCODE basic	687	657	687	30
ENSP00000463716.1	RNF43	ring finger protein 43	ENSG00000108375	ENST00000577625.5	GENCODE basic	656	606	656	50
ENSP00000300571.2	GPRC5B	G protein-coupled receptor class C group 5 member B	ENSG00000167191	ENST00000300571.6	GENCODE basic	403	350	403	53
ENSP00000360857.1	STAU1	staufen double-stranded RNA binding protein 1	ENSG00000124214	ENST00000371792.5	GENCODE basic	494	473	494	21
ENSP00000387257.1	CCDC150	coiled-coil domain containing 150	ENSG00000144395	ENST00000409270.5	GENCODE basic	588	539	588	49
ENSP00000484293.1	KCP	kielin/chordin-like protein	ENSG00000135253	ENST00000620378.1	GENCODE basic	1504	1479	1504	25
ENSP00000439470.1	PDE4C	phosphodiesterase 4C	ENSG00000105650	ENST00000539010.5	GENCODE basic	481	432	481	49
ENSP00000264192.3	CYTIP	cytohesin 1 interacting protein	ENSG00000115165	ENST00000264192.7	GENCODE basic	359	228	359	131
ENSP00000486737.1	STH	saitohin	ENSG00000281139	ENST00000629377.1	GENCODE basic	128	78	128	50
ENSP00000478018.1	ANKRD11	ankyrin repeat domain 11	ENSG00000167522	ENST00000613312.4	GENCODE basic	366	340	366	26
ENSP00000450332.1	MSH5	mutS homolog 5	ENSG00000237333	ENST00000548003.2	GENCODE basic	148	120	148	28
ENSP00000385132.2	HOXD12	homeobox D12	ENSG00000170178	ENST00000404162.2	GENCODE basic	246	225	246	21
ENSP00000471795.1	PNPLA5	patatin like phospholipase domain containing 5	ENSG00000100341	ENST00000593866.5	GENCODE basic	315	284	315	31
ENSP00000478959.1	TYW1	tRNA-yW synthesizing protein 1 homolog	ENSG00000198874	ENST00000615572.4	GENCODE basic	668	643	668	25
ENSP00000257359.6	ADAMTS8	ADAM metallopeptidase with thrombospondin type 1 motif 8	ENSG00000134917	ENST00000257359.6	GENCODE basic	889	859	889	30
ENSP00000480756.1	ADRM1	adhesion regulating molecule 1	ENSG00000130706	ENST00000620230.4	GENCODE basic	368	347	368	21
ENSP00000266025.3	TMEM115	transmembrane protein 115	ENSG00000126062	ENST00000266025.3	GENCODE basic	351	301	351	50
ENSP00000299340.4	CYYR1	cysteine and tyrosine rich 1	ENSG00000166265	ENST00000299340.8	GENCODE basic	154	133	154	21
ENSP00000458144.1	NUDT16L1	nudix hydrolase 16 like 1	ENSG00000168101	ENST00000405142.1	GENCODE basic	247	130	247	117
ENSP00000482018.1	SRP19	signal recognition particle 19	ENSG00000153037	ENST00000621420.5	GENCODE basic	120	96	120	24
ENSP00000379405.1	LPIN1	lipin 1	ENSG00000134324	ENST00000396098.5	GENCODE basic	459	421	459	38
ENSP00000337701.4	PNPLA2	patatin like phospholipase domain containing 2	ENSG00000177666	ENST00000336615.8	GENCODE basic	504	458	504	46
ENSP00000300952.2	MIDN	midnolin	ENSG00000167470	ENST00000300952.6	GENCODE basic	468	423	468	45
ENSP00000345270.6	MGAT3	mannosyl (beta-1	4-N-acetylglucosaminyltransferase	ENST00000341184.6	TRUE	533	TRUE	1	0
ENSP00000260818.6	DNAJC13	DnaJ heat shock protein family (Hsp40) member C13	ENSG00000138246	ENST00000260818.10	GENCODE basic	2243	2219	2243	24
ENSP00000407521.2	NUTM2E	NUT family member 2E	ENSG00000228570	ENST00000429984.4	GENCODE basic	878	863	878	15
ENSP00000481164.1	INTS12	integrator complex subunit 12	ENSG00000138785	ENST00000618810.4	GENCODE basic	444	371	444	73
ENSP00000408035.2	PHTF2	putative homeodomain transcription factor 2	ENSG00000006576	ENST00000415251.6	GENCODE basic	352	185	352	167
ENSP00000326244.4	TMEM151A	transmembrane protein 151A	ENSG00000179292	ENST00000327259.4	GENCODE basic	468	378	468	90
ENSP00000393888.1	RSBN1L	round spermatid basic protein 1 like	ENSG00000187257	ENST00000445288.5	GENCODE basic	576	562	576	14
ENSP00000376453.4	CERS6	ceramide synthase 6	ENSG00000172292	ENST00000392687.4	GENCODE basic	392	365	392	27
ENSP00000459797.1	DVL2	dishevelled segment polarity protein 2	ENSG00000004975	ENST00000575458.5	GENCODE basic	730	596	730	134
ENSP00000485750.1	ZNF280B	zinc finger protein 280B	ENSG00000275004	ENST00000626650.2	GENCODE basic	543	518	543	25
ENSP00000354842.1	TOX	thymocyte selection associated high mobility group box	ENSG00000198846	ENST00000361421.1	GENCODE basic	526	495	526	31
ENSP00000482410.1	JRK	Jrk helix-turn-helix protein	ENSG00000234616	ENST00000612905.1	GENCODE basic	568	547	568	21
ENSP00000492121.1	HLA-A	major histocompatibility complex	A	ENST00000640267.1	TRUE	367	TRUE		0
ENSP00000396749.1	KANSL3	KAT8 regulatory NSL complex subunit 3	ENSG00000114982	ENST00000431828.5	GENCODE basic	878	843	878	35
ENSP00000257068.2	MTNR1B	melatonin receptor 1B	ENSG00000134640	ENST00000257068.2	GENCODE basic	362	334	362	28
ENSP00000450257.1	SAPCD1	suppressor APC domain containing 1	ENSG00000234951	ENST00000551778.3	GENCODE basic	148	120	148	28
ENSP00000264824.3	LYL1	LYL1	HGNC:6734	ENST00000264824.4	ENSP00000264824.3	280	280	TRUE	0
ENSP00000429706.1	OPRK1	opioid receptor kappa 1	ENSG00000082556	ENST00000520287.5	GENCODE basic	380	357	380	23
ENSP00000439000.2	SUPT20H	SPT20 homolog	HGNC:20596	ENST00000542180.5	ENSP00000439000.2	736	736	TRUE	0
ENSP00000263545.7	LUC7L2	LUC7 like 2	HGNC:21608	ENST00000263545.7	ENSP00000263545.7	389	389	TRUE	0
ENSP00000367104.3	BFSP1	beaded filament structural protein 1	ENSG00000125864	ENST00000377873.7	GENCODE basic	665	536	665	129
ENSP00000480050.1	SYN2	synapsin II	ENSG00000157152	ENST00000621198.4	GENCODE basic	582	486	582	96
ENSP00000464039.2	RASSF5	Ras association domain family member 5	ENSG00000266094	ENST00000581503.6	GENCODE basic	350	334	350	16
ENSP00000221980.3	ICAM5	intercellular adhesion molecule 5	ENSG00000105376	ENST00000221980.4	GENCODE basic	924	882	924	42
ENSP00000481920.1	MED6	mediator complex subunit 6	ENSG00000133997	ENST00000615788.4	GENCODE basic	257	202	257	55
ENSP00000485739.1	FCMR	Fc fragment of IgM receptor	ENSG00000162894	ENST00000628511.2	GENCODE basic	306	226	306	80
ENSP00000477515.1	DGKK	diacylglycerol kinase kappa	ENSG00000274588	ENST00000611977.1	GENCODE basic	1271	1252	1271	19
ENSP00000416149.1	TRMT1	tRNA methyltransferase 1	ENSG00000104907	ENST00000437766.5	GENCODE basic	659	617	659	42
ENSP00000480411.1	BDP1	B double prime 1	HGNC:13652	ENST00000613844.2	ENSP00000480411.1	846	846	TRUE	0
ENSP00000233025.7	SPCS1	signal peptidase complex subunit 1	ENSG00000114902	ENST00000233025.11	GENCODE basic	169	148	169	21
ENSP00000300061.2	SCNN1G	sodium channel epithelial 1 gamma subunit	ENSG00000166828	ENST00000300061.2	GENCODE basic	649	576	649	73
ENSP00000481242.1	TNNI2	troponin I2	HGNC:11946	ENST00000617947.4	ENSP00000481242.1	182	182	TRUE	0
ENSP00000380671.2	SMCO1	single-pass membrane protein with coiled-coil domains 1	ENSG00000214097	ENST00000397537.2	GENCODE basic	214	192	214	22
ENSP00000462998.1	MIEN1	migration and invasion enhancer 1	ENSG00000141741	ENST00000577810.1	GENCODE basic	116	95	116	21
ENSP00000419642.1	FILIP1L	filamin A interacting protein 1 like	ENSG00000168386	ENST00000471562.1	GENCODE basic	895	670	895	225
ENSP00000430713.1	SCARA5	scavenger receptor class A member 5	ENSG00000168079	ENST00000518030.1	GENCODE basic	357	323	357	34
ENSP00000307870.4	CCS	copper chaperone for superoxide dismutase	ENSG00000173992	ENST00000310190.8	GENCODE basic	255	233	255	22
ENSP00000402856.2	BAG6	BCL2 associated athanogene 6	ENSG00000204463	ENST00000439687.6	GENCODE basic	903	867	903	36
ENSP00000436984.1	SYVN1	synoviolin 1	ENSG00000162298	ENST00000526060.5	GENCODE basic	616	597	616	19
ENSP00000488705.1	DLGAP2	DLG associated protein 2	ENSG00000282318	ENST00000633447.1	GENCODE basic	575	519	575	56
ENSP00000436504.1	BRPF3	bromodomain and PHD finger containing 3	ENSG00000096070	ENST00000534400.5	GENCODE basic	1106	1030	1106	76
ENSP00000482650.1	LRRC37A2	leucine rich repeat containing 37 member A2	ENSG00000277221	ENST00000611862.1	GENCODE basic	1700	1675	1700	25
ENSP00000484951.1	GPR179	G protein-coupled receptor 179	ENSG00000276469	ENST00000610650.1	GENCODE basic	2367	2328	2367	39
ENSP00000362864.1	MAPK13	mitogen-activated protein kinase 13	ENSG00000156711	ENST00000373759.1	GENCODE basic	152	129	152	23
ENSP00000406655.3	MRPL52	mitochondrial ribosomal protein L52	ENSG00000172590	ENST00000432849.7	GENCODE basic	110	40	110	70
ENSP00000495331.1	TRMU	tRNA 5-methylaminomethyl-2-thiouridylate methyltransferase	ENSG00000100416	ENST00000643137.1	GENCODE basic	341	316	341	25
ENSP00000489337.1	SPTY2D1OS	SPTY2D1 opposite strand	ENSG00000247595	ENST00000634992.1	GENCODE basic	76	50	76	26
ENSP00000479325.1	AUTS2	AUTS2	HGNC:14262	ENST00000615871.4	ENSP00000479325.1	987	987	TRUE	0
ENSP00000337226.3	CDCA4	cell division cycle associated 4	ENSG00000170779	ENST00000336219.3	GENCODE basic	241	203	241	38
ENSP00000265814.3	RUNX1T1	RUNX1 translocation partner 1	ENSG00000079102	ENST00000265814.4	GENCODE basic	604	557	604	47
ENSP00000498055.1	RHD	Rh blood group D antigen	ENSG00000187010	ENST00000648012.1	GENCODE basic	345	316	345	29
ENSP00000254691.5	CARD6	caspase recruitment domain family member 6	ENSG00000132357	ENST00000254691.9	GENCODE basic	1037	990	1037	47
ENSP00000383939.1	SETD5	SET domain containing 5	ENSG00000168137	ENST00000406341.5	GENCODE basic	1442	1407	1442	35
ENSP00000480615.1	ANTXRL	ANTXR like	ENSG00000274209	ENST00000620264.4	GENCODE basic	631	609	631	22
ENSP00000480946.1	SETSIP	SET-like protein	ENSG00000230667	ENST00000596516.2	GENCODE basic	302	248	302	54
ENSP00000317431.6	ENTHD1	ENTH domain containing 1	ENSG00000176177	ENST00000325157.6	GENCODE basic	607	583	607	24
ENSP00000493184.1	FOXO6	forkhead box O6	ENSG00000204060	ENST00000641094.1	GENCODE basic	492	470	492	22
ENSP00000494686.1	SIX1	SIX homeobox 1	ENSG00000126778	ENST00000645694.1	GENCODE basic	284	249	284	35
ENSP00000411198.1	KRTAP4-16	keratin associated protein 4-16	ENSG00000241241	ENST00000440582.1	GENCODE basic	235	208	235	27
ENSP00000478459.1	RSBN1	round spermatid basic protein 1	ENSG00000081019	ENST00000616024.4	GENCODE basic	685	638	685	47
ENSP00000404151.2	CEP170B	centrosomal protein 170B	ENSG00000099814	ENST00000414716.7	GENCODE basic	1554	1486	1554	68
ENSP00000346148.3	PRKAA1	protein kinase AMP-activated catalytic subunit alpha 1	ENSG00000132356	ENST00000354209.7	GENCODE basic	574	500	574	74
ENSP00000364023.1	ZXDB	zinc finger X-linked duplicated B	ENSG00000198455	ENST00000374888.2	GENCODE basic	803	647	803	156
ENSP00000479915.1	KIR3DL3	killer cell immunoglobulin like receptor	HGNC:16312	ENST00000612251.1	ENSP00000479915.1	410	410	TRUE	0
ENSP00000322341.7	PCBP4	poly(rC) binding protein 4	ENSG00000090097	ENST00000322099.11	GENCODE basic	403	310	403	93
ENSP00000460639.1	HCFC1R1	host cell factor C1 regulator 1	ENSG00000103145	ENST00000574980.5	GENCODE basic	138	117	138	21
ENSP00000281428.8	FLI1	Fli-1 proto-oncogene	HGNC:3749	ENST00000281428.12	ENSP00000281428.8	386	386	TRUE	0
ENSP00000235628.1	NT5C1A	5'-nucleotidase	HGNC:17819	ENST00000235628.1	ENSP00000235628.1	368	368	TRUE	0
ENSP00000392914.1	TUBB	tubulin beta class I	ENSG00000232421	ENST00000420618.1	GENCODE basic	372	355	372	17
ENSP00000387746.1	EHHADH	enoyl-CoA hydratase and 3-hydroxyacyl CoA dehydrogenase	ENSG00000113790	ENST00000456310.5	GENCODE basic	627	593	627	34
ENSP00000360392.1	TMEM59	transmembrane protein 59	ENSG00000116209	ENST00000371341.5	GENCODE basic	192	167	192	25
ENSP00000480889.1	MAGEB10	MAGE family member B10	ENSG00000177689	ENST00000614159.1	GENCODE basic	347	328	347	19
ENSP00000478062.1	SDK1	sidekick cell adhesion molecule 1	ENSG00000146555	ENST00000615806.4	GENCODE basic	2213	2075	2213	138
ENSP00000489933.1	TNRC6C	trinucleotide repeat containing 6C	ENSG00000078687	ENST00000636222.1	GENCODE basic	1944	1857	1944	87
ENSP00000483367.1	DIO1	iodothyronine deiodinase 1	ENSG00000211452	ENST00000610607.4	GENCODE basic	84	45	84	39
ENSP00000317337.4	CD300LB	CD300 molecule like family member b	ENSG00000178789	ENST00000314401.3	GENCODE basic	148	118	148	30
ENSP00000476792.1	RTL5	retrotransposon Gag like 5	ENSG00000242732	ENST00000609883.1	GENCODE basic	569	446	569	123
ENSP00000402264.2	SRSF7	serine and arginine rich splicing factor 7	ENSG00000115875	ENST00000446327.6	GENCODE basic	226	177	226	49
ENSP00000256646.2	NOTCH2	notch 2	ENSG00000134250	ENST00000256646.6	GENCODE basic	2471	2419	2471	52
ENSP00000475639.1	KISS1R	KISS1 receptor	ENSG00000116014	ENST00000606939.2	GENCODE basic	226	174	226	52
ENSP00000487277.1	PFKFB3	6-phosphofructo-2-kinase/fructose-2	HGNC:8874	ENST00000626882.2	ENSP00000487277.1	526	526	TRUE	0
ENSP00000240101.2	DUSP4	dual specificity phosphatase 4	ENSG00000120875	ENST00000240101.2	GENCODE basic	303	249	303	54
ENSP00000387978.2	LIPG	lipase G	HGNC:6623	ENST00000427224.6	ENSP00000387978.2	426	426	TRUE	0
ENSP00000377505.1	P3H4	prolyl 3-hydroxylase family member 4 (non-enzymatic)	ENSG00000141696	ENST00000393928.5	GENCODE basic	437	382	437	55
ENSP00000323183.4	ZBTB2	zinc finger and BTB domain containing 2	ENSG00000181472	ENST00000325144.4	GENCODE basic	514	487	514	27
ENSP00000443160.2	ECT2	epithelial cell transforming 2	ENSG00000114346	ENST00000540509.5	GENCODE basic	883	830	883	53
ENSP00000332756.3	ATP11C	ATPase phospholipid transporting 11C	ENSG00000101974	ENST00000327569.7	GENCODE basic	1132	1100	1132	32
ENSP00000450596.1	FANCM	FA complementation group M	ENSG00000187790	ENST00000556036.5	GENCODE basic	669	647	669	22
ENSP00000378356.3	KIF20A	kinesin family member 20A	ENSG00000112984	ENST00000394894.7	GENCODE basic	890	823	890	67
ENSP00000245838.8	THOC2	THO complex 2	ENSG00000125676	ENST00000245838.12	GENCODE basic	1593	1518	1593	75
ENSP00000480563.1	CACNB2	calcium voltage-gated channel auxiliary subunit beta 2	ENSG00000165995	ENST00000612134.4	GENCODE basic	176	140	176	36
ENSP00000380932.2	IQCJ	IQ motif containing J	ENSG00000214216	ENST00000397832.6	GENCODE basic	112	69	112	43
ENSP00000434462.1	API5	apoptosis inhibitor 5	ENSG00000166181	ENST00000534600.5	GENCODE basic	510	452	510	58
ENSP00000479301.1	TLCD2	TLC domain containing 2	ENSG00000275246	ENST00000611774.2	GENCODE basic	264	248	264	16
ENSP00000490139.1	PNMA8C	PNMA family member 8C	ENSG00000277531	ENST00000617053.2	GENCODE basic	204	183	204	21
ENSP00000365898.1	FOXB2	forkhead box B2	ENSG00000204612	ENST00000376708.1	GENCODE basic	432	413	432	19
ENSP00000352021.4	NOL12	nucleolar protein 12	ENSG00000273899	ENST00000359114.8	GENCODE basic	213	170	213	43
ENSP00000448784.1	PFDN6	prefoldin subunit 6	ENSG00000237335	ENST00000547952.2	GENCODE basic	129	95	129	34
ENSP00000347931.3	PCNX3	pecanex 3	ENSG00000197136	ENST00000355703.3	GENCODE basic	2034	1957	2034	77
ENSP00000298530.3	TMEM52B	transmembrane protein 52B	ENSG00000165685	ENST00000298530.7	GENCODE basic	163	139	163	24
ENSP00000398685.1	LST1	leukocyte specific transcript 1	ENSG00000234514	ENST00000436037.5	GENCODE basic	104	77	104	27
ENSP00000284674.1	GPR26	G protein-coupled receptor 26	ENSG00000154478	ENST00000284674.1	GENCODE basic	337	316	337	21
ENSP00000482105.1	KIR3DL1	killer cell immunoglobulin like receptor	HGNC:6338	ENST00000616424.1	ENSP00000482105.1	427	427	TRUE	0
ENSP00000337053.4	SEL1L	SEL1L	HGNC:10717	ENST00000336735.8	ENSP00000337053.4	794	794	TRUE	0
ENSP00000372642.4	ATF6B	activating transcription factor 6 beta	ENSG00000168468	ENST00000383156.8	GENCODE basic	700	679	700	21
ENSP00000382794.1	RNF212B	ring finger protein 212B	ENSG00000215277	ENST00000399910.5	GENCODE basic	300	206	300	94
ENSP00000371294.3	CTNS	cystinosin	HGNC:2518	ENST00000381870.7	ENSP00000371294.3	400	400	TRUE	0
ENSP00000437321.1	PPFIBP2	PPFIA binding protein 2	ENSG00000166387	ENST00000530181.5	GENCODE basic	733	692	733	41
ENSP00000412505.1	ARHGEF15	Rho guanine nucleotide exchange factor 15	ENSG00000198844	ENST00000421050.2	GENCODE basic	841	765	841	76
ENSP00000449471.1	PSORS1C1	psoriasis susceptibility 1 candidate 1	ENSG00000204540	ENST00000547221.1	GENCODE basic	104	55	104	49
ENSP00000384361.1	UBE2I	ubiquitin conjugating enzyme E2 I	ENSG00000103275	ENST00000402301.5	GENCODE basic	184	155	184	29
ENSP00000483627.1	TMEM179	transmembrane protein 179	ENSG00000258986	ENST00000615704.1	GENCODE basic	211	183	211	28
ENSP00000422621.1	USP17L17	ubiquitin specific peptidase 17-like family member 17	ENSG00000249104	ENST00000511568.1	GENCODE basic	530	478	530	52
ENSP00000443617.1	FAM193A	family with sequence similarity 193 member A	ENSG00000125386	ENST00000545951.5	GENCODE basic	1211	1191	1211	20
ENSP00000373090.2	GNL1	G protein nucleolar 1 (putative)	ENSG00000206492	ENST00000383596.6	GENCODE basic	607	550	607	57
ENSP00000297323.7	ADCY1	adenylate cyclase 1	ENSG00000164742	ENST00000297323.11	GENCODE basic	1119	1081	1119	38
ENSP00000486587.1	DERL3	derlin 3	ENSG00000274437	ENST00000631305.2	GENCODE basic	235	211	235	24
ENSP00000378801.1	ZWINT	ZW10 interacting kinetochore protein	ENSG00000122952	ENST00000395405.5	GENCODE basic	277	240	277	37
ENSP00000451946.1	TTLL5	tubulin tyrosine ligase like 5	ENSG00000119685	ENST00000554510.5	GENCODE basic	775	705	775	70
ENSP00000389140.2	DCC	DCC netrin 1 receptor	ENSG00000187323	ENST00000442544.6	GENCODE basic	1447	1399	1447	48
ENSP00000490448.1	DCX	doublecortin	ENSG00000077279	ENST00000496551.2	GENCODE basic	365	310	365	55
ENSP00000391269.4	RBFOX1	RNA binding fox-1 homolog 1	ENSG00000078328	ENST00000422070.8	GENCODE basic	425	403	425	22
ENSP00000488696.1	TEX13D	TEX13 family member D	ENSG00000282419	ENST00000632372.2	GENCODE basic	714	660	714	54
ENSP00000326500.8	IL11RA	interleukin 11 receptor subunit alpha	ENSG00000137070	ENST00000318041.13	GENCODE basic	422	394	422	28
ENSP00000432897.1	RNASEH2C	ribonuclease H2 subunit C	ENSG00000172922	ENST00000527610.1	GENCODE basic	247	205	247	42
ENSP00000392070.2	TRMT6	tRNA methyltransferase 6	ENSG00000089195	ENST00000453074.6	GENCODE basic	327	307	327	20
ENSP00000479692.1	NKX2-3	NK2 homeobox 3	ENSG00000119919	ENST00000622383.1	GENCODE basic	296	279	296	17
ENSP00000321853.3	SERPINF2	serpin family F member 2	ENSG00000167711	ENST00000324015.7	GENCODE basic	491	429	491	62
ENSP00000286149.4	OTOA	otoancorin	ENSG00000155719	ENST00000286149.8	GENCODE basic	1153	1114	1153	39
ENSP00000458927.1	KRTAP2-4	keratin associated protein 2-4	ENSG00000263091	ENST00000572903.2	GENCODE basic	128	107	128	21
ENSP00000443113.2	ZCCHC7	zinc finger CCHC-type containing 7	ENSG00000147905	ENST00000534928.5	GENCODE basic	543	499	543	44
ENSP00000459261.1	KRTAP2-3	keratin associated protein 2-3	ENSG00000262862	ENST00000570303.2	GENCODE basic	128	107	128	21
ENSP00000397726.2	AFTPH	aftiphilin	ENSG00000119844	ENST00000422803.2	GENCODE basic	138	97	138	41
ENSP00000486568.1	CDH4	cadherin 4	ENSG00000280641	ENST00000625686.1	GENCODE basic	566	412	566	154
ENSP00000340019.2	HSPD1	heat shock protein family D (Hsp60) member 1	ENSG00000144381	ENST00000345042.6	GENCODE basic	573	548	573	25
ENSP00000361310.4	POLH	DNA polymerase eta	ENSG00000170734	ENST00000372236.8	GENCODE basic	713	677	713	36
ENSP00000262932.3	CNPY4	canopy FGF signaling regulator 4	ENSG00000166997	ENST00000262932.4	GENCODE basic	248	231	248	17
ENSP00000369967.4	AL035460.1	novel	ENSG00000241690	ENST00000380593.4	GENCODE basic	254	222	254	32
ENSP00000497192.1	LARP1B	La ribonucleoprotein domain family member 1B	ENSG00000138709	ENST00000649983.1	GENCODE basic	1115	1070	1115	45
ENSP00000325917.3	PCSK7	proprotein convertase subtilisin/kexin type 7	ENSG00000160613	ENST00000320934.7	GENCODE basic	785	710	785	75
ENSP00000248244.4	TICAM1	toll like receptor adaptor molecule 1	ENSG00000127666	ENST00000248244.5	GENCODE basic	712	608	712	104
ENSP00000364042.3	ITGAV	integrin subunit alpha V	ENSG00000138448	ENST00000374907.7	GENCODE basic	1012	991	1012	21
ENSP00000346269.4	KRT72	keratin 72	ENSG00000170486	ENST00000354310.4	GENCODE basic	469	438	469	31
ENSP00000394380.2	ZNF625	zinc finger protein 625	ENSG00000257591	ENST00000439556.2	GENCODE basic	372	357	372	15
ENSP00000398163.2	TSPY3	testis specific protein Y-linked 3	ENSG00000228927	ENST00000457222.6	GENCODE basic	308	286	308	22
ENSP00000478415.1	BCL2L12	BCL2 like 12	ENSG00000126453	ENST00000611631.4	GENCODE basic	130	106	130	24
ENSP00000487905.2	CLN8	CLN8	HGNC:2079	ENST00000520991.3	ENSP00000487905.2	216	216	TRUE	0
ENSP00000495484.1	AL157935.2	novel	ENSG00000257524	ENST00000646171.1	GENCODE basic	339	316	339	23
ENSP00000322640.5	SPATA31E1	SPATA31 subfamily E member 1	ENSG00000177992	ENST00000325643.5	GENCODE basic	1445	1378	1445	67
ENSP00000479180.1	AL136531.2	novel	ENSG00000274322	ENST00000617804.1	GENCODE basic	116	75	116	41
ENSP00000242462.4	NEUROG3	neurogenin 3	ENSG00000122859	ENST00000242462.4	GENCODE basic	214	151	214	63
ENSP00000449404.1	KRT8	keratin 8	ENSG00000170421	ENST00000552150.5	GENCODE basic	511	432	511	79
ENSP00000402477.2	FAM122C	family with sequence similarity 122C	ENSG00000156500	ENST00000414371.6	GENCODE basic	115	96	115	19
ENSP00000372691.4	RGL2	ral guanine nucleotide dissociation stimulator like 2	ENSG00000206282	ENST00000383204.8	GENCODE basic	777	734	777	43
ENSP00000343690.5	DPYSL3	dihydropyrimidinase like 3	ENSG00000113657	ENST00000343218.9	GENCODE basic	684	642	684	42
ENSP00000483916.1	GOLGA6L1	golgin A6 family-like 1	ENSG00000275009	ENST00000616813.2	GENCODE basic	668	603	668	65
ENSP00000376851.1	PRIMA1	proline rich membrane anchor 1	ENSG00000175785	ENST00000393143.5	GENCODE basic	153	121	153	32
ENSP00000481169.1	MTSS1L	MTSS1L	HGNC:25094	ENST00000616026.4	ENSP00000481169.1	746	746	TRUE	0
ENSP00000429808.2	PCDHA3	protocadherin alpha 3	ENSG00000255408	ENST00000522353.2	GENCODE basic	950	935	950	15
ENSP00000367023.3	POLR1E	RNA polymerase I subunit E	ENSG00000137054	ENST00000377792.3	GENCODE basic	481	447	481	34
ENSP00000349344.5	PCDHA7	protocadherin alpha 7	ENSG00000204963	ENST00000356878.5	GENCODE basic	789	774	789	15
ENSP00000365817.4	HLA-E	major histocompatibility complex	E	ENST00000376630.4	TRUE	358	TRUE	1	0
ENSP00000378659.1	IP6K1	inositol hexakisphosphate kinase 1	ENSG00000176095	ENST00000395238.5	GENCODE basic	276	207	276	69
ENSP00000264313.5	SLAIN2	SLAIN motif family member 2	ENSG00000109171	ENST00000264313.10	GENCODE basic	581	479	581	102
ENSP00000304780.3	EMCN	endomucin	ENSG00000164035	ENST00000305864.7	GENCODE basic	178	118	178	60
ENSP00000429775.1	TMEM125	transmembrane protein 125	ENSG00000179178	ENST00000439858.5	GENCODE basic	219	184	219	35
ENSP00000265965.5	SERGEF	secretion regulating guanine nucleotide exchange factor	ENSG00000129158	ENST00000265965.9	GENCODE basic	458	442	458	16
ENSP00000243108.4	HOXC6	homeobox C6	ENSG00000197757	ENST00000243108.4	GENCODE basic	235	218	235	17
ENSP00000368785.3	KCNC1	potassium voltage-gated channel subfamily C member 1	ENSG00000129159	ENST00000379472.4	GENCODE basic	511	452	511	59
ENSP00000267889.3	DISP2	dispatched RND transporter family member 2	ENSG00000140323	ENST00000267889.4	GENCODE basic	1401	1353	1401	48
ENSP00000433748.2	PGAP2	post-GPI attachment to proteins 2	ENSG00000148985	ENST00000459679.5	GENCODE basic	208	172	208	36
ENSP00000418892.1	HOXB3	homeobox B3	ENSG00000120093	ENST00000476342.1	GENCODE basic	431	392	431	39
ENSP00000481355.1	KIR2DL3	killer cell immunoglobulin like receptor	HGNC:6331	ENST00000617790.4	ENSP00000481355.1	341	341	TRUE	0
ENSP00000302846.3	PTGER4	prostaglandin E receptor 4	ENSG00000171522	ENST00000302472.3	GENCODE basic	488	437	488	51
ENSP00000247178.5	ATG14	autophagy related 14	ENSG00000126775	ENST00000247178.5	GENCODE basic	492	443	492	49
ENSP00000463799.1	SPECC1	sperm antigen with calponin homology and coiled-coil domains 1	ENSG00000128487	ENST00000584527.1	GENCODE basic	202	177	202	25
ENSP00000331720.7	C16orf72	chromosome 16 open reading frame 72	ENSG00000182831	ENST00000327827.11	GENCODE basic	275	255	275	20
ENSP00000372160.5	DOK6	docking protein 6	ENSG00000206052	ENST00000382713.9	GENCODE basic	331	295	331	36
ENSP00000362328.4	KCNK17	potassium two pore domain channel subfamily K member 17	ENSG00000124780	ENST00000373231.8	GENCODE basic	332	287	332	45
ENSP00000493724.1	ATXN7	ataxin 7	ENSG00000285258	ENST00000474112.5	GENCODE basic	892	838	892	54
ENSP00000262300.8	PKMYT1	protein kinase	HGNC:29650	ENST00000262300.12	ENSP00000262300.8	499	499	TRUE	0
ENSP00000378775.1	PHF20L1	PHD finger protein 20 like 1	ENSG00000129292	ENST00000395376.5	GENCODE basic	316	259	316	57
ENSP00000483190.1	KIR3DL3	killer cell immunoglobulin like receptor	HGNC:16312	ENST00000613313.1	ENSP00000483190.1	410	410	TRUE	0
ENSP00000411825.2	PDCD6IP	programmed cell death 6 interacting protein	ENSG00000170248	ENST00000457054.6	GENCODE basic	873	845	873	28
ENSP00000325296.3	PKD2L1	polycystin 2 like 1	HGNC:9011	ENST00000318222.3	ENSP00000325296.3	805	805	TRUE	0
ENSP00000418123.1	SYNPR	synaptoporin	ENSG00000163630	ENST00000465156.1	GENCODE basic	201	168	201	33
ENSP00000353245.6	C17orf97	chromosome 17 open reading frame 97	ENSG00000187624	ENST00000360127.6	GENCODE basic	423	382	423	41
ENSP00000469019.2	ASCL5	achaete-scute family bHLH transcription factor 5	ENSG00000232237	ENST00000458416.2	GENCODE basic	206	183	206	23
ENSP00000261980.2	VSX2	visual system homeobox 2	ENSG00000119614	ENST00000261980.2	GENCODE basic	361	313	361	48
ENSP00000359748.1	ADGRL2	adhesion G protein-coupled receptor L2	ENSG00000117114	ENST00000370713.5	GENCODE basic	1123	1103	1123	20
ENSP00000382091.4	ALKBH5	alkB homolog 5	HGNC:25996	ENST00000399138.4	ENSP00000382091.4	394	394	TRUE	0
ENSP00000435447.1	TPD52L1	tumor protein D52 like 1	ENSG00000111907	ENST00000532429.5	GENCODE basic	175	126	175	49
ENSP00000310241.3	SLC22A13	solute carrier family 22 member 13	ENSG00000172940	ENST00000311856.8	GENCODE basic	551	516	551	35
ENSP00000261623.3	CYBA	cytochrome b-245 alpha chain	ENSG00000051523	ENST00000261623.7	GENCODE basic	195	134	195	61
ENSP00000337367.6	STIL	STIL	HGNC:10879	ENST00000337817.9	ENSP00000337367.6	1241	1241	TRUE	0
ENSP00000319250.4	GPR62	G protein-coupled receptor 62	ENSG00000180929	ENST00000322241.5	GENCODE basic	368	332	368	36
ENSP00000467482.1	TMC8	transmembrane channel like 8	ENSG00000167895	ENST00000589691.1	GENCODE basic	503	460	503	43
ENSP00000441630.1	EQTN	equatorin	ENSG00000120160	ENST00000537675.5	GENCODE basic	265	201	265	64
ENSP00000216294.4	SNAPC1	small nuclear RNA activating complex polypeptide 1	ENSG00000023608	ENST00000216294.4	GENCODE basic	368	275	368	93
ENSP00000362687.3	DDX50	DExD-box helicase 50	ENSG00000107625	ENST00000373585.7	GENCODE basic	737	697	737	40
ENSP00000380191.1	NRL	neural retina leucine zipper	ENSG00000129535	ENST00000396995.1	GENCODE basic	98	77	98	21
ENSP00000428333.1	PCDHGA11	protocadherin gamma subfamily A	HGNC:8698	ENST00000518882.2	ENSP00000428333.1	750	750	TRUE	0
ENSP00000398781.2	MRPS18B	mitochondrial ribosomal protein S18B	ENSG00000233813	ENST00000418070.2	GENCODE basic	215	201	215	14
ENSP00000358677.4	TBX18	T-box 18	ENSG00000112837	ENST00000369663.9	GENCODE basic	607	544	607	63
ENSP00000355237.2	CDC42BPB	CDC42 binding protein kinase beta	ENSG00000198752	ENST00000361246.6	GENCODE basic	1711	1660	1711	51
ENSP00000492584.1	ANKRD36	ankyrin repeat domain 36	ENSG00000135976	ENST00000639293.1	GENCODE basic	308	259	308	49
ENSP00000265026.3	MAP3K13	mitogen-activated protein kinase kinase kinase 13	ENSG00000073803	ENST00000265026.7	GENCODE basic	966	864	966	102
ENSP00000488668.1	NHSL2	NHS like 2	ENSG00000204131	ENST00000633930.1	GENCODE basic	1225	1140	1225	85
ENSP00000356172.1	SOX13	SRY-box 13	ENSG00000143842	ENST00000367204.5	GENCODE basic	622	582	622	40
ENSP00000492684.1	BIVM-ERCC5	BIVM-ERCC5 readthrough	ENSG00000270181	ENST00000639132.1	GENCODE basic	1411	1393	1411	18
ENSP00000489218.1	CBL	Cbl proto-oncogene	ENSG00000110395	ENST00000634586.1	GENCODE basic	882	835	882	47
ENSP00000356181.3	ZC3H11A	zinc finger CCCH-type containing 11A	ENSG00000058673	ENST00000367212.7	GENCODE basic	810	726	810	84
ENSP00000346283.2	HRCT1	histidine rich carboxyl terminus 1	ENSG00000196196	ENST00000354323.2	GENCODE basic	115	88	115	27
ENSP00000280780.6	FAM53B	family with sequence similarity 53 member B	ENSG00000189319	ENST00000280780.6	GENCODE basic	305	276	305	29
ENSP00000376798.2	PTN	pleiotrophin	ENSG00000105894	ENST00000393083.2	GENCODE basic	166	145	166	21
ENSP00000305372.4	ADRB2	adrenoceptor beta 2	ENSG00000169252	ENST00000305988.5	GENCODE basic	413	383	413	30
ENSP00000370800.2	MBD3L2	methyl-CpG binding domain protein 3 like 2	ENSG00000230522	ENST00000381393.3	GENCODE basic	208	58	208	150
ENSP00000485752.1	SRGAP1	SLIT-ROBO Rho GTPase activating protein 1	ENSG00000196935	ENST00000631006.2	GENCODE basic	1022	993	1022	29
ENSP00000398086.1	ZFP57	ZFP57 zinc finger protein	ENSG00000223852	ENST00000437216.5	GENCODE basic	516	476	516	40
ENSP00000482375.1	TMEM185A	transmembrane protein 185A	ENSG00000269556	ENST00000613273.4	GENCODE basic	172	119	172	53
ENSP00000445218.1	FAM83A	family with sequence similarity 83 member A	ENSG00000147689	ENST00000536633.2	GENCODE basic	367	316	367	51
ENSP00000342938.8	UPK3BL1	uroplakin 3B like 1	ENSG00000267368	ENST00000340457.8	GENCODE basic	263	234	263	29
ENSP00000444704.1	BARHL1	BarH like homeobox 1	ENSG00000125492	ENST00000542090.1	GENCODE basic	327	307	327	20
ENSP00000376421.3	SDK2	sidekick cell adhesion molecule 2	ENSG00000069188	ENST00000392650.7	GENCODE basic	2172	2134	2172	38
ENSP00000341961.2	FOXD4L3	forkhead box D4 like 3	ENSG00000187559	ENST00000342833.3	GENCODE basic	417	396	417	21
ENSP00000478146.1	NOL4L	nucleolar protein 4 like	ENSG00000197183	ENST00000616976.1	GENCODE basic	400	290	400	110
ENSP00000457923.1	CMTM3	CKLF like MARVEL transmembrane domain containing 3	ENSG00000140931	ENST00000566121.1	GENCODE basic	96	71	96	25
ENSP00000282728.5	HHEX	hematopoietically expressed homeobox	ENSG00000152804	ENST00000282728.9	GENCODE basic	270	215	270	55
ENSP00000490031.1	KIF13A	kinesin family member 13A	ENSG00000137177	ENST00000636847.1	GENCODE basic	1845	1793	1845	52
ENSP00000386812.1	WBP1	WW domain binding protein 1	ENSG00000239779	ENST00000409737.5	GENCODE basic	266	170	266	96
ENSP00000457769.1	FAM57B	family with sequence similarity 57 member B	ENSG00000149926	ENST00000564806.1	GENCODE basic	170	135	170	35
ENSP00000370171.1	POMC	proopiomelanocortin	ENSG00000115138	ENST00000380794.5	GENCODE basic	267	127	267	140
ENSP00000377508.3	JUP	junction plakoglobin	ENSG00000173801	ENST00000393931.7	GENCODE basic	745	724	745	21
ENSP00000352572.5	PCNT	pericentrin	ENSG00000160299	ENST00000359568.9	GENCODE basic	3336	3279	3336	57
ENSP00000386870.1	DCDC2B	doublecortin domain containing 2B	ENSG00000222046	ENST00000409358.1	GENCODE basic	349	329	349	20
ENSP00000417395.1	RASA4	RAS p21 protein activator 4	ENSG00000105808	ENST00000462172.5	GENCODE basic	731	711	731	20
ENSP00000345793.4	ZC3H7B	zinc finger CCCH-type containing 7B	ENSG00000100403	ENST00000352645.4	GENCODE basic	977	956	977	21
ENSP00000294008.3	SLX4	SLX4 structure-specific endonuclease subunit	ENSG00000188827	ENST00000294008.3	GENCODE basic	1834	1810	1834	24
ENSP00000494359.1	AC093668.3	uroplakin 3B like 2	ENSG00000284981	ENST00000644544.1	GENCODE basic	263	234	263	29
ENSP00000493446.1	PHGDH	phosphoglycerate dehydrogenase	ENSG00000092621	ENST00000641074.1	GENCODE basic	429	368	429	61
ENSP00000351401.4	CACNA1H	calcium voltage-gated channel subunit alpha1 H	ENSG00000196557	ENST00000358590.8	GENCODE basic	2347	2272	2347	75
ENSP00000481441.1	TTF1	transcription termination factor 1	ENSG00000125482	ENST00000612514.4	GENCODE basic	390	359	390	31
ENSP00000194530.3	STRADB	STE20-related kinase adaptor beta	ENSG00000082146	ENST00000194530.7	GENCODE basic	418	391	418	27
ENSP00000373208.3	LRIG1	leucine rich repeats and immunoglobulin like domains 1	ENSG00000144749	ENST00000383703.3	GENCODE basic	1070	1044	1070	26
ENSP00000376084.3	IYD	iodotyrosine deiodinase	ENSG00000009765	ENST00000392255.7	GENCODE basic	270	247	270	23
ENSP00000404270.2	CDC42EP4	CDC42 effector protein 4	ENSG00000179604	ENST00000439510.2	GENCODE basic	286	253	286	33
ENSP00000440982.1	RASA4B	RAS p21 protein activator 4B	ENSG00000170667	ENST00000541662.5	GENCODE basic	757	737	757	20
ENSP00000373139.2	MAS1L	MAS1 proto-oncogene like	HGNC:13961	ENST00000383643.3	ENSP00000373139.2	378	378	TRUE	0
ENSP00000467180.1	AC087289.3	novel	ENSG00000267426	ENST00000587556.1	GENCODE basic	123	94	123	29
ENSP00000298299.3	ZNF22	zinc finger protein 22	ENSG00000165512	ENST00000298299.3	GENCODE basic	224	182	224	42
ENSP00000482510.1	KCNQ3	potassium voltage-gated channel subfamily Q member 3	ENSG00000184156	ENST00000621976.1	GENCODE basic	751	720	751	31
ENSP00000376908.3	CFAP77	cilia and flagella associated protein 77	ENSG00000188523	ENST00000393215.7	GENCODE basic	198	147	198	51
ENSP00000339834.4	SNRNP48	small nuclear ribonucleoprotein U11/U12 subunit 48	ENSG00000168566	ENST00000342415.5	GENCODE basic	339	325	339	14
ENSP00000433677.1	MVB12A	multivesicular body subunit 12A	ENSG00000141971	ENST00000528515.5	GENCODE basic	199	94	199	105
ENSP00000348010.6	PRPF39	pre-mRNA processing factor 39	ENSG00000185246	ENST00000355765.10	GENCODE basic	669	599	669	70
ENSP00000484067.1	NCR1	natural cytotoxicity triggering receptor 1	ENSG00000278362	ENST00000620296.4	GENCODE basic	287	262	287	25
ENSP00000490504.1	CCDC194	coiled-coil domain containing 194	ENSG00000269720	ENST00000636079.1	GENCODE basic	234	187	234	47
ENSP00000369614.3	CNTROB	centrobin	HGNC:29616	ENST00000380262.7	ENSP00000369614.3	925	925	TRUE	0
ENSP00000369545.2	NABP2	nucleic acid binding protein 2	ENSG00000139579	ENST00000380198.6	GENCODE basic	211	160	211	51
ENSP00000358532.3	RBM20	RNA binding motif protein 20	ENSG00000203867	ENST00000369519.3	GENCODE basic	1227	1202	1227	25
ENSP00000328177.4	MAGEA11	MAGE family member A11	ENSG00000185247	ENST00000333104.8	GENCODE basic	400	378	400	22
ENSP00000361226.2	DDX31	DEAD-box helicase 31	ENSG00000125485	ENST00000372153.5	GENCODE basic	851	837	851	14
ENSP00000379144.3	TNRC6A	trinucleotide repeat containing 6A	ENSG00000090905	ENST00000395799.7	GENCODE basic	1962	1863	1962	99
ENSP00000359476.2	ZNF326	zinc finger protein 326	ENSG00000162664	ENST00000370447.3	GENCODE basic	493	464	493	29
ENSP00000420909.1	ATP10D	ATPase phospholipid transporting 10D (putative)	ENSG00000145246	ENST00000504445.1	GENCODE basic	535	521	535	14
ENSP00000367476.3	CEP104	centrosomal protein 104	ENSG00000116198	ENST00000378230.7	GENCODE basic	925	911	925	14
ENSP00000423677.1	CAMK2D	calcium/calmodulin dependent protein kinase II delta	ENSG00000145349	ENST00000514328.5	GENCODE basic	498	465	498	33
ENSP00000389972.2	ZNF398	zinc finger protein 398	ENSG00000197024	ENST00000426851.6	GENCODE basic	471	412	471	59
ENSP00000487118.1	TEX46	testis expressed 46	ENSG00000227868	ENST00000622840.1	GENCODE basic	121	85	121	36
ENSP00000491054.1	RGPD2	RANBP2-like and GRIP domain containing 2	ENSG00000185304	ENST00000638730.1	GENCODE basic	1756	1735	1756	21
ENSP00000371927.4	GPR78	G protein-coupled receptor 78	ENSG00000155269	ENST00000382487.4	GENCODE basic	363	341	363	22
ENSP00000261569.7	MAST4	microtubule associated serine/threonine kinase family member 4	ENSG00000069020	ENST00000261569.11	GENCODE basic	2429	2408	2429	21
ENSP00000477878.1	ARID3B	AT-rich interaction domain 3B	ENSG00000179361	ENST00000622429.1	GENCODE basic	561	525	561	36
ENSP00000240662.2	KCNJ8	potassium voltage-gated channel subfamily J member 8	ENSG00000121361	ENST00000240662.2	GENCODE basic	424	390	424	34
ENSP00000259873.4	MRPS18B	mitochondrial ribosomal protein S18B	ENSG00000204568	ENST00000259873.4	GENCODE basic	258	244	258	14
ENSP00000423598.1	RWDD4	RWD domain containing 4	ENSG00000182552	ENST00000512740.1	GENCODE basic	125	74	125	51
ENSP00000433728.1	CRTAM	cytotoxic and regulatory T cell molecule	ENSG00000109943	ENST00000533709.1	GENCODE basic	194	175	194	19
ENSP00000229418.6	NFYA	nuclear transcription factor Y subunit alpha	ENSG00000001167	ENST00000353205.5	GENCODE basic	318	283	318	35
ENSP00000394424.1	NYAP1	neuronal tyrosine phosphorylated phosphoinositide-3-kinase adaptor 1	ENSG00000166924	ENST00000454988.1	GENCODE basic	785	757	785	28
ENSP00000244565.3	UNC5CL	unc-5 family C-terminal like	ENSG00000124602	ENST00000244565.7	GENCODE basic	518	494	518	24
ENSP00000321000.5	CEP152	centrosomal protein 152	ENSG00000103995	ENST00000325747.9	GENCODE basic	1275	1254	1275	21
ENSP00000435257.1	BTBD10	BTB domain containing 10	ENSG00000148925	ENST00000528120.5	GENCODE basic	427	401	427	26
ENSP00000339145.4	RRP1B	ribosomal RNA processing 1B	ENSG00000160208	ENST00000340648.5	GENCODE basic	758	725	758	33
ENSP00000351318.2	PLEKHG1	pleckstrin homology and RhoGEF domain containing G1	ENSG00000120278	ENST00000358517.6	GENCODE basic	1385	1269	1385	116
ENSP00000298085.4	SLC7A3	solute carrier family 7 member 3	ENSG00000165349	ENST00000298085.4	GENCODE basic	619	590	619	29
ENSP00000360662.2	ADNP	activity dependent neuroprotector homeobox	ENSG00000101126	ENST00000371602.9	GENCODE basic	1102	1043	1102	59
ENSP00000441309.1	SLC13A1	solute carrier family 13 member 1	ENSG00000081800	ENST00000539873.1	GENCODE basic	161	119	161	42
ENSP00000372683.4	ZBTB22	zinc finger and BTB domain containing 22	ENSG00000206280	ENST00000383196.4	GENCODE basic	634	569	634	65
ENSP00000484236.1	SLC38A5	solute carrier family 38 member 5	ENSG00000017483	ENST00000622196.4	GENCODE basic	403	352	403	51
ENSP00000328720.4	FOXK1	forkhead box K1	ENSG00000164916	ENST00000328914.4	GENCODE basic	733	679	733	54
ENSP00000397593.2	ACE	angiotensin I converting enzyme	ENSG00000159640	ENST00000428043.5	GENCODE basic	1242	1219	1242	23
ENSP00000427900.1	KIF13B	kinesin family member 13B	ENSG00000197892	ENST00000524189.5	GENCODE basic	1826	1763	1826	63
ENSP00000352414.3	FGF17	fibroblast growth factor 17	ENSG00000158815	ENST00000359441.3	GENCODE basic	216	190	216	26
ENSP00000478252.1	CRHR1	corticotropin releasing hormone receptor 1	ENSG00000276191	ENST00000618144.2	GENCODE basic	154	45	154	109
ENSP00000464149.1	AC113554.1	novel	ENSG00000264813	ENST00000577647.2	GENCODE basic	739	680	739	59
ENSP00000253262.4	NUTM2F	NUT family member 2F	ENSG00000130950	ENST00000253262.8	GENCODE basic	756	673	756	83
ENSP00000303830.4	INSR	insulin receptor	ENSG00000171105	ENST00000302850.9	GENCODE basic	1382	1360	1382	22
ENSP00000248983.5	RFPL2	ret finger protein like 2	ENSG00000128253	ENST00000248983.8	GENCODE basic	378	345	378	33
ENSP00000386419.1	MZT2B	mitotic spindle organizing protein 2B	ENSG00000152082	ENST00000409255.1	GENCODE basic	218	179	218	39
ENSP00000411827.1	GPR137	G protein-coupled receptor 137	ENSG00000173264	ENST00000411458.5	GENCODE basic	475	416	475	59
ENSP00000345297.5	UBTF	upstream binding transcription factor	ENSG00000108312	ENST00000343638.9	GENCODE basic	727	710	727	17
ENSP00000457421.1	PECAM1	platelet and endothelial cell adhesion molecule 1	ENSG00000261371	ENST00000563924.5	GENCODE basic	738	699	738	39
ENSP00000398025.2	OPALIN	oligodendrocytic myelin paranodal and inner loop protein	ENSG00000197430	ENST00000419479.5	GENCODE basic	130	50	130	80
ENSP00000481508.1	TBC1D3L	TBC1 domain family member 3L	ENSG00000274512	ENST00000612727.4	GENCODE basic	549	498	549	51
ENSP00000390707.2	HLA-E	major histocompatibility complex	E	ENST00000415649.4	TRUE	358	TRUE	1	0
ENSP00000456163.1	AP002990.1	novel	ENSG00000255508	ENST00000496634.2	GENCODE basic	525	495	525	30
ENSP00000333734.7	TTLL1	tubulin tyrosine ligase like 1	ENSG00000100271	ENST00000331018.8	GENCODE basic	394	362	394	32
ENSP00000399129.1	C3orf18	chromosome 3 open reading frame 18	ENSG00000088543	ENST00000422619.1	GENCODE basic	110	75	110	35
ENSP00000493516.1	AQP3	aquaporin 3 (Gill blood group)	ENSG00000165272	ENST00000645858.1	GENCODE basic	237	207	237	30
ENSP00000484363.1	COPS7B	COP9 signalosome subunit 7B	ENSG00000144524	ENST00000611614.4	GENCODE basic	209	181	209	28
ENSP00000376188.2	CRLF1	cytokine receptor like factor 1	ENSG00000006016	ENST00000392386.7	GENCODE basic	422	399	422	23
ENSP00000433418.1	BTF3L4	basic transcription factor 3 like 4	ENSG00000134717	ENST00000484036.1	GENCODE basic	145	123	145	22
ENSP00000279270.7	SCYL1	SCY1 like pseudokinase 1	ENSG00000142186	ENST00000279270.10	GENCODE basic	270	184	270	86
ENSP00000481306.1	KIR3DL2	killer cell immunoglobulin like receptor	HGNC:6339	ENST00000617481.1	ENSP00000481306.1	438	438	TRUE	0
ENSP00000296932.8	ADGRG6	adhesion G protein-coupled receptor G6	ENSG00000112414	ENST00000296932.12	GENCODE basic	1193	1121	1193	72
ENSP00000479910.1	MLLT6	MLLT6	HGNC:7138	ENST00000621332.4	ENSP00000479910.1	1093	1093	TRUE	0
ENSP00000263063.3	MTPAP	mitochondrial poly(A) polymerase	ENSG00000107951	ENST00000263063.8	GENCODE basic	582	560	582	22
ENSP00000312671.4	EHBP1L1	EH domain binding protein 1 like 1	ENSG00000173442	ENST00000309295.8	GENCODE basic	1523	1497	1523	26
ENSP00000256151.7	CCDC59	coiled-coil domain containing 59	ENSG00000133773	ENST00000256151.7	GENCODE basic	241	182	241	59
ENSP00000345528.5	SLC35F6	solute carrier family 35 member F6	ENSG00000213699	ENST00000344420.9	GENCODE basic	371	342	371	29
ENSP00000396684.2	BTN3A1	butyrophilin subfamily 3 member A1	ENSG00000026950	ENST00000425234.6	GENCODE basic	378	342	378	36
ENSP00000296122.6	PPP1CB	protein phosphatase 1 catalytic subunit beta	ENSG00000213639	ENST00000296122.10	GENCODE basic	327	305	327	22
ENSP00000366898.3	HIF3A	hypoxia inducible factor 3 subunit alpha	ENSG00000124440	ENST00000377670.8	GENCODE basic	669	646	669	23
ENSP00000439911.1	TMEM72	transmembrane protein 72	ENSG00000187783	ENST00000544540.5	GENCODE basic	157	118	157	39
ENSP00000483965.1	TBC1D3E	TBC1 domain family member 3E	ENSG00000278599	ENST00000621587.1	GENCODE basic	549	498	549	51
ENSP00000262283.5	AC100868.1	novel	ENSG00000258417	ENST00000262283.5	GENCODE basic	689	646	689	43
ENSP00000385098.2	ALS2CR12	amyotrophic lateral sclerosis 2 chromosome region 12	ENSG00000155749	ENST00000405148.6	GENCODE basic	445	420	445	25
ENSP00000384028.1	ANTXR2	ANTXR cell adhesion molecule 2	ENSG00000163297	ENST00000404191.5	GENCODE basic	411	340	411	71
ENSP00000421584.1	FRYL	FRY like transcription coactivator	ENSG00000075539	ENST00000507711.5	GENCODE basic	1553	1469	1553	84
ENSP00000297130.4	MYOZ3	myozenin 3	ENSG00000164591	ENST00000297130.4	GENCODE basic	251	75	251	176
ENSP00000364493.3	MFSD14B	major facilitator superfamily domain containing 14B	ENSG00000148110	ENST00000375344.7	GENCODE basic	506	460	506	46
ENSP00000261195.2	GYS2	glycogen synthase 2	ENSG00000111713	ENST00000261195.2	GENCODE basic	703	689	703	14
ENSP00000450724.1	PABPN1	poly(A) binding protein nuclear 1	ENSG00000100836	ENST00000557702.5	GENCODE basic	168	115	168	53
ENSP00000310406.4	RIN1	Ras and Rab interactor 1	ENSG00000174791	ENST00000311320.8	GENCODE basic	783	709	783	74
ENSP00000216223.5	IL2RB	interleukin 2 receptor subunit beta	ENSG00000100385	ENST00000216223.9	GENCODE basic	551	432	551	119
ENSP00000327846.5	SH2D7	SH2 domain containing 7	ENSG00000183476	ENST00000328828.5	GENCODE basic	451	411	451	40
ENSP00000429687.1	FBXO16	F-box protein 16	ENSG00000214050	ENST00000518734.5	GENCODE basic	280	241	280	39
ENSP00000446963.1	MICA	MHC class I polypeptide-related sequence A	ENSG00000183214	ENST00000547609.2	GENCODE basic	383	350	383	33
ENSP00000308957.8	MCTP1	multiple C2 and transmembrane domain containing 1	ENSG00000175471	ENST00000312216.12	GENCODE basic	778	755	778	23
ENSP00000427749.1	LY6K	lymphocyte antigen 6 family member K	ENSG00000160886	ENST00000518841.5	GENCODE basic	100	78	100	22
ENSP00000379758.4	MPDU1	mannose-P-dolichol utilization defect 1	ENSG00000129255	ENST00000396501.8	GENCODE basic	192	156	192	36
ENSP00000371790.5	FGF9	fibroblast growth factor 9	ENSG00000102678	ENST00000382353.5	GENCODE basic	208	166	208	42
ENSP00000318999.5	C11orf16	chromosome 11 open reading frame 16	ENSG00000176029	ENST00000326053.9	GENCODE basic	467	416	467	51
ENSP00000296684.5	NDUFS4	NADH:ubiquinone oxidoreductase subunit S4	ENSG00000164258	ENST00000296684.9	GENCODE basic	175	160	175	15
ENSP00000467638.1	ABHD17A	abhydrolase domain containing 17A	ENSG00000129968	ENST00000590661.1	GENCODE basic	225	198	225	27
ENSP00000393922.1	RUSC2	RUN and SH3 domain containing 2	ENSG00000198853	ENST00000455600.1	GENCODE basic	1516	1494	1516	22
ENSP00000478636.1	ADAM2	ADAM metallopeptidase domain 2	ENSG00000276286	ENST00000611998.3	GENCODE basic	672	649	672	23
ENSP00000374359.3	ZXDC	ZXD family zinc finger C	ENSG00000070476	ENST00000389709.7	GENCODE basic	858	726	858	132
ENSP00000433572.1	NFRKB	nuclear factor related to kappaB binding protein	ENSG00000170322	ENST00000524746.5	GENCODE basic	1299	1260	1299	39
ENSP00000367797.4	SKI	SKI proto-oncogene	ENSG00000157933	ENST00000378536.4	GENCODE basic	728	705	728	23
ENSP00000359594.3	CLCA4	chloride channel accessory 4	ENSG00000016602	ENST00000370563.3	GENCODE basic	919	871	919	48
ENSP00000358238.1	GJA8	gap junction protein alpha 8	ENSG00000121634	ENST00000369235.1	GENCODE basic	433	342	433	91
ENSP00000451361.1	XRCC3	X-ray repair cross complementing 3	ENSG00000126215	ENST00000554974.5	GENCODE basic	141	119	141	22
ENSP00000383602.2	KAZN	kazrin	HGNC:29173	ENST00000400798.6	ENSP00000383602.2	327	327	TRUE	0
ENSP00000461043.1	IQSEC3	IQ motif and Sec7 domain 3	ENSG00000262607	ENST00000571363.2	GENCODE basic	759	701	759	58
ENSP00000305465.4	PDILT	protein disulfide isomerase like	HGNC:27338	ENST00000302451.8	ENSP00000305465.4	584	584	TRUE	0
ENSP00000344594.5	BID	BH3 interacting domain death agonist	ENSG00000015475	ENST00000342111.9	GENCODE basic	137	57	137	80
ENSP00000479898.1	SCRIB	scribbled planar cell polarity protein	ENSG00000274287	ENST00000611528.2	GENCODE basic	1549	1439	1549	110
ENSP00000351856.5	POTEC	POTE ankyrin domain family member C	ENSG00000183206	ENST00000358970.9	GENCODE basic	542	480	542	62
ENSP00000418284.1	HHLA2	HERV-H LTR-associating 2	ENSG00000114455	ENST00000491820.5	GENCODE basic	397	372	397	25
ENSP00000379147.3	VAPB	VAMP associated protein B and C	ENSG00000124164	ENST00000395802.7	GENCODE basic	99	72	99	27
ENSP00000377178.2	DBF4B	DBF4 zinc finger B	ENSG00000161692	ENST00000393547.6	GENCODE basic	431	391	431	40
ENSP00000010299.6	FAM76A	family with sequence similarity 76 member A	ENSG00000009780	ENST00000010299.10	GENCODE basic	341	321	341	20
ENSP00000369126.3	CSNK1A1L	casein kinase 1 alpha 1 like	ENSG00000180138	ENST00000379800.4	GENCODE basic	337	309	337	28
ENSP00000412111.1	HNF4A	hepatocyte nuclear factor 4 alpha	ENSG00000101076	ENST00000415691.2	GENCODE basic	464	407	464	57
ENSP00000355361.5	CD47	CD47 molecule	ENSG00000196776	ENST00000361309.5	GENCODE basic	323	299	323	24
ENSP00000413209.1	BSCL2	BSCL2	HGNC:15832	ENST00000421906.5	ENSP00000413209.1	398	398	TRUE	0
ENSP00000266534.3	TMEM117	transmembrane protein 117	ENSG00000139173	ENST00000266534.7	GENCODE basic	514	486	514	28
ENSP00000380112.2	RBAK-RBAKDN	RBAK-RBAKDN readthrough	ENSG00000272968	ENST00000396904.2	GENCODE basic	113	93	113	20
ENSP00000348888.4	PIGR	polymeric immunoglobulin receptor	ENSG00000162896	ENST00000356495.4	GENCODE basic	764	719	764	45
ENSP00000484568.1	EFHD1	EF-hand domain family member D1	ENSG00000115468	ENST00000611312.1	GENCODE basic	142	108	142	34
ENSP00000448519.1	PDE1B	phosphodiesterase 1B	ENSG00000123360	ENST00000550620.1	GENCODE basic	516	474	516	42
ENSP00000308741.4	CLOCK	clock circadian regulator	ENSG00000134852	ENST00000309964.8	GENCODE basic	846	811	846	35
ENSP00000458963.1	USP43	ubiquitin specific peptidase 43	ENSG00000154914	ENST00000570475.5	GENCODE basic	1118	1063	1118	55
ENSP00000429834.1	PCDHGA5	protocadherin gamma subfamily A	HGNC:8703	ENST00000518069.1	ENSP00000429834.1	931	931	TRUE	0
ENSP00000389838.1	SEC14L1	SEC14 like lipid binding 1	ENSG00000129657	ENST00000431431.6	GENCODE basic	681	646	681	35
ENSP00000386780.1	MLPH	melanophilin	ENSG00000115648	ENST00000409373.5	GENCODE basic	480	450	480	30
ENSP00000402527.2	SENP6	SUMO specific peptidase 6	ENSG00000112701	ENST00000447266.6	GENCODE basic	1112	1098	1112	14
ENSP00000251496.2	NCAPG	non-SMC condensin I complex subunit G	ENSG00000109805	ENST00000251496.6	GENCODE basic	1015	967	1015	48
ENSP00000402167.2	PLIN1	perilipin 1	ENSG00000166819	ENST00000430628.2	GENCODE basic	522	413	522	109
ENSP00000225550.3	KRT37	keratin 37	ENSG00000108417	ENST00000225550.3	GENCODE basic	449	420	449	29
ENSP00000407323.2	EBNA1BP2	EBNA1 binding protein 2	ENSG00000117395	ENST00000431635.6	GENCODE basic	361	331	361	30
ENSP00000415934.3	ESR1	estrogen receptor 1	ENSG00000091831	ENST00000456483.3	GENCODE basic	152	131	152	21
ENSP00000439281.2	TRDN	triadin	ENSG00000186439	ENST00000546248.5	GENCODE basic	286	132	286	154
ENSP00000354061.2	SCYL2	SCY1 like pseudokinase 2	ENSG00000136021	ENST00000360820.6	GENCODE basic	929	693	929	236
ENSP00000332809.4	PCARE	photoreceptor cilium actin regulator	ENSG00000179270	ENST00000331664.5	GENCODE basic	1288	1270	1288	18
ENSP00000478384.2	FOXI3	forkhead box I3	ENSG00000214336	ENST00000428390.2	GENCODE basic	420	364	420	56
ENSP00000376715.3	SLC17A8	solute carrier family 17 member 8	ENSG00000179520	ENST00000392989.3	GENCODE basic	539	513	539	26
ENSP00000462313.1	GATA6	GATA binding protein 6	ENSG00000141448	ENST00000581694.1	GENCODE basic	595	500	595	95
ENSP00000416035.2	NCR3	natural cytotoxicity triggering receptor 3	ENSG00000236979	ENST00000430599.6	GENCODE basic	201	178	201	23
ENSP00000463639.1	TRIM16	tripartite motif containing 16	ENSG00000221926	ENST00000579219.5	GENCODE basic	140	76	140	64
ENSP00000379026.2	CDRT1	CMT1A duplicated region transcript 1	ENSG00000241322	ENST00000395667.7	GENCODE basic	714	688	714	26
ENSP00000324270.2	OXTR	oxytocin receptor	ENSG00000180914	ENST00000316793.7	GENCODE basic	389	363	389	26
ENSP00000367444.5	RPP38	ribonuclease P/MRP subunit p38	ENSG00000152464	ENST00000378202.5	GENCODE basic	283	206	283	77
ENSP00000261381.6	XYLT1	xylosyltransferase 1	ENSG00000103489	ENST00000261381.6	GENCODE basic	959	933	959	26
ENSP00000342709.3	PRR19	proline rich 19	ENSG00000188368	ENST00000341747.7	GENCODE basic	356	194	356	162
ENSP00000420968.1	ZBTB47	zinc finger and BTB domain containing 47	ENSG00000114853	ENST00000505904.1	GENCODE basic	293	267	293	26
ENSP00000446637.1	TUBA1A	tubulin alpha 1a	ENSG00000167552	ENST00000550767.5	GENCODE basic	416	397	416	19
ENSP00000307006.5	IRX2	iroquois homeobox 2	ENSG00000170561	ENST00000302057.5	GENCODE basic	471	424	471	47
ENSP00000461460.1	AC005670.2	novel	ENSG00000262633	ENST00000571841.1	GENCODE basic	232	198	232	34
ENSP00000482182.1	FRMPD4	FERM and PDZ domain containing 4	ENSG00000169933	ENST00000616992.1	GENCODE basic	1282	1123	1282	159
ENSP00000361669.4	ESX1	ESX homeobox 1	ENSG00000123576	ENST00000372588.4	GENCODE basic	406	240	406	166
ENSP00000418078.1	TREML4	triggering receptor expressed on myeloid cells like 4	ENSG00000188056	ENST00000448827.6	GENCODE basic	200	150	200	50
ENSP00000369703.2	TUBB2A	tubulin beta 2A class IIa	ENSG00000137267	ENST00000333628.3	GENCODE basic	445	431	445	14
ENSP00000365891.4	WAS	Wiskott-Aldrich syndrome	ENSG00000015285	ENST00000376701.4	GENCODE basic	502	488	502	14
ENSP00000382101.4	NPIPB2	nuclear pore complex interacting protein family	HGNC:37451	ENST00000399147.8	ENSP00000382101.4	397	397	TRUE	0
ENSP00000327054.3	LMNB2	lamin B2	ENSG00000176619	ENST00000325327.3	GENCODE basic	620	581	620	39
ENSP00000349325.6	ATP10A	ATPase phospholipid transporting 10A (putative)	ENSG00000206190	ENST00000356865.10	GENCODE basic	1499	1464	1499	35
ENSP00000495487.1	RNASEH2B	ribonuclease H2 subunit B	ENSG00000136104	ENST00000647387.1	GENCODE basic	227	205	227	22
ENSP00000468100.1	ZNF426	zinc finger protein 426	ENSG00000130818	ENST00000593003.5	GENCODE basic	516	495	516	21
ENSP00000377934.3	KIF7	kinesin family member 7	ENSG00000166813	ENST00000394412.7	GENCODE basic	1343	1316	1343	27
ENSP00000263062.8	EPC1	enhancer of polycomb homolog 1	ENSG00000120616	ENST00000263062.8	GENCODE basic	836	802	836	34
ENSP00000428559.1	SLA	Src like adaptor	ENSG00000155926	ENST00000517648.5	GENCODE basic	249	221	249	28
ENSP00000393557.1	SLC4A4	solute carrier family 4 member 4	ENSG00000080493	ENST00000425175.5	GENCODE basic	1094	1012	1094	82
ENSP00000335017.3	PRR30	proline rich 30	ENSG00000186143	ENST00000335524.7	GENCODE basic	412	350	412	62
ENSP00000353677.3	SLC17A2	solute carrier family 17 member 2	ENSG00000112337	ENST00000360488.7	GENCODE basic	436	411	436	25
ENSP00000384744.3	DERL3	derlin 3	ENSG00000099958	ENST00000406855.7	GENCODE basic	239	211	239	28
ENSP00000442681.1	REEP1	receptor accessory protein 1	ENSG00000068615	ENST00000541910.6	GENCODE basic	143	70	143	73
ENSP00000472020.1	LMTK3	lemur tyrosine kinase 3	ENSG00000142235	ENST00000600059.5	GENCODE basic	1460	1441	1460	19
ENSP00000362797.3	CXCR3	C-X-C motif chemokine receptor 3	ENSG00000186810	ENST00000373693.3	GENCODE basic	368	344	368	24
ENSP00000295902.7	PRICKLE2	prickle planar cell polarity protein 2	ENSG00000163637	ENST00000295902.11	GENCODE basic	900	880	900	20
ENSP00000358556.2	TRIM33	tripartite motif containing 33	ENSG00000197323	ENST00000369543.6	GENCODE basic	1110	1089	1110	21
ENSP00000442548.1	C8B	complement C8 beta chain	ENSG00000021852	ENST00000543257.5	GENCODE basic	539	516	539	23
ENSP00000483516.1	TRAK1	trafficking kinesin protein 1	ENSG00000182606	ENST00000613405.4	GENCODE basic	670	610	670	60
ENSP00000393121.3	AQP4	aquaporin 4	ENSG00000171885	ENST00000440832.7	GENCODE basic	301	278	301	23
ENSP00000295113.4	FRZB	frizzled related protein	ENSG00000162998	ENST00000295113.4	GENCODE basic	325	298	325	27
ENSP00000457892.1	SNAPC5	small nuclear RNA activating complex polypeptide 5	ENSG00000174446	ENST00000563480.6	GENCODE basic	98	73	98	25
ENSP00000386355.1	CCDC126	coiled-coil domain containing 126	ENSG00000169193	ENST00000410069.1	GENCODE basic	140	111	140	29
ENSP00000337761.1	RAB27A	RAB27A	HGNC:9766	ENST00000336787.5	ENSP00000337761.1	221	221	TRUE	0
ENSP00000477651.1	SBNO2	strawberry notch homolog 2	ENSG00000278788	ENST00000612198.3	GENCODE basic	1366	1333	1366	33
ENSP00000484871.1	KIR2DL1	killer cell immunoglobulin like receptor	HGNC:6329	ENST00000616642.1	ENSP00000484871.1	348	348	TRUE	0
ENSP00000013807.4	ERCC1	ERCC excision repair 1	HGNC:3433	ENST00000013807.9	ENSP00000013807.4	323	323	TRUE	0
ENSP00000299952.4	MARVELD3	MARVEL domain containing 3	ENSG00000140832	ENST00000299952.4	GENCODE basic	410	383	410	27
ENSP00000361595.2	ERMAP	erythroblast membrane associated protein (Scianna blood group)	ENSG00000164010	ENST00000372517.7	GENCODE basic	475	418	475	57
ENSP00000488406.1	SINHCAF	SIN3-HDAC complex associated factor	ENSG00000276371	ENST00000633815.1	GENCODE basic	73	54	73	19
ENSP00000457534.1	PPT2-EGFL8	PPT2-EGFL8 readthrough (NMD candidate)	ENSG00000258388	ENST00000422437.5	GENCODE basic	301	277	301	24
ENSP00000327213.4	NRIP1	nuclear receptor interacting protein 1	ENSG00000180530	ENST00000318948.6	GENCODE basic	1158	954	1158	204
ENSP00000382443.1	BRD2	bromodomain containing 2	ENSG00000215077	ENST00000399527.5	GENCODE basic	836	795	836	41
ENSP00000406334.2	PDE6B	phosphodiesterase 6B	ENSG00000133256	ENST00000429163.6	GENCODE basic	575	554	575	21
ENSP00000497810.1	MAGEL2	MAGE family member L2	ENSG00000254585	ENST00000650528.1	GENCODE basic	1249	1226	1249	23
ENSP00000306906.4	RNF181	ring finger protein 181	ENSG00000168894	ENST00000306368.8	GENCODE basic	153	127	153	26
ENSP00000411073.2	BCL7B	BCL tumor suppressor 7B	ENSG00000106635	ENST00000455335.2	GENCODE basic	213	115	213	98
ENSP00000334642.5	PDZD8	PDZ domain containing 8	ENSG00000165650	ENST00000334464.6	GENCODE basic	1154	1132	1154	22
ENSP00000388072.2	ADD2	adducin 2	ENSG00000075340	ENST00000413157.6	GENCODE basic	559	525	559	34
ENSP00000372904.4	MPIG6B	megakaryocyte and platelet inhibitory receptor G6b	ENSG00000206396	ENST00000383412.8	GENCODE basic	237	185	237	52
ENSP00000397719.3	ZDHHC11	zinc finger DHHC-type containing 11	ENSG00000188818	ENST00000424784.3	GENCODE basic	213	186	213	27
ENSP00000413845.1	BRD2	bromodomain containing 2	ENSG00000234704	ENST00000450320.5	GENCODE basic	836	795	836	41
ENSP00000277900.8	ADD3	adducin 3	ENSG00000148700	ENST00000277900.12	GENCODE basic	674	651	674	23
ENSP00000481421.1	SLC22A31	solute carrier family 22 member 31	ENSG00000259803	ENST00000614943.4	GENCODE basic	338	288	338	50
ENSP00000487876.1	AC244489.1	nuclear pore complex interacting protein family member A5	ENSG00000273807	ENST00000634011.1	GENCODE basic	369	236	369	133
ENSP00000376759.2	KLRG2	killer cell lectin like receptor G2	ENSG00000188883	ENST00000393039.2	GENCODE basic	314	281	314	33
ENSP00000397239.2	KDM4E	lysine demethylase 4E	ENSG00000235268	ENST00000450979.2	GENCODE basic	506	432	506	74
ENSP00000387099.1	PGGHG	protein-glucosylgalactosylhydroxylysine glucosidase	ENSG00000142102	ENST00000409479.5	GENCODE basic	764	744	764	20
ENSP00000488428.1	ARHGAP23	Rho GTPase activating protein 23	ENSG00000273780	ENST00000631799.1	GENCODE basic	1144	1096	1144	48
ENSP00000463939.1	ARHGDIA	Rho GDP dissociation inhibitor alpha	ENSG00000141522	ENST00000584461.5	GENCODE basic	235	164	235	71
ENSP00000280236.3	FSIP1	fibrous sheath interacting protein 1	ENSG00000150667	ENST00000350221.3	GENCODE basic	581	566	581	15
ENSP00000414138.3	PLCL1	phospholipase C like 1 (inactive)	ENSG00000115896	ENST00000437704.3	GENCODE basic	1018	1000	1018	18
ENSP00000477831.1	LRRC56	leucine rich repeat containing 56	ENSG00000273831	ENST00000611111.2	GENCODE basic	542	510	542	32
ENSP00000419185.2	ONECUT2	one cut homeobox 2	ENSG00000119547	ENST00000491143.2	GENCODE basic	504	487	504	17
ENSP00000419502.1	LRRC75A	leucine rich repeat containing 75A	ENSG00000181350	ENST00000470794.1	GENCODE basic	344	296	344	48
ENSP00000007510.5	ARHGAP33	Rho GTPase activating protein 33	ENSG00000004777	ENST00000007510.8	GENCODE basic	748	733	748	15
ENSP00000245543.1	ARMC7	armadillo repeat containing 7	ENSG00000125449	ENST00000245543.5	GENCODE basic	198	175	198	23
ENSP00000483533.1	MED16	mediator complex subunit 16	ENSG00000175221	ENST00000617672.1	GENCODE basic	135	121	135	14
ENSP00000392727.2	FEZF1	FEZ family zinc finger 1	ENSG00000128610	ENST00000427185.2	GENCODE basic	425	386	425	39
ENSP00000315295.4	KIAA1549L	KIAA1549 like	ENSG00000110427	ENST00000321505.8	GENCODE basic	1849	1792	1849	57
ENSP00000337854.6	HEXDC	hexosaminidase D	ENSG00000169660	ENST00000337014.10	GENCODE basic	585	556	585	29
ENSP00000484545.1	CRHR1	corticotropin releasing hormone receptor 1	ENSG00000120088	ENST00000619154.4	GENCODE basic	154	45	154	109
ENSP00000378289.2	SYNPO2L	synaptopodin 2 like	ENSG00000166317	ENST00000394810.2	GENCODE basic	977	922	977	55
ENSP00000488302.1	PNMA6F	PNMA family member 6F	ENSG00000225110	ENST00000436629.2	GENCODE basic	578	441	578	137
ENSP00000394105.1	NCBP2	nuclear cap binding protein subunit 2	ENSG00000114503	ENST00000422610.5	GENCODE basic	86	60	86	26
ENSP00000493805.1	HNRNPA1P48	heterogeneous nuclear ribonucleoprotein A1 pseudogene 48	ENSG00000224578	ENST00000565308.2	GENCODE basic	275	258	275	17
ENSP00000388246.1	HRAS	HRas proto-oncogene	HGNC:5173	ENST00000417302.5	ENSP00000388246.1	170	170	TRUE	0
ENSP00000420154.1	BOC	BOC cell adhesion associated	HGNC:17173	ENST00000485230.5	ENSP00000420154.1	157	157	TRUE	0
ENSP00000370908.2	PKD1P1	polycystin 1	339044	ENST00000381497.6	ENSP00000370908.2	369	369	TRUE	0
ENSP00000301653.3	KRT16	keratin 16	ENSG00000186832	ENST00000301653.8	GENCODE basic	473	428	473	45
ENSP00000482702.1	EPHB4	EPH receptor B4	ENSG00000196411	ENST00000616502.4	GENCODE basic	306	274	306	32
ENSP00000338862.5	BRIX1	BRX1	HGNC:24170	ENST00000336767.5	ENSP00000338862.5	353	353	TRUE	0
ENSP00000301599.6	TMEM88	transmembrane protein 88	ENSG00000167874	ENST00000301599.6	GENCODE basic	159	137	159	22
ENSP00000395449.2	RECQL	RecQ like helicase	ENSG00000004700	ENST00000421138.6	GENCODE basic	649	622	649	27
ENSP00000428456.1	STAU2	staufen double-stranded RNA binding protein 2	ENSG00000040341	ENST00000522695.5	GENCODE basic	538	522	538	16
ENSP00000256509.2	CHL1	cell adhesion molecule L1 like	ENSG00000134121	ENST00000256509.6	GENCODE basic	1224	1208	1224	16
ENSP00000443846.1	ETV4	ETS variant 4	ENSG00000175832	ENST00000538265.5	GENCODE basic	445	401	445	44
ENSP00000295619.3	PROK2	prokineticin 2	ENSG00000163421	ENST00000295619.3	GENCODE basic	129	66	129	63
ENSP00000496713.1	TUBB8P12	tubulin beta 8 pseudogene 12	ENSG00000173213	ENST00000308911.8	GENCODE basic	444	427	444	17
ENSP00000462787.1	TCAP	titin-cap	ENSG00000173991	ENST00000578283.1	GENCODE basic	143	123	143	20
ENSP00000360876.4	IFIT3	interferon induced protein with tetratricopeptide repeats 3	ENSG00000119917	ENST00000371811.4	GENCODE basic	490	471	490	19
ENSP00000297157.3	RP9	RP9	HGNC:10288	ENST00000297157.7	ENSP00000297157.3	221	221	TRUE	0
ENSP00000480894.1	MBOAT7	membrane bound O-acyltransferase domain containing 7	ENSG00000276935	ENST00000614279.1	GENCODE basic	399	370	399	29
ENSP00000482483.1	KIR3DL3	killer cell immunoglobulin like receptor	HGNC:16312	ENST00000612095.1	ENSP00000482483.1	293	293	TRUE	0
ENSP00000445334.1	TNFSF13B	TNF superfamily member 13b	ENSG00000102524	ENST00000542136.1	GENCODE basic	164	121	164	43
ENSP00000360138.3	LCOR	ligand dependent nuclear receptor corepressor	ENSG00000196233	ENST00000371097.8	GENCODE basic	433	393	433	40
ENSP00000481696.1	KIR2DL2	killer cell immunoglobulin like receptor	HGNC:6330	ENST00000621461.4	ENSP00000481696.1	348	348	TRUE	0
ENSP00000419485.1	GCSAM	germinal center associated signaling and motility	ENSG00000174500	ENST00000484193.5	GENCODE basic	180	104	180	76
ENSP00000330218.1	SOX1	SRY-box 1	ENSG00000182968	ENST00000330949.2	GENCODE basic	391	227	391	164
ENSP00000392401.2	ZNF219	zinc finger protein 219	ENSG00000165804	ENST00000421093.6	GENCODE basic	722	668	722	54
ENSP00000436418.1	STK33	serine/threonine kinase 33	ENSG00000130413	ENST00000534493.5	GENCODE basic	473	448	473	25
ENSP00000373076.4	ATAT1	alpha tubulin acetyltransferase 1	ENSG00000206488	ENST00000383582.4	GENCODE basic	409	329	409	80
ENSP00000441550.1	GPR83	G protein-coupled receptor 83	ENSG00000123901	ENST00000539203.2	GENCODE basic	381	361	381	20
ENSP00000341905.5	RASAL3	RAS protein activator like 3	ENSG00000105122	ENST00000343625.11	GENCODE basic	1011	987	1011	24
ENSP00000479425.1	KIR3DL2	killer cell immunoglobulin like receptor	HGNC:6339	ENST00000622024.4	ENSP00000479425.1	455	455	TRUE	0
ENSP00000368912.1	EIF1AX	eukaryotic translation initiation factor 1A X-linked	ENSG00000173674	ENST00000379593.1	GENCODE basic	116	94	116	22
ENSP00000482160.1	KIR3DL1	killer cell immunoglobulin like receptor	HGNC:6338	ENST00000613229.4	ENSP00000482160.1	444	444	TRUE	0
ENSP00000262096.8	ZDHHC2	zinc finger DHHC-type containing 2	ENSG00000104219	ENST00000262096.12	GENCODE basic	367	332	367	35
ENSP00000418447.1	PPP2CA	protein phosphatase 2 catalytic subunit alpha	ENSG00000113575	ENST00000481195.5	GENCODE basic	309	288	309	21
ENSP00000444293.1	KDM5D	lysine demethylase 5D	ENSG00000012817	ENST00000541639.5	GENCODE basic	1570	1483	1570	87
ENSP00000265742.3	ANKIB1	ankyrin repeat and IBR domain containing 1	ENSG00000001629	ENST00000265742.7	GENCODE basic	1089	1057	1089	32
ENSP00000363229.3	SLC18A3	solute carrier family 18 member A3	ENSG00000187714	ENST00000374115.4	GENCODE basic	532	481	532	51
ENSP00000430853.1	NPIPB11	nuclear pore complex interacting protein family member B11	ENSG00000254206	ENST00000524087.5	GENCODE basic	1161	1075	1161	86
ENSP00000349386.3	EIF4G3	eukaryotic translation initiation factor 4 gamma 3	ENSG00000075151	ENST00000356916.7	GENCODE basic	515	493	515	22
ENSP00000387578.2	HLA-DQB2	major histocompatibility complex	DQ beta 2	ENST00000415137.6	TRUE	275	TRUE	1	0
ENSP00000378018.3	AKAP13	A-kinase anchoring protein 13	ENSG00000170776	ENST00000394510.6	GENCODE basic	1434	1365	1434	69
ENSP00000491060.1	IL7	interleukin 7	ENSG00000104432	ENST00000639719.1	GENCODE basic	71	50	71	21
ENSP00000492675.1	SMN2	survival of motor neuron 2	HGNC:11118	ENST00000638794.1	ENSP00000492675.1	282	282	TRUE	0
ENSP00000483545.1	HNRNPCL4	heterogeneous nuclear ribonucleoprotein C-like 4	ENSG00000273865	ENST00000613240.2	GENCODE basic	293	245	293	48
ENSP00000432937.1	SIRT3	sirtuin 3	ENSG00000142082	ENST00000524564.5	GENCODE basic	353	327	353	26
ENSP00000234389.3	GRIN3B	glutamate ionotropic receptor NMDA type subunit 3B	ENSG00000116032	ENST00000234389.3	GENCODE basic	1043	1012	1043	31
ENSP00000479917.1	RPS9	ribosomal protein S9	ENSG00000278270	ENST00000619229.4	GENCODE basic	194	164	194	30
ENSP00000301691.1	SOST	sclerostin	ENSG00000167941	ENST00000301691.2	GENCODE basic	213	178	213	35
ENSP00000401788.2	RPP21	ribonuclease P/MRP subunit p21	ENSG00000242726	ENST00000456870.6	GENCODE basic	162	129	162	33
ENSP00000494716.1	ATP2B2	ATPase plasma membrane Ca2+ transporting 2	ENSG00000157087	ENST00000645850.1	GENCODE basic	1243	1195	1243	48
ENSP00000477455.1	GRIN2B	glutamate ionotropic receptor NMDA type subunit 2B	ENSG00000273079	ENST00000609686.3	GENCODE basic	1484	1451	1484	33
ENSP00000332659.5	CCR4	C-C motif chemokine receptor 4	ENSG00000183813	ENST00000330953.5	GENCODE basic	360	339	360	21
ENSP00000235180.4	DLGAP3	DLG associated protein 3	ENSG00000116544	ENST00000235180.4	GENCODE basic	979	923	979	56
ENSP00000260810.5	TOPBP1	DNA topoisomerase II binding protein 1	ENSG00000163781	ENST00000260810.9	GENCODE basic	1522	1501	1522	21
ENSP00000320084.5	CD276	CD276 molecule	ENSG00000103855	ENST00000318443.9	GENCODE basic	534	520	534	14
ENSP00000420448.1	ZNF148	zinc finger protein 148	ENSG00000163848	ENST00000485866.5	GENCODE basic	794	659	794	135
ENSP00000434655.1	PCDHA8	protocadherin alpha 8	ENSG00000204962	ENST00000531613.1	GENCODE basic	950	935	950	15
ENSP00000253807.2	PCDHAC1	protocadherin alpha subfamily C	HGNC:8676	ENST00000253807.2	ENSP00000253807.2	963	963	TRUE	0
ENSP00000440488.2	M6PR	mannose-6-phosphate receptor	HGNC:6752	ENST00000536844.5	ENSP00000440488.2	191	191	TRUE	0
ENSP00000362460.3	GJB3	gap junction protein beta 3	ENSG00000188910	ENST00000373362.3	GENCODE basic	270	216	270	54
ENSP00000386495.3	CLEC16A	C-type lectin domain containing 16A	ENSG00000038532	ENST00000409552.4	GENCODE basic	906	832	906	74
ENSP00000311028.5	RPS14	ribosomal protein S14	ENSG00000164587	ENST00000312037.6	GENCODE basic	151	132	151	19
ENSP00000471896.1	IRF3	interferon regulatory factor 3	ENSG00000126456	ENST00000601291.5	GENCODE basic	452	410	452	42
ENSP00000342710.3	KRT77	keratin 77	ENSG00000189182	ENST00000341809.7	GENCODE basic	578	553	578	25
ENSP00000330101.2	KRT76	keratin 76	ENSG00000185069	ENST00000332411.2	GENCODE basic	638	561	638	77
ENSP00000480151.1	CDHR5	cadherin related family member 5	ENSG00000273572	ENST00000617105.3	GENCODE basic	845	812	845	33
ENSP00000477847.1	NBPF26	NBPF member 26	ENSG00000273136	ENST00000615145.4	GENCODE basic	535	510	535	25
ENSP00000431459.1	FAM89B	family with sequence similarity 89 member B	ENSG00000176973	ENST00000530349.1	GENCODE basic	189	141	189	48
ENSP00000480614.1	MEGF11	multiple EGF like domains 11	ENSG00000277848	ENST00000614717.1	GENCODE basic	903	876	903	27
ENSP00000488554.1	PARN	poly(A)-specific ribonuclease	ENSG00000274829	ENST00000631868.1	GENCODE basic	464	446	464	18
ENSP00000478740.1	NSUN4	NOP2/Sun RNA methyltransferase family member 4	ENSG00000117481	ENST00000498008.5	GENCODE basic	652	598	652	54
ENSP00000400880.1	USP17L11	ubiquitin specific peptidase 17-like family member 11	ENSG00000233136	ENST00000457736.1	GENCODE basic	530	509	530	21
ENSP00000370660.3	AKAP17A	A-kinase anchoring protein 17A	ENSG00000197976	ENST00000381261.8	GENCODE basic	446	385	446	61
ENSP00000211122.3	GSTA3	glutathione S-transferase alpha 3	ENSG00000174156	ENST00000211122.3	GENCODE basic	222	193	222	29
ENSP00000378350.2	CDC23	cell division cycle 23	ENSG00000094880	ENST00000394886.6	GENCODE basic	597	562	597	35
ENSP00000425658.1	ANKRD50	ankyrin repeat domain 50	ENSG00000151458	ENST00000504087.5	GENCODE basic	1429	1217	1429	212
ENSP00000260731.3	KIF11	kinesin family member 11	ENSG00000138160	ENST00000260731.4	GENCODE basic	1056	988	1056	68
ENSP00000329161.8	2022-09-09	septin 9	ENSG00000184640	ENST00000329047.12	GENCODE basic	568	546	568	22
ENSP00000449715.1	C2	complement C2	ENSG00000226560	ENST00000551648.5	GENCODE basic	620	573	620	47
ENSP00000262731.11	PRR5-ARHGAP8	PRR5-ARHGAP8 readthrough	ENSG00000248405	ENST00000352766.11	GENCODE basic	643	619	643	24
ENSP00000377560.1	TSC22D4	TSC22 domain family member 4	ENSG00000166925	ENST00000393991.5	GENCODE basic	156	137	156	19
ENSP00000300176.4	AGFG2	ArfGAP with FG repeats 2	ENSG00000106351	ENST00000300176.8	GENCODE basic	481	451	481	30
ENSP00000263773.5	FNBP4	formin binding protein 4	ENSG00000109920	ENST00000263773.9	GENCODE basic	1017	906	1017	111
ENSP00000282223.9	SPOCK1	SPARC (osteonectin)	HGNC:11251	ENST00000282223.11	ENSP00000282223.9	377	377	TRUE	0
ENSP00000379607.3	KNCN	kinocilin	ENSG00000162456	ENST00000396314.3	GENCODE basic	101	66	101	35
ENSP00000257181.8	PRPF38A	pre-mRNA processing factor 38A	ENSG00000134748	ENST00000257181.9	GENCODE basic	312	228	312	84
ENSP00000360599.3	TUT4	terminal uridylyl transferase 4	ENSG00000134744	ENST00000371544.7	GENCODE basic	1644	1622	1644	22
ENSP00000432856.2	C1orf141	chromosome 1 open reading frame 141	ENSG00000203963	ENST00000475209.6	GENCODE basic	217	185	217	32
ENSP00000365465.2	CDSN	corneodesmosin	ENSG00000204539	ENST00000376288.2	GENCODE basic	529	416	529	113
ENSP00000434755.1	KCNJ11	potassium voltage-gated channel subfamily J member 11	ENSG00000187486	ENST00000528731.1	GENCODE basic	303	279	303	24
ENSP00000358747.3	OVGP1	oviductal glycoprotein 1	ENSG00000085465	ENST00000369732.3	GENCODE basic	678	654	678	24
ENSP00000386493.1	MOGS	mannosyl-oligosaccharide glucosidase	ENSG00000115275	ENST00000409065.5	GENCODE basic	209	173	209	36
ENSP00000438262.1	TJP2	tight junction protein 2	ENSG00000119139	ENST00000539225.2	GENCODE basic	1221	1188	1221	33
ENSP00000363596.4	CNR2	cannabinoid receptor 2	ENSG00000188822	ENST00000374472.4	GENCODE basic	360	346	360	14
ENSP00000471169.1	ZNF799	zinc finger protein 799	ENSG00000196466	ENST00000595766.1	GENCODE basic	91	65	91	26
ENSP00000302724.2	INSL5	insulin like 5	ENSG00000172410	ENST00000304526.2	GENCODE basic	135	48	135	87
ENSP00000435582.1	AGBL2	ATP/GTP binding protein like 2	ENSG00000165923	ENST00000525123.5	GENCODE basic	902	796	902	106
ENSP00000411140.1	NPIPB15	nuclear pore complex interacting protein family member B15	ENSG00000196436	ENST00000429990.1	GENCODE basic	443	352	443	91
ENSP00000483324.1	KIR2DL5A	killer cell immunoglobulin like receptor	HGNC:16345	ENST00000612730.1	ENSP00000483324.1	375	375	TRUE	0
ENSP00000419853.2	SURF4	surfeit 4	ENSG00000148248	ENST00000485435.6	GENCODE basic	159	137	159	22
ENSP00000472797.1	ZNF415	zinc finger protein 415	ENSG00000170954	ENST00000601215.5	GENCODE basic	106	81	106	25
ENSP00000311997.6	NEFH	neurofilament heavy	ENSG00000100285	ENST00000310624.6	GENCODE basic	1020	499	1020	521
ENSP00000433565.1	PPP6R3	protein phosphatase 6 regulatory subunit 3	ENSG00000110075	ENST00000527403.6	GENCODE basic	838	816	838	22
ENSP00000434151.1	EFEMP2	EGF containing fibulin extracellular matrix protein 2	ENSG00000172638	ENST00000528176.5	GENCODE basic	436	411	436	25
ENSP00000344489.2	RNF133	ring finger protein 133	ENSG00000188050	ENST00000340112.2	GENCODE basic	376	351	376	25
ENSP00000360672.2	PARD6B	par-6 family cell polarity regulator beta	ENSG00000124171	ENST00000371610.6	GENCODE basic	372	253	372	119
ENSP00000264606.3	HDAC4	histone deacetylase 4	ENSG00000068024	ENST00000345617.7	GENCODE basic	1084	1068	1084	16
ENSP00000350570.3	IFT20	intraflagellar transport 20	ENSG00000109083	ENST00000357896.7	GENCODE basic	148	125	148	23
ENSP00000415225.2	NKIRAS1	NFKB inhibitor interacting Ras like 1	ENSG00000197885	ENST00000415901.6	GENCODE basic	192	168	192	24
ENSP00000402756.1	NR2C2AP	nuclear receptor 2C2 associated protein	ENSG00000184162	ENST00000420605.7	GENCODE basic	167	144	167	23
ENSP00000488922.1	CFAP99	cilia and flagella associated protein 99	ENSG00000206113	ENST00000635017.1	GENCODE basic	714	695	714	19
ENSP00000264720.3	GTF3C2	general transcription factor IIIC subunit 2	ENSG00000115207	ENST00000264720.7	GENCODE basic	911	890	911	21
ENSP00000477148.1	KIAA0930	KIAA0930	ENSG00000100364	ENST00000492273.1	GENCODE basic	85	62	85	23
ENSP00000336994.4	CLPTM1	CLPTM1	HGNC:2087	ENST00000337392.9	ENSP00000336994.4	669	669	TRUE	0
ENSP00000465621.1	PIK3C3	phosphatidylinositol 3-kinase catalytic subunit type 3	ENSG00000078142	ENST00000586545.5	GENCODE basic	201	151	201	50
ENSP00000457071.1	AC140504.1	MPV17 mitochondrial inner membrane protein like	ENSG00000261130	ENST00000568222.5	GENCODE basic	120	90	120	30
ENSP00000387941.2	IFFO2	intermediate filament family orphan 2	ENSG00000169991	ENST00000455833.6	GENCODE basic	517	482	517	35
ENSP00000448665.1	DDIT3	DNA damage inducible transcript 3	ENSG00000175197	ENST00000551116.5	GENCODE basic	192	138	192	54
ENSP00000438786.1	CRB1	crumbs 1	HGNC:2343	ENST00000535699.5	ENSP00000438786.1	1382	1382	TRUE	0
ENSP00000357863.4	GTF3C6	general transcription factor IIIC subunit 6	ENSG00000155115	ENST00000329970.7	GENCODE basic	213	174	213	39
ENSP00000429726.1	SHISAL2A	shisa like 2A	ENSG00000182183	ENST00000517870.1	GENCODE basic	190	165	190	25
ENSP00000471297.1	ADGRE2	adhesion G protein-coupled receptor E2	ENSG00000127507	ENST00000601345.5	GENCODE basic	831	788	831	43
ENSP00000397055.1	MCF2	MCF.2 cell line derived transforming sequence	ENSG00000101977	ENST00000414978.5	GENCODE basic	985	946	985	39
ENSP00000398440.2	ZNF311	zinc finger protein 311	ENSG00000233831	ENST00000458265.2	GENCODE basic	666	632	666	34
ENSP00000450145.1	SLC6A15	solute carrier family 6 member 15	ENSG00000072041	ENST00000552192.5	GENCODE basic	623	567	623	56
ENSP00000227349.2	JHY	junctional cadherin complex regulator	ENSG00000109944	ENST00000227349.6	GENCODE basic	778	725	778	53
ENSP00000296550.7	DCLK2	doublecortin like kinase 2	ENSG00000170390	ENST00000296550.11	GENCODE basic	766	716	766	50
ENSP00000384638.4	CTNNA2	catenin alpha 2	ENSG00000066032	ENST00000402739.8	GENCODE basic	953	912	953	41
ENSP00000477585.1	CU464060.1	killer cell immunoglobulin like receptor	100132285	ENST00000614622.2	ENSP00000477585.1	287	287	TRUE	0
ENSP00000354616.5	LDB1	LIM domain binding 1	ENSG00000198728	ENST00000361198.9	GENCODE basic	375	338	375	37
ENSP00000402943.2	RARRES3	retinoic acid receptor responder 3	ENSG00000133321	ENST00000439013.6	GENCODE basic	156	130	156	26
ENSP00000381280.3	PDE9A	phosphodiesterase 9A	ENSG00000160191	ENST00000398224.3	GENCODE basic	466	445	466	21
ENSP00000465450.1	NOL4	nucleolar protein 4	ENSG00000101746	ENST00000589544.5	GENCODE basic	536	474	536	62
ENSP00000331608.3	IRX3	iroquois homeobox 3	ENSG00000177508	ENST00000329734.3	GENCODE basic	501	308	501	193
ENSP00000477932.1	UBR1	ubiquitin protein ligase E3 component n-recognin 1	ENSG00000159459	ENST00000546274.6	GENCODE basic	1070	997	1070	73
ENSP00000312734.4	RAB8B	RAB8B	HGNC:30273	ENST00000321437.8	ENSP00000312734.4	207	207	TRUE	0
ENSP00000462879.1	AC005697.1	novel	ENSG00000266202	ENST00000582441.1	GENCODE basic	159	85	159	74
ENSP00000444891.2	ZEB1	zinc finger E-box binding homeobox 1	ENSG00000148516	ENST00000542815.7	GENCODE basic	1057	991	1057	66
ENSP00000478922.1	MAPKAPK3	mitogen-activated protein kinase-activated protein kinase 3	ENSG00000114738	ENST00000621469.4	GENCODE basic	382	368	382	14
ENSP00000265810.4	PDLIM2	PDZ and LIM domain 2	ENSG00000120913	ENST00000265810.8	GENCODE basic	366	345	366	21
ENSP00000411532.1	TOP2A	DNA topoisomerase II alpha	ENSG00000131747	ENST00000423485.5	GENCODE basic	1531	1466	1531	65
ENSP00000397863.2	IL34	interleukin 34	ENSG00000157368	ENST00000429149.6	GENCODE basic	242	210	242	32
ENSP00000411331.1	TREX1	three prime repair exonuclease 1	ENSG00000213689	ENST00000456089.1	GENCODE basic	175	103	175	72
ENSP00000367157.4	LRRC3C	leucine rich repeat containing 3C	ENSG00000204913	ENST00000377924.4	GENCODE basic	275	254	275	21
ENSP00000389160.1	NDUFA11	NADH:ubiquinone oxidoreductase subunit A11	ENSG00000174886	ENST00000418389.6	GENCODE basic	228	163	228	65
ENSP00000494105.1	MITF	melanogenesis associated transcription factor	ENSG00000187098	ENST00000642352.1	GENCODE basic	520	490	520	30
ENSP00000482370.1	TPD52L2	tumor protein D52 like 2	ENSG00000101150	ENST00000611972.4	GENCODE basic	152	121	152	31
ENSP00000398983.2	ZNF311	zinc finger protein 311	ENSG00000225351	ENST00000426120.2	GENCODE basic	666	632	666	34
ENSP00000403660.1	MRGPRF	MAS related GPR family member F	ENSG00000172935	ENST00000441623.1	GENCODE basic	343	316	343	27
ENSP00000366091.4	MOG	myelin oligodendrocyte glycoprotein	ENSG00000204655	ENST00000376894.8	GENCODE basic	295	260	295	35
ENSP00000425475.1	AMOTL2	angiomotin like 2	ENSG00000114019	ENST00000513145.1	GENCODE basic	777	724	777	53
ENSP00000477721.1	GU182345.2	killer cell immunoglobulin like receptor	3810	ENST00000615980.4	ENSP00000477721.1	304	304	TRUE	0
ENSP00000431929.1	CHORDC1	cysteine and histidine rich domain containing 1	ENSG00000110172	ENST00000530765.5	GENCODE basic	116	56	116	60
ENSP00000263379.1	IL27RA	interleukin 27 receptor subunit alpha	ENSG00000104998	ENST00000263379.3	GENCODE basic	636	587	636	49
ENSP00000376970.3	ISY1	ISY1 splicing factor homolog	ENSG00000240682	ENST00000393292.7	GENCODE basic	252	209	252	43
ENSP00000380427.1	ARPC4-TTLL3	ARPC4-TTLL3 readthrough	ENSG00000250151	ENST00000397256.5	GENCODE basic	625	577	625	48
ENSP00000446847.1	MUCL3	mucin like 3	ENSG00000229284	ENST00000547331.1	GENCODE basic	517	480	517	37
ENSP00000355241.2	TEX45	testis expressed 45	ENSG00000198723	ENST00000361664.6	GENCODE basic	505	475	505	30
ENSP00000427648.1	CENPK	centromere protein K	ENSG00000123219	ENST00000510354.1	GENCODE basic	106	79	106	27
ENSP00000371813.3	DEFB132	defensin beta 132	ENSG00000186458	ENST00000382376.3	GENCODE basic	95	74	95	21
ENSP00000370880.1	MLANA	melan-A	ENSG00000120215	ENST00000381471.1	GENCODE basic	118	79	118	39
ENSP00000484349.1	KIR2DL2	killer cell immunoglobulin like receptor	HGNC:6330	ENST00000622658.4	ENSP00000484349.1	348	348	TRUE	0
ENSP00000282356.4	CAMK4	calcium/calmodulin dependent protein kinase IV	ENSG00000152495	ENST00000282356.8	GENCODE basic	473	445	473	28
ENSP00000483850.1	KIR3DL2	killer cell immunoglobulin like receptor	HGNC:6339	ENST00000612634.1	ENSP00000483850.1	333	333	TRUE	0
ENSP00000242848.4	ZC3H13	zinc finger CCCH-type containing 13	ENSG00000123200	ENST00000242848.8	GENCODE basic	1668	1641	1668	27
ENSP00000417452.1	SHQ1	SHQ1	HGNC:25543	ENST00000463369.5	ENSP00000417452.1	549	549	TRUE	0
ENSP00000484234.1	KIR3DL1	killer cell immunoglobulin like receptor	HGNC:6338	ENST00000615036.2	ENSP00000484234.1	427	427	TRUE	0
ENSP00000482973.1	ENO4	enolase 4	ENSG00000188316	ENST00000622726.4	GENCODE basic	628	607	628	21
ENSP00000458553.1	TOM1L1	target of myb1 like 1 membrane trafficking protein	ENSG00000141198	ENST00000570371.5	GENCODE basic	346	298	346	48
ENSP00000452342.2	SNRPN	small nuclear ribonucleoprotein polypeptide N	ENSG00000128739	ENST00000554227.6	GENCODE basic	244	193	244	51
ENSP00000299721.3	CPLX4	complexin 4	ENSG00000166569	ENST00000299721.3	GENCODE basic	160	84	160	76
ENSP00000462682.1	EVI2B	ecotropic viral integration site 2B	ENSG00000185862	ENST00000577894.1	GENCODE basic	448	427	448	21
ENSP00000316675.2	PVRIG	PVR related immunoglobulin domain containing	ENSG00000213413	ENST00000317271.2	GENCODE basic	326	194	326	132
ENSP00000158771.4	DERL2	derlin 2	ENSG00000072849	ENST00000158771.8	GENCODE basic	239	208	239	31
ENSP00000487074.1	AGTPBP1	ATP/GTP binding protein 1	ENSG00000135049	ENST00000628899.1	GENCODE basic	1238	1218	1238	20
ENSP00000456313.1	ADAMTSL3	ADAMTS like 3	ENSG00000156218	ENST00000567476.1	GENCODE basic	1682	1651	1682	31
ENSP00000483667.1	CHD1	chromodomain helicase DNA binding protein 1	ENSG00000153922	ENST00000614616.4	GENCODE basic	1710	1691	1710	19
ENSP00000443824.2	ZNRF3	zinc and ring finger 3	ENSG00000183579	ENST00000544604.6	GENCODE basic	936	905	936	31
ENSP00000276616.2	PSKH2	protein serine kinase H2	ENSG00000147613	ENST00000276616.2	GENCODE basic	385	342	385	43
ENSP00000343325.4	PKN1	protein kinase N1	ENSG00000123143	ENST00000342216.8	GENCODE basic	948	906	948	42
ENSP00000204961.4	EFNB1	ephrin B1	ENSG00000090776	ENST00000204961.4	GENCODE basic	346	275	346	71
ENSP00000448062.2	POTEM	POTE ankyrin domain family member M	ENSG00000222036	ENST00000547889.5	GENCODE basic	508	405	508	103
ENSP00000408595.2	FDXR	ferredoxin reductase	ENSG00000161513	ENST00000413947.6	GENCODE basic	522	492	522	30
ENSP00000333900.5	OIT3	oncoprotein induced transcript 3	ENSG00000138315	ENST00000334011.9	GENCODE basic	545	512	545	33
ENSP00000364618.1	SUSD3	sushi domain containing 3	ENSG00000157303	ENST00000375469.5	GENCODE basic	242	161	242	81
ENSP00000381266.2	WDR4	WD repeat domain 4	ENSG00000160193	ENST00000398208.2	GENCODE basic	412	377	412	35
ENSP00000267229.7	RBM26	RNA binding motif protein 26	ENSG00000139746	ENST00000267229.11	GENCODE basic	980	942	980	38
ENSP00000325506.4	CLVS1	clavesin 1	ENSG00000177182	ENST00000325897.4	GENCODE basic	354	333	354	21
ENSP00000399436.2	C6orf15	chromosome 6 open reading frame 15	ENSG00000229432	ENST00000452899.2	GENCODE basic	325	168	325	157
ENSP00000355179.2	ZFP64	ZFP64 zinc finger protein	ENSG00000020256	ENST00000361387.6	GENCODE basic	645	608	645	37
ENSP00000332444.4	CSTF2T	cleavage stimulation factor subunit 2 tau variant	ENSG00000177613	ENST00000331173.5	GENCODE basic	616	550	616	66
ENSP00000353124.3	ARRB1	arrestin beta 1	ENSG00000137486	ENST00000360025.7	GENCODE basic	410	389	410	21
ENSP00000316410.5	SNX15	sorting nexin 15	ENSG00000110025	ENST00000352068.5	GENCODE basic	256	136	256	120
ENSP00000421252.1	KLF3	Kruppel like factor 3	ENSG00000109787	ENST00000514033.1	GENCODE basic	232	199	232	33
ENSP00000491196.1	HLA-C	major histocompatibility complex	C	ENST00000640555.1	TRUE	244	TRUE		0
ENSP00000264431.4	RAPGEF2	Rap guanine nucleotide exchange factor 2	ENSG00000109756	ENST00000264431.8	GENCODE basic	1499	1435	1499	64
ENSP00000381640.2	KDM2A	lysine demethylase 2A	ENSG00000173120	ENST00000398645.6	GENCODE basic	782	748	782	34
ENSP00000417289.1	CTAGE8	CTAGE family member 8	ENSG00000244693	ENST00000487179.1	GENCODE basic	777	647	777	130
ENSP00000245479.2	SOX9	SRY-box 9	ENSG00000125398	ENST00000245479.2	GENCODE basic	509	488	509	21
ENSP00000454633.1	CNGB1	cyclic nucleotide gated channel beta 1	ENSG00000070729	ENST00000564448.5	GENCODE basic	1245	1176	1245	69
ENSP00000384452.3	EMID1	EMI domain containing 1	ENSG00000186998	ENST00000404820.7	GENCODE basic	445	410	445	35
ENSP00000386422.1	DAPL1	death associated protein like 1	ENSG00000163331	ENST00000409042.5	GENCODE basic	113	86	113	27
ENSP00000301738.4	KCTD5	potassium channel tetramerization domain containing 5	ENSG00000167977	ENST00000301738.8	GENCODE basic	234	214	234	20
ENSP00000378559.2	EIF2AK2	eukaryotic translation initiation factor 2 alpha kinase 2	ENSG00000055332	ENST00000395127.6	GENCODE basic	551	516	551	35
ENSP00000441464.2	LHX6	LIM homeobox 6	ENSG00000106852	ENST00000541397.2	GENCODE basic	366	291	366	75
ENSP00000407050.1	SPIRE1	spire type actin nucleation factor 1	ENSG00000134278	ENST00000453447.6	GENCODE basic	622	596	622	26
ENSP00000484077.1	TTYH1	tweety family member 1	ENSG00000276887	ENST00000614387.1	GENCODE basic	239	215	239	24
ENSP00000488329.1	GRK1	G protein-coupled receptor kinase 1	ENSG00000281988	ENST00000631997.1	GENCODE basic	207	179	207	28
ENSP00000398278.2	PSORS1C1	psoriasis susceptibility 1 candidate 1	ENSG00000231094	ENST00000441092.6	GENCODE basic	152	101	152	51
ENSP00000244020.3	SRSF6	serine and arginine rich splicing factor 6	ENSG00000124193	ENST00000244020.4	GENCODE basic	344	250	344	94
ENSP00000331302.4	ELOA2	elongin A2	ENSG00000206181	ENST00000332567.5	GENCODE basic	753	679	753	74
ENSP00000425999.1	SEC31A	SEC31 homolog A	HGNC:17052	ENST00000508479.5	ENSP00000425999.1	877	877	TRUE	0
ENSP00000247306.4	CTAG2	cancer/testis antigen 2	ENSG00000126890	ENST00000247306.4	GENCODE basic	210	155	210	55
ENSP00000463706.1	HSF4	heat shock transcription factor 4	ENSG00000102878	ENST00000584272.5	GENCODE basic	462	307	462	155
ENSP00000380954.4	NDRG2	NDRG family member 2	ENSG00000165795	ENST00000397856.7	GENCODE basic	356	319	356	37
ENSP00000412441.2	PEX26	peroxisomal biogenesis factor 26	ENSG00000215193	ENST00000428061.2	GENCODE basic	256	200	256	56
ENSP00000488569.1	MLLT10	MLLT10	HGNC:16063	ENST00000631589.1	ENSP00000488569.1	1068	1068	TRUE	0
ENSP00000302578.3	FAM84B	family with sequence similarity 84 member B	ENSG00000168672	ENST00000304916.3	GENCODE basic	310	274	310	36
ENSP00000479928.1	ITIH3	inter-alpha-trypsin inhibitor heavy chain 3	ENSG00000162267	ENST00000621946.4	GENCODE basic	670	651	670	19
ENSP00000481871.1	KIR3DL2	killer cell immunoglobulin like receptor	HGNC:6339	ENST00000618273.1	ENSP00000481871.1	438	438	TRUE	0
ENSP00000297857.2	ZHX1	zinc fingers and homeoboxes 1	ENSG00000165156	ENST00000297857.3	GENCODE basic	873	856	873	17
ENSP00000461762.1	YWHAE	tyrosine 3-monooxygenase/tryptophan 5-monooxygenase activation protein epsilon	ENSG00000108953	ENST00000571732.5	GENCODE basic	233	216	233	17
ENSP00000478410.1	KIR3DL3	killer cell immunoglobulin like receptor	HGNC:16312	ENST00000614210.1	ENSP00000478410.1	410	410	TRUE	0
ENSP00000463613.1	STARD3	StAR related lipid transfer domain containing 3	ENSG00000131748	ENST00000580611.5	GENCODE basic	475	427	475	48
ENSP00000433421.1	RPS3	ribosomal protein S3	ENSG00000149273	ENST00000526608.5	GENCODE basic	231	202	231	29
ENSP00000489528.1	PIGA	phosphatidylinositol glycan anchor biosynthesis class A	ENSG00000165195	ENST00000482148.6	GENCODE basic	315	287	315	28
ENSP00000415630.2	RALGPS1	Ral GEF with PH domain and SH3 binding motif 1	ENSG00000136828	ENST00000424082.6	GENCODE basic	537	505	537	32
ENSP00000453962.1	TMEM253	transmembrane protein 253	ENSG00000232070	ENST00000418511.6	GENCODE basic	217	187	217	30
ENSP00000354543.2	TSC22D2	TSC22 domain family member 2	ENSG00000196428	ENST00000361875.7	GENCODE basic	780	736	780	44
ENSP00000296220.5	OSBPL11	oxysterol binding protein like 11	ENSG00000144909	ENST00000296220.5	GENCODE basic	747	689	747	58
ENSP00000283550.3	SPACA7	sperm acrosome associated 7	ENSG00000153498	ENST00000283550.7	GENCODE basic	195	134	195	61
ENSP00000317595.6	TPPP2	tubulin polymerization promoting protein family member 2	ENSG00000179636	ENST00000321760.10	GENCODE basic	170	127	170	43
ENSP00000322293.9	HLA-DQB2	major histocompatibility complex	DQ beta 2	ENST00000323109.13	TRUE	279	TRUE	1	0
ENSP00000273435.5	EIF2A	eukaryotic translation initiation factor 2A	ENSG00000144895	ENST00000273435.9	GENCODE basic	580	510	580	70
ENSP00000394289.2	DYNC1LI2	dynein cytoplasmic 1 light intermediate chain 2	ENSG00000135720	ENST00000443351.6	GENCODE basic	415	364	415	51
ENSP00000477820.1	KIR3DL3	killer cell immunoglobulin like receptor	HGNC:16312	ENST00000620258.4	ENSP00000477820.1	410	410	TRUE	0
ENSP00000482676.1	MED24	mediator complex subunit 24	ENSG00000008838	ENST00000614384.4	GENCODE basic	137	88	137	49
ENSP00000434290.1	SLC39A13	solute carrier family 39 member 13	ENSG00000165915	ENST00000533076.5	GENCODE basic	325	303	325	22
ENSP00000443238.1	PIAS2	protein inhibitor of activated STAT 2	ENSG00000078043	ENST00000545673.5	GENCODE basic	282	250	282	32
ENSP00000394931.2	C6orf15	chromosome 6 open reading frame 15	ENSG00000231624	ENST00000412706.2	GENCODE basic	325	148	325	177
ENSP00000449230.1	ZFP57	ZFP57 zinc finger protein	ENSG00000226858	ENST00000549167.1	GENCODE basic	536	496	536	40
ENSP00000392484.2	NISCH	nischarin	ENSG00000010322	ENST00000420808.2	GENCODE basic	515	483	515	32
ENSP00000464050.1	DDX42	DEAD-box helicase 42	ENSG00000198231	ENST00000578681.5	GENCODE basic	938	802	938	136
ENSP00000425915.1	SELENOP	selenoprotein P	ENSG00000250722	ENST00000506577.5	GENCODE basic	381	354	381	27
ENSP00000426002.1	PIGG	phosphatidylinositol glycan anchor biosynthesis class G	ENSG00000174227	ENST00000503111.5	GENCODE basic	299	279	299	20
ENSP00000440486.1	RAD52	RAD52 homolog	HGNC:9824	ENST00000536177.5	ENSP00000440486.1	301	301	TRUE	0
ENSP00000482145.1	TSKU	tsukushi	HGNC:28850	ENST00000612930.1	ENSP00000482145.1	353	353	TRUE	0
ENSP00000387910.1	PRRC2A	proline rich coiled-coil 2A	ENSG00000225164	ENST00000428775.1	GENCODE basic	2157	2132	2157	25
ENSP00000340609.5	DUPD1	dual specificity phosphatase and pro isomerase domain containing 1	ENSG00000188716	ENST00000338487.5	GENCODE basic	220	195	220	25
ENSP00000386726.3	SCN3A	sodium voltage-gated channel alpha subunit 3	ENSG00000153253	ENST00000409101.7	GENCODE basic	1951	1924	1951	27
ENSP00000378440.2	SNCA	synuclein alpha	ENSG00000145335	ENST00000394989.6	GENCODE basic	126	102	126	24
ENSP00000458903.1	CYB5D2	cytochrome b5 domain containing 2	ENSG00000167740	ENST00000575251.5	GENCODE basic	152	103	152	49
ENSP00000320184.8	MRPS23	mitochondrial ribosomal protein S23	ENSG00000181610	ENST00000313608.12	GENCODE basic	190	139	190	51
ENSP00000252996.3	TAF4	TATA-box binding protein associated factor 4	ENSG00000130699	ENST00000252996.8	GENCODE basic	1085	1015	1085	70
ENSP00000418648.2	UBN2	ubinuclein 2	ENSG00000157741	ENST00000473989.7	GENCODE basic	1347	1309	1347	38
ENSP00000368576.3	DGKH	diacylglycerol kinase eta	ENSG00000102780	ENST00000379274.6	GENCODE basic	1164	1142	1164	22
ENSP00000484614.1	P2RX3	purinergic receptor P2X 3	ENSG00000109991	ENST00000616487.4	GENCODE basic	396	371	396	25
ENSP00000306822.3	AVEN	apoptosis and caspase activation inhibitor	ENSG00000169857	ENST00000306730.7	GENCODE basic	362	309	362	53
ENSP00000477906.1	POMZP3	POM121 and ZP3 fusion	ENSG00000276464	ENST00000619075.4	GENCODE basic	187	161	187	26
ENSP00000360360.3	CT47B1	cancer/testis antigen family 47	HGNC:33293	ENST00000371311.4	ENSP00000360360.3	299	299	TRUE	0
ENSP00000298351.4	TMEM63C	transmembrane protein 63C	ENSG00000165548	ENST00000298351.4	GENCODE basic	806	752	806	54
ENSP00000346342.2	RFPL1	ret finger protein like 1	ENSG00000128250	ENST00000354373.2	GENCODE basic	317	287	317	30
ENSP00000420085.1	TRAIP	TRAF interacting protein	ENSG00000183763	ENST00000469027.5	GENCODE basic	284	162	284	122
ENSP00000368939.1	FOSL2	FOS like 2	HGNC:3798	ENST00000379619.5	ENSP00000368939.1	318	318	TRUE	0
ENSP00000253968.5	BARX1	BARX homeobox 1	ENSG00000131668	ENST00000253968.10	GENCODE basic	254	229	254	25
ENSP00000347507.3	MYH7	myosin heavy chain 7	ENSG00000092054	ENST00000355349.3	GENCODE basic	1935	1907	1935	28
ENSP00000360979.3	ADAMTS13	ADAM metallopeptidase with thrombospondin type 1 motif 13	ENSG00000160323	ENST00000371911.7	GENCODE basic	344	298	344	46
ENSP00000378306.2	PPP3CB	protein phosphatase 3 catalytic subunit beta	ENSG00000107758	ENST00000394829.6	GENCODE basic	525	486	525	39
ENSP00000386082.3	EFR3B	EFR3 homolog B	ENSG00000084710	ENST00000401432.7	GENCODE basic	728	699	728	29
ENSP00000217185.3	PTK6	protein tyrosine kinase 6	ENSG00000101213	ENST00000217185.3	GENCODE basic	134	107	134	27
ENSP00000455552.1	CORO1A	coronin 1A	ENSG00000102879	ENST00000570045.5	GENCODE basic	461	403	461	58
ENSP00000360215.3	ZBP1	Z-DNA binding protein 1	ENSG00000124256	ENST00000371173.7	GENCODE basic	429	386	429	43
ENSP00000315700.4	CHAF1B	chromatin assembly factor 1 subunit B	ENSG00000159259	ENST00000314103.5	GENCODE basic	559	541	559	18
ENSP00000319052.3	CETN1	centrin 1	ENSG00000177143	ENST00000327228.4	GENCODE basic	172	143	172	29
ENSP00000482224.1	KDM4D	lysine demethylase 4D	ENSG00000186280	ENST00000610872.1	GENCODE basic	523	407	523	116
ENSP00000215829.3	SNRPD3	small nuclear ribonucleoprotein D3 polypeptide	ENSG00000100028	ENST00000215829.7	GENCODE basic	126	82	126	44
ENSP00000382859.4	BIN3	bridging integrator 3	ENSG00000147439	ENST00000399977.8	GENCODE basic	205	169	205	36
ENSP00000314153.2	ZBTB33	zinc finger and BTB domain containing 33	ENSG00000177485	ENST00000326624.2	GENCODE basic	672	610	672	62
ENSP00000400063.2	GOLGA8B	golgin A8 family member B	ENSG00000215252	ENST00000438958.2	GENCODE basic	633	490	633	143
ENSP00000479970.1	IL17RA	interleukin 17 receptor A	ENSG00000177663	ENST00000612619.1	GENCODE basic	832	753	832	79
ENSP00000361173.2	KCNE5	potassium voltage-gated channel subfamily E regulatory subunit 5	ENSG00000176076	ENST00000372101.3	GENCODE basic	142	119	142	23
ENSP00000332788.6	ANO9	anoctamin 9	ENSG00000185101	ENST00000332826.6	GENCODE basic	782	749	782	33
ENSP00000377088.5	BTRC	beta-transducin repeat containing E3 ubiquitin protein ligase	ENSG00000166167	ENST00000393441.8	GENCODE basic	579	555	579	24
ENSP00000447488.1	LIN7A	lin-7 homolog A	HGNC:17787	ENST00000552864.5	ENSP00000447488.1	233	233	TRUE	0
ENSP00000321591.6	AURKA	aurora kinase A	ENSG00000087586	ENST00000312783.10	GENCODE basic	403	373	403	30
ENSP00000440289.1	ITGB1BP2	integrin subunit beta 1 binding protein 2	ENSG00000147166	ENST00000538820.1	GENCODE basic	329	303	329	26
ENSP00000483440.1	KIR2DL4	killer cell immunoglobulin like receptor	HGNC:6332	ENST00000616667.1	ENSP00000483440.1	342	342	TRUE	0
ENSP00000483260.1	RPL15	ribosomal protein L15	ENSG00000174748	ENST00000611050.4	GENCODE basic	204	158	204	46
ENSP00000463650.1	RNF115	ring finger protein 115	ENSG00000265491	ENST00000582693.4	GENCODE basic	304	273	304	31
ENSP00000423772.1	KIF2A	kinesin family member 2A	ENSG00000068796	ENST00000506857.5	GENCODE basic	660	639	660	21
ENSP00000384302.3	WDR43	WD repeat domain 43	ENSG00000163811	ENST00000407426.7	GENCODE basic	677	650	677	27
ENSP00000451866.1	SMIM13	small integral membrane protein 13	ENSG00000224531	ENST00000416247.3	GENCODE basic	91	49	91	42
ENSP00000386511.1	RGPD8	RANBP2-like and GRIP domain containing 8	ENSG00000169629	ENST00000409750.5	GENCODE basic	1625	1606	1625	19
ENSP00000489149.1	AL136373.1	uncharacterized LOC105378696	ENSG00000282881	ENST00000634804.2	GENCODE basic	177	86	177	91
ENSP00000423115.1	USP17L22	ubiquitin specific peptidase 17-like family member 22	ENSG00000248933	ENST00000511280.1	GENCODE basic	530	478	530	52
ENSP00000479596.1	KIR3DL3	killer cell immunoglobulin like receptor	HGNC:16312	ENST00000618394.1	ENSP00000479596.1	410	410	TRUE	0
ENSP00000480464.1	KIR2DL3	killer cell immunoglobulin like receptor	HGNC:6331	ENST00000619702.1	ENSP00000480464.1	341	341	TRUE	0
ENSP00000215565.1	NDUFB7	NADH:ubiquinone oxidoreductase subunit B7	ENSG00000099795	ENST00000215565.2	GENCODE basic	137	113	137	24
ENSP00000493592.1	VPS13A	vacuolar protein sorting 13 homolog A	ENSG00000197969	ENST00000643348.1	GENCODE basic	3095	3079	3095	16
ENSP00000393978.1	PRKD2	protein kinase D2	ENSG00000105287	ENST00000433867.5	GENCODE basic	878	839	878	39
ENSP00000457962.1	TGFBR3L	transforming growth factor beta receptor 3 like	ENSG00000260001	ENST00000565886.1	GENCODE basic	316	297	316	19
ENSP00000445340.2	SLC5A8	solute carrier family 5 member 8	ENSG00000256870	ENST00000536262.2	GENCODE basic	610	575	610	35
ENSP00000483607.1	ADAM2	ADAM metallopeptidase domain 2	ENSG00000104755	ENST00000622267.1	GENCODE basic	672	649	672	23
ENSP00000354488.4	TNNI1	troponin I1	HGNC:11945	ENST00000361379.8	ENSP00000354488.4	187	187	TRUE	0
ENSP00000453969.1	CCDC9B	coiled-coil domain containing 9B	ENSG00000188549	ENST00000559313.5	GENCODE basic	534	498	534	36
ENSP00000007699.5	YBX2	Y-box binding protein 2	ENSG00000006047	ENST00000007699.9	GENCODE basic	364	348	364	16
ENSP00000430950.1	IDO1	indoleamine 2	HGNC:6059	ENST00000518237.5	ENSP00000430950.1	403	403	TRUE	0
ENSP00000262262.3	CD33	CD33 molecule	ENSG00000105383	ENST00000262262.4	GENCODE basic	364	347	364	17
ENSP00000439952.1	SINHCAF	SIN3-HDAC complex associated factor	ENSG00000139146	ENST00000542983.1	GENCODE basic	73	54	73	19
ENSP00000439944.1	CCSER2	coiled-coil serine rich protein 2	ENSG00000107771	ENST00000543283.2	GENCODE basic	261	225	261	36
ENSP00000363914.3	CEP131	centrosomal protein 131	ENSG00000141577	ENST00000374782.7	GENCODE basic	1044	1011	1044	33
ENSP00000405379.1	TMEM87A	transmembrane protein 87A	ENSG00000103978	ENST00000448392.5	GENCODE basic	494	412	494	82
ENSP00000369315.5	MYH10	myosin heavy chain 10	ENSG00000133026	ENST00000379980.8	GENCODE basic	1985	1959	1985	26
ENSP00000394858.2	CD99L2	CD99 molecule like 2	ENSG00000102181	ENST00000437787.6	GENCODE basic	189	166	189	23
ENSP00000276055.3	CHST7	carbohydrate sulfotransferase 7	ENSG00000147119	ENST00000276055.3	GENCODE basic	486	465	486	21
ENSP00000392071.2	MAS1L	MAS1 proto-oncogene like	HGNC:13961	ENST00000451019.3	ENSP00000392071.2	378	378	TRUE	0
ENSP00000484515.1	LILRB4	leukocyte immunoglobulin like receptor B4	ENSG00000276042	ENST00000616806.1	GENCODE basic	449	386	449	63
ENSP00000355396.4	LRIG2	leucine rich repeats and immunoglobulin like domains 2	ENSG00000198799	ENST00000361127.5	GENCODE basic	1065	1013	1065	52
ENSP00000385347.2	TAPT1	transmembrane anterior posterior transformation 1	ENSG00000169762	ENST00000405303.6	GENCODE basic	567	473	567	94
ENSP00000371847.2	DEFB125	defensin beta 125	ENSG00000178591	ENST00000382410.2	GENCODE basic	156	110	156	46
ENSP00000488245.1	MAPT	microtubule associated protein tau	ENSG00000277956	ENST00000633047.1	GENCODE basic	352	300	352	52
ENSP00000347883.2	PLEKHA7	pleckstrin homology domain containing A7	ENSG00000166689	ENST00000355661.7	GENCODE basic	1121	1082	1121	39
ENSP00000483042.1	GOLGA8F	golgin A8 family member F	ENSG00000276896	ENST00000618263.1	GENCODE basic	430	296	430	134
ENSP00000429174.1	TRPS1	transcriptional repressor GATA binding 1	ENSG00000104447	ENST00000519674.1	GENCODE basic	902	858	902	44
ENSP00000450169.1	HLA-A	major histocompatibility complex	A	ENST00000550728.2	TRUE	365	TRUE		0
ENSP00000446360.2	INPPL1	inositol polyphosphate phosphatase like 1	ENSG00000165458	ENST00000541756.5	GENCODE basic	1146	1097	1146	49
ENSP00000422990.1	PPP3CA	protein phosphatase 3 catalytic subunit alpha	ENSG00000138814	ENST00000507176.5	GENCODE basic	423	395	423	28
ENSP00000381200.1	CRYAA	crystallin alpha A	ENSG00000160202	ENST00000398132.1	GENCODE basic	136	113	136	23
ENSP00000343676.4	GJA4	gap junction protein alpha 4	ENSG00000187513	ENST00000342280.4	GENCODE basic	333	292	333	41
ENSP00000498126.1	AP001267.5	novel	ENSG00000285827	ENST00000648261.1	GENCODE basic	929	893	929	36
ENSP00000387006.3	CWC22	CWC22 spliceosome associated protein homolog	ENSG00000163510	ENST00000410053.7	GENCODE basic	908	782	908	126
ENSP00000287538.5	ZIC3	Zic family member 3	ENSG00000156925	ENST00000287538.9	GENCODE basic	467	413	467	54
ENSP00000293894.3	SOX8	SRY-box 8	ENSG00000005513	ENST00000293894.3	GENCODE basic	446	319	446	127
ENSP00000377331.1	SLC26A5	solute carrier family 26 member 5	ENSG00000170615	ENST00000393730.5	GENCODE basic	712	686	712	26
ENSP00000331040.3	OLIG2	oligodendrocyte transcription factor 2	ENSG00000205927	ENST00000333337.3	GENCODE basic	323	239	323	84
ENSP00000306121.8	BMP1	bone morphogenetic protein 1	ENSG00000168487	ENST00000306349.12	GENCODE basic	730	705	730	25
ENSP00000293897.4	SSTR5	somatostatin receptor 5	ENSG00000162009	ENST00000293897.5	GENCODE basic	364	328	364	36
ENSP00000365806.3	GNL1	G protein nucleolar 1 (putative)	ENSG00000204590	ENST00000376621.7	GENCODE basic	607	550	607	57
ENSP00000385925.1	RAD21L1	RAD21 cohesin complex component like 1	ENSG00000244588	ENST00000402452.5	GENCODE basic	521	486	521	35
ENSP00000343166.3	CDC25A	cell division cycle 25A	ENSG00000164045	ENST00000351231.7	GENCODE basic	484	462	484	22
ENSP00000394437.1	MICB	MHC class I polypeptide-related sequence B	ENSG00000231372	ENST00000428059.5	GENCODE basic	360	346	360	14
ENSP00000374390.2	GPR149	G protein-coupled receptor 149	ENSG00000174948	ENST00000389740.2	GENCODE basic	731	677	731	54
ENSP00000411162.1	GNL1	G protein nucleolar 1 (putative)	ENSG00000228581	ENST00000437917.5	GENCODE basic	607	550	607	57
ENSP00000262577.5	ZC3H3	zinc finger CCCH-type containing 3	ENSG00000014164	ENST00000262577.5	GENCODE basic	948	915	948	33
ENSP00000478472.1	KIR3DL2	killer cell immunoglobulin like receptor	HGNC:6339	ENST00000618475.1	ENSP00000478472.1	438	438	TRUE	0
ENSP00000365692.4	PIM2	Pim-2 proto-oncogene	HGNC:8987	ENST00000376509.4	ENSP00000365692.4	311	311	TRUE	0
ENSP00000387093.1	ATF2	activating transcription factor 2	ENSG00000115966	ENST00000409635.5	GENCODE basic	447	384	447	63
ENSP00000221265.2	PAF1	PAF1 homolog	HGNC:25459	ENST00000221265.7	ENSP00000221265.2	531	531	TRUE	0
ENSP00000352581.6	CLASP2	cytoplasmic linker associated protein 2	ENSG00000163539	ENST00000359576.9	GENCODE basic	1515	1494	1515	21
ENSP00000496189.1	TINCR	TINCR ubiquitin domain containing	ENSG00000223573	ENST00000646160.1	GENCODE basic	120	97	120	23
ENSP00000484992.1	SHISA5	shisa family member 5	ENSG00000164054	ENST00000619810.4	GENCODE basic	209	111	209	98
ENSP00000256084.7	SPINK5	serine peptidase inhibitor	HGNC:15464	ENST00000256084.7	ENSP00000256084.7	1064	1064	TRUE	0
ENSP00000367498.1	LRRC47	leucine rich repeat containing 47	ENSG00000130764	ENST00000378251.2	GENCODE basic	583	512	583	71
ENSP00000290921.6	CTBP1	C-terminal binding protein 1	ENSG00000159692	ENST00000290921.10	GENCODE basic	440	416	440	24
ENSP00000370568.4	SHISAL1	shisa like 1	ENSG00000138944	ENST00000381176.4	GENCODE basic	199	158	199	41
ENSP00000320546.3	PTPN2	protein tyrosine phosphatase	HGNC:9650	ENST00000353319.8	ENSP00000320546.3	353	353	TRUE	0
ENSP00000398422.2	ATAT1	alpha tubulin acetyltransferase 1	ENSG00000223752	ENST00000445486.6	GENCODE basic	421	341	421	80
ENSP00000369364.4	NDEL1	nudE neurodevelopment protein 1 like 1	ENSG00000166579	ENST00000380025.8	GENCODE basic	269	179	269	90
ENSP00000489834.1	CHRNA7	cholinergic receptor nicotinic alpha 7 subunit	ENSG00000175344	ENST00000635884.1	GENCODE basic	318	261	318	57
ENSP00000351122.1	USP20	ubiquitin specific peptidase 20	ENSG00000136878	ENST00000358355.5	GENCODE basic	914	892	914	22
ENSP00000360660.4	NPDC1	neural proliferation	HGNC:7899	ENST00000371601.4	ENSP00000360660.4	325	325	TRUE	0
ENSP00000372924.3	RALBP1	ralA binding protein 1	ENSG00000017797	ENST00000383432.7	GENCODE basic	655	626	655	29
ENSP00000363041.4	CISD1	CDGSH iron sulfur domain 1	ENSG00000122873	ENST00000333926.5	GENCODE basic	108	83	108	25
ENSP00000380878.3	PPP3CC	protein phosphatase 3 catalytic subunit gamma	ENSG00000120910	ENST00000397775.7	GENCODE basic	521	480	521	41
ENSP00000311695.2	CCDC85B	coiled-coil domain containing 85B	ENSG00000175602	ENST00000312579.3	GENCODE basic	202	151	202	51
ENSP00000330051.4	MFSD6L	major facilitator superfamily domain containing 6 like	ENSG00000185156	ENST00000329805.5	GENCODE basic	586	555	586	31
ENSP00000356256.4	TIMM17A	translocase of inner mitochondrial membrane 17A	ENSG00000134375	ENST00000367287.4	GENCODE basic	171	148	171	23
ENSP00000453028.1	FAM227B	family with sequence similarity 227 member B	ENSG00000166262	ENST00000561064.5	GENCODE basic	304	278	304	26
ENSP00000362649.3	HDAC1	histone deacetylase 1	ENSG00000116478	ENST00000373548.7	GENCODE basic	482	400	482	82
ENSP00000379051.2	PURB	purine rich element binding protein B	ENSG00000146676	ENST00000395699.3	GENCODE basic	312	284	312	28
ENSP00000338857.5	DCAF1	DDB1 and CUL4 associated factor 1	ENSG00000145041	ENST00000335891.5	GENCODE basic	1058	946	1058	112
ENSP00000269576.5	KRT10	keratin 10	ENSG00000186395	ENST00000269576.5	GENCODE basic	584	546	584	38
ENSP00000402343.1	ZNF469	zinc finger protein 469	ENSG00000225614	ENST00000437464.1	GENCODE basic	3925	3846	3925	79
ENSP00000398374.2	ATAT1	alpha tubulin acetyltransferase 1	ENSG00000234549	ENST00000457334.2	GENCODE basic	409	329	409	80
ENSP00000355192.3	CACNA1S	calcium voltage-gated channel subunit alpha1 S	ENSG00000081248	ENST00000362061.3	GENCODE basic	1873	1848	1873	25
ENSP00000421839.1	NAA15	N(alpha)-acetyltransferase 15	HGNC:30782	ENST00000515576.1	ENSP00000421839.1	98	98	TRUE	0
ENSP00000352527.3	KCNK5	potassium two pore domain channel subfamily K member 5	ENSG00000164626	ENST00000359534.3	GENCODE basic	499	463	499	36
ENSP00000367900.1	CDK11A	cyclin dependent kinase 11A	ENSG00000008128	ENST00000378633.5	GENCODE basic	783	727	783	56
ENSP00000296474.3	MST1R	macrophage stimulating 1 receptor	ENSG00000164078	ENST00000296474.7	GENCODE basic	1400	1376	1400	24
ENSP00000341452.5	THYN1	thymocyte nuclear protein 1	ENSG00000151500	ENST00000352327.5	GENCODE basic	166	135	166	31
ENSP00000303634.6	LRP8	LDL receptor related protein 8	ENSG00000157193	ENST00000306052.10	GENCODE basic	963	906	963	57
ENSP00000303400.6	DISP3	dispatched RND transporter family member 3	ENSG00000204624	ENST00000304391.6	GENCODE basic	268	39	268	229
ENSP00000372390.2	SLC7A4	solute carrier family 7 member 4	ENSG00000099960	ENST00000382932.2	GENCODE basic	635	612	635	23
ENSP00000264773.2	KCNN2	potassium calcium-activated channel subfamily N member 2	ENSG00000080709	ENST00000264773.7	GENCODE basic	579	565	579	14
ENSP00000273390.5	MAATS1	MYCBP associated and testis expressed 1	ENSG00000183833	ENST00000273390.9	GENCODE basic	767	742	767	25
ENSP00000261660.4	CPPED1	calcineurin like phosphoesterase domain containing 1	ENSG00000103381	ENST00000261660.4	GENCODE basic	122	97	122	25
ENSP00000466514.1	AC011499.1	novel	ENSG00000267157	ENST00000586012.1	GENCODE basic	77	56	77	21
ENSP00000485034.1	PCDHB6	protocadherin beta 6	ENSG00000113211	ENST00000622991.1	GENCODE basic	658	637	658	21
ENSP00000447162.1	ZNF385A	zinc finger protein 385A	ENSG00000161642	ENST00000551771.5	GENCODE basic	285	248	285	37
ENSP00000470801.1	SLC6A14	solute carrier family 6 member 14	ENSG00000268104	ENST00000598581.2	GENCODE basic	642	622	642	20
ENSP00000314543.1	MAGEB18	MAGE family member B18	ENSG00000176774	ENST00000325250.1	GENCODE basic	343	328	343	15
ENSP00000362609.3	ZBTB8A	zinc finger and BTB domain containing 8A	ENSG00000160062	ENST00000373510.8	GENCODE basic	441	382	441	59
ENSP00000334974.2	C3orf70	chromosome 3 open reading frame 70	ENSG00000187068	ENST00000335012.2	GENCODE basic	250	227	250	23
ENSP00000497841.1	KAT6B	lysine acetyltransferase 6B	ENSG00000156650	ENST00000648725.1	GENCODE basic	2073	2025	2073	48
ENSP00000383366.5	EFCAB8	EF-hand calcium binding domain 8	ENSG00000215529	ENST00000400522.8	GENCODE basic	1288	1237	1288	51
ENSP00000420715.1	POPDC2	popeye domain containing 2	ENSG00000121577	ENST00000468801.1	GENCODE basic	360	296	360	64
ENSP00000361668.4	EDN2	endothelin 2	ENSG00000127129	ENST00000372587.4	GENCODE basic	178	159	178	19
ENSP00000380054.2	EAF1	ELL associated factor 1	ENSG00000144597	ENST00000396842.6	GENCODE basic	268	229	268	39
ENSP00000484660.1	TTLL7	tubulin tyrosine ligase like 7	ENSG00000137941	ENST00000610996.1	GENCODE basic	543	521	543	22
ENSP00000443509.1	SIGLEC15	sialic acid binding Ig like lectin 15	ENSG00000197046	ENST00000546268.5	GENCODE basic	174	145	174	29
ENSP00000393812.2	FBLN1	fibulin 1	ENSG00000077942	ENST00000442170.6	GENCODE basic	601	567	601	34
ENSP00000263997.5	SLC7A6OS	solute carrier family 7 member 6 opposite strand	ENSG00000103061	ENST00000263997.10	GENCODE basic	309	264	309	45
ENSP00000483038.1	SLC2A11	solute carrier family 2 member 11	ENSG00000133460	ENST00000611880.4	GENCODE basic	535	467	535	68
ENSP00000480905.1	DLL1	delta like canonical Notch ligand 1	ENSG00000275555	ENST00000616526.2	GENCODE basic	723	653	723	70
ENSP00000481378.1	PRKAA2	protein kinase AMP-activated catalytic subunit alpha 2	ENSG00000162409	ENST00000610361.1	GENCODE basic	552	477	552	75
ENSP00000409549.2	PRC1	protein regulator of cytokinesis 1	ENSG00000198901	ENST00000442656.6	GENCODE basic	525	476	525	49
ENSP00000359393.3	HMGB3	high mobility group box 3	ENSG00000029993	ENST00000325307.11	GENCODE basic	200	182	200	18
ENSP00000383409.1	SAMSN1	SAM domain	HGNC:10528	ENST00000400564.5	ENSP00000383409.1	205	205	TRUE	0
ENSP00000484542.1	TBC1D3K	TBC1 domain family member 3K	ENSG00000275153	ENST00000618095.3	GENCODE basic	549	498	549	51
ENSP00000295082.1	KCNF1	potassium voltage-gated channel modifier subfamily F member 1	ENSG00000162975	ENST00000295082.2	GENCODE basic	494	433	494	61
ENSP00000380967.3	MBP	myelin basic protein	ENSG00000197971	ENST00000397869.7	GENCODE basic	236	167	236	69
ENSP00000419945.1	ERVW-1	endogenous retrovirus group W member 1	HGNC:13525	ENST00000493463.2	ENSP00000419945.1	538	538	TRUE	0
ENSP00000486274.1	BTBD7	BTB domain containing 7	ENSG00000277222	ENST00000627779.2	GENCODE basic	781	751	781	30
ENSP00000382779.1	SEH1L	SEH1 like nucleoporin	ENSG00000085415	ENST00000399892.6	GENCODE basic	421	319	421	102
ENSP00000373072.3	ENOSF1	enolase superfamily member 1	ENSG00000132199	ENST00000383578.7	GENCODE basic	361	323	361	38
ENSP00000492307.1	ARHGAP36	Rho GTPase activating protein 36	ENSG00000147256	ENST00000639280.1	GENCODE basic	411	370	411	41
ENSP00000341138.4	EPB41L3	erythrocyte membrane protein band 4.1 like 3	ENSG00000082397	ENST00000342933.7	GENCODE basic	918	488	918	430
ENSP00000434050.1	GDPD5	glycerophosphodiester phosphodiesterase domain containing 5	ENSG00000158555	ENST00000526177.5	GENCODE basic	467	444	467	23
ENSP00000486710.1	CHGA	chromogranin A	ENSG00000276781	ENST00000630996.1	GENCODE basic	306	262	306	44
ENSP00000437593.1	ATL3	atlastin GTPase 3	ENSG00000184743	ENST00000538786.1	GENCODE basic	523	502	523	21
ENSP00000298181.5	SSX7	SSX family member 7	ENSG00000187754	ENST00000298181.5	GENCODE basic	188	108	188	80
ENSP00000483234.1	NOMO3	NODAL modulator 3	ENSG00000278087	ENST00000611106.4	GENCODE basic	1222	1198	1222	24
ENSP00000483574.1	LILRB3	leukocyte immunoglobulin like receptor B3	ENSG00000274587	ENST00000616782.4	GENCODE basic	455	431	455	24
ENSP00000305647.4	VAMP5	vesicle associated membrane protein 5	ENSG00000168899	ENST00000306384.4	GENCODE basic	116	96	116	20
ENSP00000478895.1	KIR2DL1	killer cell immunoglobulin like receptor	HGNC:6329	ENST00000614564.1	ENSP00000478895.1	348	348	TRUE	0
ENSP00000250066.6	USP6	ubiquitin specific peptidase 6	ENSG00000129204	ENST00000250066.6	GENCODE basic	1406	1385	1406	21
ENSP00000398878.2	AEBP1	AE binding protein 1	ENSG00000106624	ENST00000450684.2	GENCODE basic	733	687	733	46
ENSP00000325301.3	CDPF1	cysteine rich DPF motif domain containing 1	ENSG00000205643	ENST00000314567.7	GENCODE basic	123	102	123	21
ENSP00000411822.1	ISY1-RAB43	ISY1-RAB43 readthrough	ENSG00000261796	ENST00000418265.1	GENCODE basic	331	279	331	52
ENSP00000484782.1	GU182345.1	killer cell immunoglobulin like receptor	553128	ENST00000614018.4	ENSP00000484782.1	375	375	TRUE	0
ENSP00000409208.1	SIRT1	sirtuin 1	ENSG00000096717	ENST00000432464.5	GENCODE basic	452	392	452	60
ENSP00000383456.4	C9orf152	chromosome 9 open reading frame 152	ENSG00000188959	ENST00000400613.4	GENCODE basic	239	128	239	111
ENSP00000396843.2	NFIC	nuclear factor I C	ENSG00000141905	ENST00000443272.2	GENCODE basic	508	462	508	46
ENSP00000244040.3	RAB22A	RAB22A	HGNC:9764	ENST00000244040.3	ENSP00000244040.3	194	194	TRUE	0
ENSP00000394936.2	ORM2	orosomucoid 2	ENSG00000228278	ENST00000431067.2	GENCODE basic	201	177	201	24
ENSP00000411671.2	PLTP	phospholipid transfer protein	ENSG00000100979	ENST00000420868.2	GENCODE basic	398	377	398	21
ENSP00000409792.3	USB1	U6 snRNA biogenesis phosphodiesterase 1	ENSG00000103005	ENST00000423271.7	GENCODE basic	186	148	186	38
ENSP00000164133.2	PPP2R5B	protein phosphatase 2 regulatory subunit B'beta	ENSG00000068971	ENST00000164133.6	GENCODE basic	497	475	497	22
ENSP00000405614.2	WDR46	WD repeat domain 46	ENSG00000226916	ENST00000457382.6	GENCODE basic	610	567	610	43
ENSP00000419539.1	CTAGE4	CTAGE family member 4	ENSG00000225932	ENST00000486333.1	GENCODE basic	777	647	777	130
ENSP00000323782.7	CCDC43	coiled-coil domain containing 43	ENSG00000180329	ENST00000315286.12	GENCODE basic	224	176	224	48
ENSP00000490391.1	FARP1	FERM	HGNC:3591	ENST00000596580.2	ENSP00000490391.1	801	801	TRUE	0
ENSP00000269499.4	ZCCHC2	zinc finger CCHC-type containing 2	ENSG00000141664	ENST00000269499.9	GENCODE basic	1178	1151	1178	27
ENSP00000481208.1	LILRB2	leukocyte immunoglobulin like receptor B2	ENSG00000275463	ENST00000618705.2	GENCODE basic	598	538	598	60
ENSP00000365083.2	APOM	apolipoprotein M	ENSG00000204444	ENST00000375918.6	GENCODE basic	129	105	129	24
ENSP00000349823.4	SMARCAL1	SWI/SNF related	actin dependent regulator of chromatin	ENST00000357276.8	TRUE	954	1	GENCODE basic	908
ENSP00000482680.1	DDX27	DEAD-box helicase 27	ENSG00000124228	ENST00000618172.4	GENCODE basic	765	733	765	32
ENSP00000372982.2	TMEM200C	transmembrane protein 200C	ENSG00000206432	ENST00000383490.2	GENCODE basic	621	573	621	48
ENSP00000368144.3	PRR5L	proline rich 5 like	ENSG00000135362	ENST00000378867.7	GENCODE basic	368	327	368	41
ENSP00000489195.1	GVQW3	GVQW motif containing 3	ENSG00000179240	ENST00000529331.1	GENCODE basic	187	125	187	62
ENSP00000392700.1	AMER3	APC membrane recruitment protein 3	ENSG00000178171	ENST00000423981.1	GENCODE basic	861	786	861	75
ENSP00000463949.1	MSL1	male specific lethal 1 homolog	ENSG00000188895	ENST00000577454.5	GENCODE basic	461	441	461	20
ENSP00000303434.4	USP38	ubiquitin specific peptidase 38	ENSG00000170185	ENST00000307017.8	GENCODE basic	1042	1006	1042	36
ENSP00000363629.2	LYPLA2	lysophospholipase II	ENSG00000011009	ENST00000374505.6	GENCODE basic	137	87	137	50
ENSP00000383995.3	GAS2L1	growth arrest specific 2 like 1	ENSG00000185340	ENST00000406549.7	GENCODE basic	454	362	454	92
ENSP00000282096.4	PDE3B	phosphodiesterase 3B	ENSG00000152270	ENST00000282096.8	GENCODE basic	1112	1092	1112	20
ENSP00000451145.1	PINX1	PIN2 (TERF1) interacting telomerase inhibitor 1	ENSG00000258724	ENST00000554914.1	GENCODE basic	440	388	440	52
ENSP00000460889.1	CLUAP1	clusterin associated protein 1	ENSG00000103351	ENST00000572600.5	GENCODE basic	247	231	247	16
ENSP00000476774.2	AC009133.6	novel	ENSG00000280893	ENST00000609618.2	GENCODE basic	359	294	359	65
ENSP00000383893.1	OSM	oncostatin M	ENSG00000099985	ENST00000403389.1	GENCODE basic	231	201	231	30
ENSP00000477646.1	RCAN1	regulator of calcineurin 1	ENSG00000159200	ENST00000620920.4	GENCODE basic	117	90	117	27
ENSP00000273936.4	CABS1	calcium binding protein	HGNC:30710	ENST00000273936.5	ENSP00000273936.4	395	395	TRUE	0
ENSP00000391318.2	CT47A12	cancer/testis antigen family 47	HGNC:33292	ENST00000419982.3	ENSP00000391318.2	288	288	TRUE	0
ENSP00000378584.3	STX1A	syntaxin 1A	ENSG00000106089	ENST00000395155.3	GENCODE basic	260	230	260	30
ENSP00000397842.2	AIF1	allograft inflammatory factor 1	ENSG00000235588	ENST00000440907.6	GENCODE basic	147	128	147	19
ENSP00000396876.2	DAXX	death domain associated protein	ENSG00000204209	ENST00000414083.6	GENCODE basic	665	602	665	63
ENSP00000453386.2	KIF23	kinesin family member 23	ENSG00000137807	ENST00000559279.6	GENCODE basic	810	791	810	19
ENSP00000486501.1	PWWP2B	PWWP domain containing 2B	ENSG00000171813	ENST00000631148.2	GENCODE basic	499	420	499	79
ENSP00000346694.4	HNRNPA2B1	heterogeneous nuclear ribonucleoprotein A2/B1	ENSG00000122566	ENST00000354667.8	GENCODE basic	353	183	353	170
ENSP00000483004.1	C2	complement C2	ENSG00000235017	ENST00000614291.3	GENCODE basic	506	459	506	47
ENSP00000483456.1	FAM111B	family with sequence similarity 111 member B	ENSG00000189057	ENST00000620384.1	GENCODE basic	734	712	734	22
ENSP00000480451.1	CNTFR	ciliary neurotrophic factor receptor	ENSG00000122756	ENST00000610543.4	GENCODE basic	372	312	372	60
ENSP00000461664.1	KRTAP4-16	keratin associated protein 4-16	ENSG00000262520	ENST00000576939.1	GENCODE basic	235	208	235	27
ENSP00000376915.3	MTMR2	myotubularin related protein 2	ENSG00000087053	ENST00000393223.7	GENCODE basic	571	546	571	25
ENSP00000382274.4	NOMO3	NODAL modulator 3	ENSG00000103226	ENST00000399336.8	GENCODE basic	1222	1198	1222	24
ENSP00000430521.1	PCM1	pericentriolar material 1	ENSG00000078674	ENST00000524226.5	GENCODE basic	1860	1841	1860	19
ENSP00000282111.3	TCF7L1	transcription factor 7 like 1	ENSG00000152284	ENST00000282111.3	GENCODE basic	588	409	588	179
ENSP00000392028.1	CHD7	chromodomain helicase DNA binding protein 7	ENSG00000171316	ENST00000423902.6	GENCODE basic	2997	2973	2997	24
ENSP00000350849.5	TOX2	TOX high mobility group box family member 2	ENSG00000124191	ENST00000358131.5	GENCODE basic	488	439	488	49
ENSP00000367762.2	PLCB4	phospholipase C beta 4	ENSG00000101333	ENST00000378501.2	GENCODE basic	1194	1178	1194	16
ENSP00000394272.2	HLA-DQB2	major histocompatibility complex	DQ beta 2	ENST00000442043.6	TRUE	279	TRUE	1	0
ENSP00000322021.5	PDLIM5	PDZ and LIM domain 5	ENSG00000163110	ENST00000318007.9	GENCODE basic	214	79	214	135
ENSP00000362410.2	MAFB	MAF bZIP transcription factor B	ENSG00000204103	ENST00000373313.2	GENCODE basic	323	299	323	24
ENSP00000321221.7	SH2B1	SH2B adaptor protein 1	ENSG00000178188	ENST00000322610.12	GENCODE basic	756	709	756	47
ENSP00000376869.2	ATP2B1	ATPase plasma membrane Ca2+ transporting 1	ENSG00000070961	ENST00000393164.6	GENCODE basic	963	923	963	40
ENSP00000415375.2	KCNK16	potassium two pore domain channel subfamily K member 16	ENSG00000095981	ENST00000437525.2	GENCODE basic	294	270	294	24
ENSP00000365313.4	FGF14	fibroblast growth factor 14	ENSG00000102466	ENST00000376143.4	GENCODE basic	247	222	247	25
ENSP00000250003.3	MYOD1	myogenic differentiation 1	ENSG00000129152	ENST00000250003.3	GENCODE basic	320	262	320	58
ENSP00000439208.1	SNX17	sorting nexin 17	ENSG00000115234	ENST00000537606.5	GENCODE basic	445	376	445	69
ENSP00000263121.8	SMARCB1	SWI/SNF related	actin dependent regulator of chromatin	ENST00000263121.12	FALSE	339	GENCODE basic	ENSP00000263121.8	339
ENSP00000334430.3	FAM9C	family with sequence similarity 9 member C	ENSG00000187268	ENST00000333995.7	GENCODE basic	166	129	166	37
ENSP00000408906.2	GRM2	glutamate metabotropic receptor 2	ENSG00000164082	ENST00000442933.2	GENCODE basic	594	552	594	42
ENSP00000472248.1	KLK13	kallikrein related peptidase 13	ENSG00000167759	ENST00000596955.1	GENCODE basic	180	150	180	30
ENSP00000409074.1	GNL1	G protein nucleolar 1 (putative)	ENSG00000229470	ENST00000428189.5	GENCODE basic	607	550	607	57
ENSP00000243112.5	SMUG1	single-strand-selective monofunctional uracil-DNA glycosylase 1	ENSG00000123415	ENST00000243112.9	GENCODE basic	177	116	177	61
ENSP00000497747.1	WDYHV1	WDYHV motif containing 1	ENSG00000156795	ENST00000650311.1	GENCODE basic	147	81	147	66
ENSP00000451129.1	SNW1	SNW domain containing 1	ENSG00000100603	ENST00000555761.5	GENCODE basic	571	549	571	22
ENSP00000410604.3	CDK19	cyclin dependent kinase 19	ENSG00000155111	ENST00000413605.6	GENCODE basic	398	348	398	50
ENSP00000259523.6	MYC	MYC proto-oncogene	HGNC:7553	ENST00000259523.10	ENSP00000259523.6	257	257	TRUE	0
ENSP00000452609.1	KLF13	Kruppel like factor 13	ENSG00000169926	ENST00000560473.1	GENCODE basic	100	75	100	25
ENSP00000418169.1	SYP	synaptophysin	ENSG00000102003	ENST00000479808.5	GENCODE basic	313	258	313	55
ENSP00000463245.1	TMEM98	transmembrane protein 98	ENSG00000006042	ENST00000579849.5	GENCODE basic	226	207	226	19
ENSP00000487092.1	SMARCB1	SWI/SNF related	actin dependent regulator of chromatin	ENST00000630853.1	FALSE	339	GENCODE basic	ENSP00000487092.1	339
ENSP00000490135.1	TRPC5OS	TRPC5 opposite strand	ENSG00000204025	ENST00000371970.2	GENCODE basic	111	43	111	68
ENSP00000399349.2	WDHD1	WD repeat and HMG-box DNA binding protein 1	ENSG00000198554	ENST00000420358.2	GENCODE basic	1006	945	1006	61
ENSP00000493780.1	AL358113.1	tight junction protein 2	ENSG00000285130	ENST00000642889.1	GENCODE basic	1319	1286	1319	33
ENSP00000481753.1	KIR2DS4	killer cell immunoglobulin like receptor	HGNC:6336	ENST00000612783.1	ENSP00000481753.1	304	304	TRUE	0
ENSP00000388191.2	ZBTB22	zinc finger and BTB domain containing 22	ENSG00000227780	ENST00000418540.2	GENCODE basic	634	569	634	65
ENSP00000464655.1	CHST9	carbohydrate sulfotransferase 9	ENSG00000154080	ENST00000580774.2	GENCODE basic	74	42	74	32
ENSP00000423485.1	GNPDA1	glucosamine-6-phosphate deaminase 1	ENSG00000113552	ENST00000503794.5	GENCODE basic	289	268	289	21
ENSP00000495089.1	AC008581.2	novel protein		ENST00000646704.1	ENSP00000495089.1	641	641	TRUE	0
ENSP00000373726.5	SHISAL2B	shisa like 2B	ENSG00000145642	ENST00000389074.5	GENCODE basic	160	106	160	54
ENSP00000401435.2	VPS53	VPS53	HGNC:25608	ENST00000437048.6	ENSP00000401435.2	832	832	TRUE	0
ENSP00000497876.1	AC069444.2	novel	ENSG00000285585	ENST00000648112.1	GENCODE basic	767	742	767	25
ENSP00000483373.1	KIR2DL2	killer cell immunoglobulin like receptor	HGNC:6330	ENST00000613410.1	ENSP00000483373.1	348	348	TRUE	0
ENSP00000380860.3	MET	MET proto-oncogene	HGNC:7029	ENST00000397752.7	ENSP00000380860.3	1390	1390	TRUE	0
ENSP00000318234.8	COL26A1	collagen type XXVI alpha 1 chain	ENSG00000160963	ENST00000313669.11	GENCODE basic	441	312	441	129
ENSP00000416943.2	OCIAD1	OCIA domain containing 1	ENSG00000109180	ENST00000425583.6	GENCODE basic	194	113	194	81
ENSP00000365851.3	BMI1	BMI1 proto-oncogene	HGNC:1066	ENST00000376663.7	ENSP00000365851.3	326	326	TRUE	0
ENSP00000356548.5	LTV1	LTV1 ribosome biogenesis factor	ENSG00000135521	ENST00000367576.5	GENCODE basic	475	418	475	57
ENSP00000473391.1	COMMD3-BMI1	COMMD3-BMI1 readthrough	ENSG00000269897	ENST00000602390.5	GENCODE basic	469	426	469	43
ENSP00000305824.4	KCNS3	potassium voltage-gated channel modifier subfamily S member 3	ENSG00000170745	ENST00000304101.8	GENCODE basic	491	461	491	30
ENSP00000306757.6	SIGLEC7	sialic acid binding Ig like lectin 7	ENSG00000168995	ENST00000305628.7	GENCODE basic	374	353	374	21
ENSP00000480838.1	KIR2DL4	killer cell immunoglobulin like receptor	HGNC:6332	ENST00000614379.1	ENSP00000480838.1	377	377	TRUE	0
ENSP00000286452.5	KIF5A	kinesin family member 5A	ENSG00000155980	ENST00000286452.5	GENCODE basic	943	817	943	126
ENSP00000404251.2	VGLL4	vestigial like family member 4	ENSG00000144560	ENST00000430365.6	GENCODE basic	296	264	296	32
ENSP00000386897.1	AGAP1	ArfGAP with GTPase domain	HGNC:16922	ENST00000409538.5	ENSP00000386897.1	1069	1069	TRUE	0
ENSP00000394290.1	GNL1	G protein nucleolar 1 (putative)	ENSG00000235986	ENST00000441604.5	GENCODE basic	607	550	607	57
ENSP00000316786.5	HSD11B2	hydroxysteroid 11-beta dehydrogenase 2	ENSG00000176387	ENST00000326152.5	GENCODE basic	405	379	405	26
ENSP00000348129.2	WDR88	WD repeat domain 88	ENSG00000166359	ENST00000355868.3	GENCODE basic	472	448	472	24
ENSP00000462538.1	C18orf32	chromosome 18 open reading frame 32	ENSG00000177576	ENST00000582392.2	GENCODE basic	76	47	76	29
ENSP00000450527.1	HOPX	HOP homeobox	ENSG00000171476	ENST00000554144.5	GENCODE basic	112	65	112	47
ENSP00000497035.1	ALX3	ALX homeobox 3	ENSG00000156150	ENST00000649954.1	GENCODE basic	200	93	200	107
ENSP00000445690.2	GOPC	golgi associated PDZ and coiled-coil motif containing	ENSG00000047932	ENST00000535237.2	GENCODE basic	407	371	407	36
ENSP00000220325.4	EHD4	EH domain containing 4	ENSG00000103966	ENST00000220325.8	GENCODE basic	541	518	541	23
ENSP00000204801.7	CD209	CD209 molecule	ENSG00000090659	ENST00000204801.12	GENCODE basic	360	339	360	21
ENSP00000388825.2	MLN	motilin	ENSG00000096395	ENST00000430124.6	GENCODE basic	115	39	115	76
ENSP00000362472.3	C1orf94	chromosome 1 open reading frame 94	ENSG00000142698	ENST00000373374.7	GENCODE basic	408	348	408	60
ENSP00000362763.3	ZBTB6	zinc finger and BTB domain containing 6	ENSG00000186130	ENST00000373659.3	GENCODE basic	424	404	424	20
ENSP00000335557.5	SLX4IP	SLX4 interacting protein	ENSG00000149346	ENST00000334534.9	GENCODE basic	408	367	408	41
ENSP00000266037.8	DOCK3	dedicator of cytokinesis 3	ENSG00000088538	ENST00000266037.9	GENCODE basic	2030	1988	2030	42
ENSP00000470441.2	RNF225	ring finger protein 225	ENSG00000269855	ENST00000601382.2	GENCODE basic	329	290	329	39
ENSP00000361032.4	SURF2	surfeit 2	ENSG00000148291	ENST00000371964.4	GENCODE basic	256	230	256	26
ENSP00000414298.1	FAM120AOS	family with sequence similarity 120A opposite strand	ENSG00000188938	ENST00000423591.5	GENCODE basic	74	50	74	24
ENSP00000484309.1	IZUMO4	IZUMO family member 4	ENSG00000099840	ENST00000620263.4	GENCODE basic	184	96	184	88
ENSP00000386456.3	AAK1	AP2 associated kinase 1	ENSG00000115977	ENST00000409085.8	GENCODE basic	961	929	961	32
ENSP00000263697.4	DNAJC8	DnaJ heat shock protein family (Hsp40) member C8	ENSG00000126698	ENST00000263697.5	GENCODE basic	253	181	253	72
ENSP00000357493.3	ROS1	ROS proto-oncogene 1	HGNC:10261	ENST00000368507.7	ENSP00000357493.3	2341	2341	TRUE	0
ENSP00000463490.1	RPL17	ribosomal protein L17	ENSG00000265681	ENST00000580210.5	GENCODE basic	174	160	174	14
ENSP00000361716.1	RAB40A	RAB40A	HGNC:18283	ENST00000372633.1	ENSP00000361716.1	277	277	TRUE	0
ENSP00000410449.1	GGACT	gamma-glutamylamine cyclotransferase	ENSG00000134864	ENST00000455100.2	GENCODE basic	153	133	153	20
ENSP00000307240.2	KRT74	keratin 74	ENSG00000170484	ENST00000305620.2	GENCODE basic	529	514	529	15
ENSP00000317790.6	SPTBN5	spectrin beta	HGNC:15680	ENST00000320955.7	ENSP00000317790.6	3674	3674	TRUE	0
ENSP00000380533.1	C14orf93	chromosome 14 open reading frame 93	ENSG00000100802	ENST00000397377.5	GENCODE basic	358	308	358	50
ENSP00000267119.5	KRT71	keratin 71	ENSG00000139648	ENST00000267119.5	GENCODE basic	523	506	523	17
ENSP00000388084.2	OGDH	oxoglutarate dehydrogenase	ENSG00000105953	ENST00000443864.6	GENCODE basic	427	404	427	23
ENSP00000490086.1	CCDC197	coiled-coil domain containing 197	ENSG00000175699	ENST00000636493.1	GENCODE basic	272	249	272	23
ENSP00000445905.1	EVI5L	ecotropic viral integration site 5 like	ENSG00000142459	ENST00000538904.6	GENCODE basic	805	777	805	28
ENSP00000182527.3	TRAM2	translocation associated membrane protein 2	ENSG00000065308	ENST00000182527.3	GENCODE basic	370	348	370	22
ENSP00000481495.1	DDX24	DEAD-box helicase 24	ENSG00000089737	ENST00000621632.4	GENCODE basic	859	799	859	60
ENSP00000481849.1	RILP	Rab interacting lysosomal protein	ENSG00000274145	ENST00000622136.2	GENCODE basic	401	304	401	97
ENSP00000417731.1	KHDRBS1	KH RNA binding domain containing	HGNC:18116	ENST00000492989.1	ENSP00000417731.1	404	404	TRUE	0
ENSP00000486675.1	WBP2	WW domain binding protein 2	ENSG00000132471	ENST00000626827.2	GENCODE basic	231	194	231	37
ENSP00000339549.5	MEIS2	Meis homeobox 2	ENSG00000134138	ENST00000340545.9	GENCODE basic	381	331	381	50
ENSP00000298119.4	LRFN5	leucine rich repeat and fibronectin type III domain containing 5	ENSG00000165379	ENST00000298119.8	GENCODE basic	719	616	719	103
ENSP00000480704.1	EPS8L2	EPS8 like 2	ENSG00000177106	ENST00000610855.4	GENCODE basic	232	183	232	49
ENSP00000216190.8	EIF3D	eukaryotic translation initiation factor 3 subunit D	ENSG00000100353	ENST00000216190.12	GENCODE basic	548	527	548	21
ENSP00000480053.1	GPIHBP1	glycosylphosphatidylinositol anchored high density lipoprotein binding protein 1	ENSG00000277494	ENST00000622500.1	GENCODE basic	184	138	184	46
ENSP00000478790.1	FAM83H	family with sequence similarity 83 member H	ENSG00000273889	ENST00000612192.2	GENCODE basic	1179	1143	1179	36
ENSP00000385715.1	MAPRE3	microtubule associated protein RP/EB family member 3	ENSG00000084764	ENST00000402218.1	GENCODE basic	266	247	266	19
ENSP00000402484.2	MICB	MHC class I polypeptide-related sequence B	ENSG00000238289	ENST00000436655.2	GENCODE basic	383	355	383	28
ENSP00000343087.3	CCDC157	coiled-coil domain containing 157	ENSG00000187860	ENST00000338306.7	GENCODE basic	752	731	752	21
ENSP00000405950.2	PNCK	pregnancy up-regulated nonubiquitous CaM kinase	ENSG00000130822	ENST00000447676.6	GENCODE basic	426	402	426	24
ENSP00000291582.5	AIRE	autoimmune regulator	ENSG00000160224	ENST00000291582.5	GENCODE basic	545	463	545	82
ENSP00000240364.2	FAM117A	family with sequence similarity 117 member A	ENSG00000121104	ENST00000240364.6	GENCODE basic	453	407	453	46
ENSP00000391742.1	ZMYND15	zinc finger MYND-type containing 15	ENSG00000141497	ENST00000433935.5	GENCODE basic	742	705	742	37
ENSP00000388749.3	DHX40	DEAH-box helicase 40	ENSG00000108406	ENST00000425628.7	GENCODE basic	702	660	702	42
ENSP00000323217.10	GOLGA8R	golgin A8 family member R	ENSG00000186399	ENST00000327271.10	GENCODE basic	631	582	631	49
ENSP00000431660.1	CDC42EP2	CDC42 effector protein 2	ENSG00000149798	ENST00000533419.1	GENCODE basic	210	126	210	84
ENSP00000270061.5	SSBP4	single stranded DNA binding protein 4	ENSG00000130511	ENST00000270061.11	GENCODE basic	385	85	385	300
ENSP00000262455.6	ERP44	endoplasmic reticulum protein 44	ENSG00000023318	ENST00000262455.6	GENCODE basic	406	373	406	33
ENSP00000485461.1	TMEM175	transmembrane protein 175	ENSG00000127419	ENST00000622959.3	GENCODE basic	388	369	388	19
ENSP00000393390.2	MUC21	mucin 21	HGNC:21661	ENST00000451480.2	ENSP00000393390.2	566	566	TRUE	0
ENSP00000301740.8	SRRM2	serine/arginine repetitive matrix 2	ENSG00000167978	ENST00000301740.12	GENCODE basic	2752	2719	2752	33
ENSP00000408573.2	ENTPD4	ectonucleoside triphosphate diphosphohydrolase 4	ENSG00000197217	ENST00000417069.6	GENCODE basic	608	586	608	22
ENSP00000416535.2	ARL17A	ADP ribosylation factor like GTPase 17A	ENSG00000185829	ENST00000445552.6	GENCODE basic	125	102	125	23
ENSP00000477555.1	IL21	interleukin 21	ENSG00000138684	ENST00000611104.2	GENCODE basic	153	98	153	55
ENSP00000383474.1	C20orf202	chromosome 20 open reading frame 202	ENSG00000215595	ENST00000400633.1	GENCODE basic	122	73	122	49
ENSP00000298231.5	PHOX2A	paired like homeobox 2A	ENSG00000165462	ENST00000298231.5	GENCODE basic	284	265	284	19
ENSP00000307014.3	KRT73	keratin 73	ENSG00000186049	ENST00000305748.7	GENCODE basic	540	518	540	22
ENSP00000309968.3	ADAM17	ADAM metallopeptidase domain 17	ENSG00000151694	ENST00000310823.8	GENCODE basic	824	795	824	29
ENSP00000009530.7	CD74	CD74 molecule	ENSG00000019582	ENST00000009530.11	GENCODE basic	296	271	296	25
ENSP00000373151.4	ZNF311	zinc finger protein 311	ENSG00000169260	ENST00000383655.4	GENCODE basic	666	632	666	34
ENSP00000438930.1	ZNF324B	zinc finger protein 324B	ENSG00000249471	ENST00000545523.5	GENCODE basic	544	520	544	24
ENSP00000253188.2	SLC7A10	solute carrier family 7 member 10	ENSG00000130876	ENST00000253188.8	GENCODE basic	523	502	523	21
ENSP00000471105.1	ZNF584	zinc finger protein 584	ENSG00000171574	ENST00000593920.5	GENCODE basic	376	357	376	19
ENSP00000253193.6	LRP3	LDL receptor related protein 3	ENSG00000130881	ENST00000253193.8	GENCODE basic	770	725	770	45
ENSP00000277165.5	FAM120A	family with sequence similarity 120A	ENSG00000048828	ENST00000277165.10	GENCODE basic	1118	1068	1118	50
ENSP00000477535.1	LAIR2	leukocyte associated immunoglobulin like receptor 2	ENSG00000277335	ENST00000622556.4	GENCODE basic	152	129	152	23
ENSP00000314709.4	ZHX2	zinc fingers and homeoboxes 2	ENSG00000178764	ENST00000314393.5	GENCODE basic	837	770	837	67
ENSP00000304108.5	FAM171B	family with sequence similarity 171 member B	ENSG00000144369	ENST00000304698.9	GENCODE basic	826	801	826	25
ENSP00000339611.4	KCNQ2	potassium voltage-gated channel subfamily Q member 2	ENSG00000075043	ENST00000344462.8	GENCODE basic	841	809	841	32
ENSP00000341324.4	SRFBP1	serum response factor binding protein 1	ENSG00000151304	ENST00000339397.4	GENCODE basic	429	366	429	63
ENSP00000377969.3	GTF2F1	general transcription factor IIF subunit 1	ENSG00000125651	ENST00000394456.9	GENCODE basic	517	429	517	88
ENSP00000441637.2	ROR1	receptor tyrosine kinase like orphan receptor 1	ENSG00000185483	ENST00000545203.2	GENCODE basic	882	796	882	86
ENSP00000482658.1	LILRA5	leukocyte immunoglobulin like receptor A5	ENSG00000278355	ENST00000611164.4	GENCODE basic	287	223	287	64
ENSP00000199814.4	RBM22	RNA binding motif protein 22	ENSG00000086589	ENST00000199814.8	GENCODE basic	420	306	420	114
ENSP00000311778.4	ZMIZ2	zinc finger MIZ-type containing 2	ENSG00000122515	ENST00000309315.8	GENCODE basic	920	903	920	17
ENSP00000358767.5	DENND2D	DENN domain containing 2D	ENSG00000162777	ENST00000369752.5	GENCODE basic	468	437	468	31
ENSP00000483639.1	CEACAM20	carcinoembryonic antigen related cell adhesion molecule 20	ENSG00000273777	ENST00000617951.1	GENCODE basic	584	526	584	58
ENSP00000497482.1	RTL1	retrotransposon Gag like 1	ENSG00000254656	ENST00000649591.1	GENCODE basic	1358	1338	1358	20
ENSP00000265643.3	GAL	galanin and GMAP prepropeptide	ENSG00000069482	ENST00000265643.3	GENCODE basic	123	57	123	66
ENSP00000396886.1	CXCR6	C-X-C motif chemokine receptor 6	ENSG00000172215	ENST00000457814.1	GENCODE basic	342	319	342	23
ENSP00000483514.1	SPPL2C	signal peptide peptidase like 2C	ENSG00000277106	ENST00000621383.2	GENCODE basic	684	548	684	136
ENSP00000440832.1	CACFD1	calcium channel flower domain containing 1	ENSG00000160325	ENST00000540581.5	GENCODE basic	233	183	233	50
ENSP00000386212.2	PSMB11	proteasome subunit beta 11	ENSG00000222028	ENST00000408907.3	GENCODE basic	300	255	300	45
ENSP00000478137.1	DIAPH3	diaphanous related formin 3	ENSG00000139734	ENST00000465066.5	GENCODE basic	849	809	849	40
ENSP00000267884.6	SRP14	signal recognition particle 14	ENSG00000140319	ENST00000267884.10	GENCODE basic	136	116	136	20
ENSP00000367945.3	MMP23B	matrix metallopeptidase 23B	ENSG00000189409	ENST00000378675.7	GENCODE basic	386	322	386	64
ENSP00000224140.5	SETX	senataxin	ENSG00000107290	ENST00000224140.5	GENCODE basic	2677	2620	2677	57
ENSP00000346931.1	C6orf120	chromosome 6 open reading frame 120	ENSG00000185127	ENST00000332290.3	GENCODE basic	191	147	191	44
ENSP00000478810.1	DAXX	death domain associated protein	ENSG00000206279	ENST00000619421.1	GENCODE basic	688	639	688	49
ENSP00000419298.2	POU5F1B	POU class 5 homeobox 1B	ENSG00000212993	ENST00000465342.4	GENCODE basic	359	280	359	79
ENSP00000397340.2	MRPS18B	mitochondrial ribosomal protein S18B	ENSG00000227420	ENST00000437247.2	GENCODE basic	215	201	215	14
ENSP00000362361.4	CDK9	cyclin dependent kinase 9	ENSG00000136807	ENST00000373264.4	GENCODE basic	372	345	372	27
ENSP00000496661.1	SMARCE1	SWI/SNF related	actin dependent regulator of chromatin	ENST00000646482.1	TRUE	367	GENCODE basic	ENSP00000496661.1	367
ENSP00000337461.4	STPG1	sperm tail PG-rich repeat containing 1	ENSG00000001460	ENST00000337248.8	GENCODE basic	334	214	334	120
ENSP00000326731.5	CNOT4	CCR4-NOT transcription complex subunit 4	ENSG00000080802	ENST00000315544.6	GENCODE basic	575	553	575	22
ENSP00000416168.2	TRANK1	tetratricopeptide repeat and ankyrin repeat containing 1	ENSG00000168016	ENST00000429976.5	GENCODE basic	2925	2894	2925	31
ENSP00000345510.6	ANKS1B	ankyrin repeat and sterile alpha motif domain containing 1B	ENSG00000185046	ENST00000341752.11	GENCODE basic	254	238	254	16
ENSP00000339573.6	MKNK1	MAP kinase interacting serine/threonine kinase 1	ENSG00000079277	ENST00000341183.9	GENCODE basic	329	310	329	19
ENSP00000363542.3	IFNLR1	interferon lambda receptor 1	ENSG00000185436	ENST00000374421.7	GENCODE basic	491	476	491	15
ENSP00000364366.3	UBR4	ubiquitin protein ligase E3 component n-recognin 4	ENSG00000127481	ENST00000375218.3	GENCODE basic	212	190	212	22
ENSP00000363929.2	NCOA6	nuclear receptor coactivator 6	ENSG00000198646	ENST00000374796.6	GENCODE basic	2063	2039	2063	24
ENSP00000374171.4	TANC2	tetratricopeptide repeat	HGNC:30212	ENST00000389520.8	ENSP00000374171.4	2000	2000	TRUE	0
ENSP00000482700.1	SMIM22	small integral membrane protein 22	ENSG00000267795	ENST00000615471.4	GENCODE basic	135	89	135	46
ENSP00000298743.7	GAS1	growth arrest specific 1	ENSG00000180447	ENST00000298743.8	GENCODE basic	345	271	345	74
ENSP00000353769.2	SCAF1	SR-related CTD associated factor 1	ENSG00000126461	ENST00000360565.7	GENCODE basic	1312	1287	1312	25
ENSP00000457275.1	TPPP3	tubulin polymerization promoting protein family member 3	ENSG00000159713	ENST00000562206.1	GENCODE basic	176	111	176	65
ENSP00000367365.4	PCDHA4	protocadherin alpha 4	ENSG00000204967	ENST00000378125.4	GENCODE basic	776	747	776	29
ENSP00000246794.4	PRRG2	proline rich and Gla domain 2	ENSG00000126460	ENST00000246794.9	GENCODE basic	202	155	202	47
ENSP00000261254.3	CCND2	cyclin D2	ENSG00000118971	ENST00000261254.7	GENCODE basic	289	265	289	24
ENSP00000387286.3	RAB1A	RAB1A	HGNC:9758	ENST00000409784.7	ENSP00000387286.3	205	205	TRUE	0
ENSP00000317578.4	GRK3	G protein-coupled receptor kinase 3	ENSG00000100077	ENST00000324198.10	GENCODE basic	688	663	688	25
ENSP00000318195.4	NCL	nucleolin	ENSG00000115053	ENST00000322723.8	GENCODE basic	710	640	710	70
ENSP00000417911.1	SSR1	signal sequence receptor subunit 1	ENSG00000124783	ENST00000479365.5	GENCODE basic	266	235	266	31
ENSP00000478232.1	KIR2DL1	killer cell immunoglobulin like receptor	HGNC:6329	ENST00000611611.4	ENSP00000478232.1	348	348	TRUE	0
ENSP00000323087.5	WSCD1	WSC domain containing 1	ENSG00000179314	ENST00000317744.9	GENCODE basic	575	521	575	54
ENSP00000426404.1	EMB	embigin	ENSG00000170571	ENST00000514111.1	GENCODE basic	277	237	277	40
ENSP00000481073.1	LILRA4	leukocyte immunoglobulin like receptor A4	ENSG00000276798	ENST00000619832.1	GENCODE basic	499	418	499	81
ENSP00000483370.1	SALL3	spalt like transcription factor 3	ENSG00000263310	ENST00000614625.1	GENCODE basic	959	905	959	54
ENSP00000370920.3	CSF2RA	colony stimulating factor 2 receptor alpha subunit	ENSG00000198223	ENST00000381509.8	GENCODE basic	410	390	410	20
ENSP00000316291.4	RBBP6	RB binding protein 6	HGNC:9889	ENST00000348022.6	ENSP00000316291.4	1758	1758	TRUE	0
ENSP00000393596.2	BIRC6	baculoviral IAP repeat containing 6	ENSG00000115760	ENST00000421745.6	GENCODE basic	4857	4835	4857	22
ENSP00000380165.1	ZNF182	zinc finger protein 182	ENSG00000147118	ENST00000396965.5	GENCODE basic	639	619	639	20
ENSP00000334044.3	UBL4B	ubiquitin like 4B	ENSG00000186150	ENST00000334179.4	GENCODE basic	174	143	174	31
ENSP00000340811.1	GJB5	gap junction protein beta 5	ENSG00000189280	ENST00000338513.1	GENCODE basic	273	250	273	23
ENSP00000365596.4	GPR183	G protein-coupled receptor 183	ENSG00000169508	ENST00000376414.4	GENCODE basic	361	340	361	21
ENSP00000310861.3	KRT2	keratin 2	ENSG00000172867	ENST00000309680.3	GENCODE basic	639	600	639	39
ENSP00000290558.1	SSX5	SSX family member 5	ENSG00000165583	ENST00000347757.5	GENCODE basic	188	127	188	61
ENSP00000482881.1	GOLGA8G	golgin A8 family member G	ENSG00000273651	ENST00000619115.1	GENCODE basic	648	514	648	134
ENSP00000408719.2	ZNF589	zinc finger protein 589	ENSG00000164048	ENST00000440261.6	GENCODE basic	177	129	177	48
ENSP00000439231.1	MAPK4	mitogen-activated protein kinase 4	ENSG00000141639	ENST00000540640.3	GENCODE basic	376	288	376	88
ENSP00000444279.1	CCDC61	coiled-coil domain containing 61	ENSG00000104983	ENST00000536603.5	GENCODE basic	332	268	332	64
ENSP00000398368.2	LIFR	LIF receptor alpha	ENSG00000113594	ENST00000453190.6	GENCODE basic	1097	1081	1097	16
ENSP00000262483.8	PITPNM3	PITPNM family member 3	ENSG00000091622	ENST00000262483.12	GENCODE basic	974	945	974	29
ENSP00000400867.2	VARS2	valyl-tRNA synthetase 2	57176	ENST00000415079.6	ENSP00000400867.2	1063	1063	TRUE	0
ENSP00000478405.1	LAIR1	leukocyte associated immunoglobulin like receptor 1	ENSG00000276163	ENST00000620726.1	GENCODE basic	269	176	269	93
ENSP00000438903.1	KXD1	KxDL motif containing 1	ENSG00000105700	ENST00000539106.5	GENCODE basic	176	117	176	59
ENSP00000455179.1	TCF4	transcription factor 4	ENSG00000196628	ENST00000561992.5	GENCODE basic	537	504	537	33
ENSP00000253048.4	ZC3H4	zinc finger CCCH-type containing 4	ENSG00000130749	ENST00000253048.9	GENCODE basic	1303	1255	1303	48
ENSP00000075430.7	CTDP1	CTD phosphatase subunit 1	ENSG00000060069	ENST00000075430.11	GENCODE basic	867	797	867	70
ENSP00000482544.2	FAM120B	family with sequence similarity 120B	ENSG00000275333	ENST00000616072.2	GENCODE basic	242	206	242	36
ENSP00000482452.1	KIR2DL4	killer cell immunoglobulin like receptor	HGNC:6332	ENST00000620486.4	ENSP00000482452.1	360	360	TRUE	0
ENSP00000483180.1	CPXM2	carboxypeptidase X	HGNC:26977	ENST00000615851.4	ENSP00000483180.1	224	224	TRUE	0
ENSP00000190165.2	DMRT3	doublesex and mab-3 related transcription factor 3	ENSG00000064218	ENST00000190165.2	GENCODE basic	472	449	472	23
ENSP00000443432.1	IDO2	indoleamine 2	HGNC:27269	ENST00000502986.2	ENSP00000443432.1	420	420	TRUE	0
ENSP00000437407.1	KRTAP2-2	keratin associated protein 2-2	ENSG00000214518	ENST00000542910.1	GENCODE basic	129	102	129	27
ENSP00000415483.2	FOXI1	forkhead box I1	ENSG00000168269	ENST00000449804.4	GENCODE basic	283	199	283	84
ENSP00000349206.2	PPP1R12B	protein phosphatase 1 regulatory subunit 12B	ENSG00000077157	ENST00000356764.6	GENCODE basic	386	335	386	51
ENSP00000253047.5	TMEM160	transmembrane protein 160	ENSG00000130748	ENST00000253047.6	GENCODE basic	188	168	188	20
ENSP00000355304.2	MOK	MOK protein kinase	ENSG00000080823	ENST00000361847.6	GENCODE basic	419	325	419	94
ENSP00000422909.1	UGDH	UDP-glucose 6-dehydrogenase	ENSG00000109814	ENST00000501493.6	GENCODE basic	427	399	427	28
ENSP00000411587.2	CNOT3	CCR4-NOT transcription complex subunit 3	ENSG00000088038	ENST00000447684.5	GENCODE basic	571	515	571	56
ENSP00000430322.1	NDUFB9	NADH:ubiquinone oxidoreductase subunit B9	ENSG00000147684	ENST00000517367.1	GENCODE basic	168	125	168	43
ENSP00000292574.2	CCDC105	coiled-coil domain containing 105	ENSG00000160994	ENST00000292574.3	GENCODE basic	499	475	499	24
ENSP00000259748.2	FRS3	fibroblast growth factor receptor substrate 3	ENSG00000137218	ENST00000259748.6	GENCODE basic	492	467	492	25
ENSP00000370938.3	CDK8	cyclin dependent kinase 8	ENSG00000132964	ENST00000381527.7	GENCODE basic	464	412	464	52
ENSP00000343638.5	HPS1	HPS1	HGNC:5163	ENST00000338546.9	ENSP00000343638.5	324	324	TRUE	0
ENSP00000448232.2	MDC1	mediator of DNA damage checkpoint 1	ENSG00000231135	ENST00000546539.2	GENCODE basic	142	113	142	29
ENSP00000361943.3	HEYL	hes related family bHLH transcription factor with YRPW motif-like	ENSG00000163909	ENST00000372852.3	GENCODE basic	328	270	328	58
ENSP00000345656.4	VAPA	VAMP associated protein A	ENSG00000101558	ENST00000340541.4	GENCODE basic	294	180	294	114
ENSP00000321735.5	SLC16A8	solute carrier family 16 member 8	ENSG00000100156	ENST00000320521.9	GENCODE basic	504	487	504	17
ENSP00000338166.6	LZTS3	leucine zipper tumor suppressor family member 3	ENSG00000088899	ENST00000337576.6	GENCODE basic	673	657	673	16
ENSP00000358515.4	SLC22A15	solute carrier family 22 member 15	ENSG00000163393	ENST00000369503.8	GENCODE basic	547	522	547	25
ENSP00000442803.2	RPS6KA5	ribosomal protein S6 kinase A5	ENSG00000100784	ENST00000536315.6	GENCODE basic	723	673	723	50
ENSP00000453741.1	FITM1	fat storage inducing transmembrane protein 1	ENSG00000139914	ENST00000559294.1	GENCODE basic	96	72	96	24
ENSP00000334666.5	TRIM7	tripartite motif containing 7	ENSG00000146054	ENST00000334421.5	GENCODE basic	221	197	221	24
ENSP00000351530.4	ZXDA	zinc finger X-linked duplicated A	ENSG00000198205	ENST00000358697.5	GENCODE basic	799	643	799	156
ENSP00000360988.3	LUZP4	leucine zipper protein 4	ENSG00000102021	ENST00000371920.3	GENCODE basic	313	290	313	23
ENSP00000483101.1	KIR2DL4	killer cell immunoglobulin like receptor	HGNC:6332	ENST00000618358.1	ENSP00000483101.1	377	377	TRUE	0
ENSP00000463189.1	CD300A	CD300a molecule	ENSG00000167851	ENST00000577511.1	GENCODE basic	169	150	169	19
ENSP00000369117.3	AMHR2	anti-Mullerian hormone receptor type 2	ENSG00000135409	ENST00000379791.7	GENCODE basic	478	457	478	21
ENSP00000425438.1	SEL1L3	SEL1L family member 3	ENSG00000091490	ENST00000502949.5	GENCODE basic	979	945	979	34
ENSP00000438094.2	GPR132	G protein-coupled receptor 132	ENSG00000183484	ENST00000539291.6	GENCODE basic	380	356	380	24
ENSP00000328566.2	JAG2	jagged 2	ENSG00000184916	ENST00000347004.2	GENCODE basic	1200	1150	1200	50
ENSP00000376137.2	STAT1	signal transducer and activator of transcription 1	ENSG00000115415	ENST00000392323.6	GENCODE basic	714	682	714	32
ENSP00000369476.2	N4BP2L1	NEDD4 binding protein 2 like 1	ENSG00000139597	ENST00000380133.6	GENCODE basic	243	185	243	58
ENSP00000363729.3	TCEA3	transcription elongation factor A3	ENSG00000204219	ENST00000374601.7	GENCODE basic	154	82	154	72
ENSP00000412747.2	MPIG6B	megakaryocyte and platelet inhibitory receptor G6b	ENSG00000230060	ENST00000417610.2	GENCODE basic	193	135	193	58
ENSP00000445811.1	NFE2L1	nuclear factor	HGNC:7781	ENST00000536222.5	ENSP00000445811.1	616	616	TRUE	0
ENSP00000413173.2	ARPC1B	actin related protein 2/3 complex subunit 1B	ENSG00000130429	ENST00000443222.6	GENCODE basic	352	285	352	67
ENSP00000384330.2	MYH8	myosin heavy chain 8	ENSG00000133020	ENST00000403437.2	GENCODE basic	1937	1822	1937	115
ENSP00000398549.2	MRPS18B	mitochondrial ribosomal protein S18B	ENSG00000229861	ENST00000412843.2	GENCODE basic	215	201	215	14
ENSP00000377820.2	NDRG4	NDRG family member 4	ENSG00000103034	ENST00000394279.6	GENCODE basic	371	337	371	34
ENSP00000316042.4	HNRNPA0	heterogeneous nuclear ribonucleoprotein A0	ENSG00000177733	ENST00000314940.6	GENCODE basic	305	174	305	131
ENSP00000305027.11	MTCL1	microtubule crosslinking factor 1	ENSG00000168502	ENST00000306329.15	GENCODE basic	1905	1863	1905	42
ENSP00000380734.2	FAM98B	family with sequence similarity 98 member B	ENSG00000171262	ENST00000397609.6	GENCODE basic	433	303	433	130
ENSP00000480376.1	GOLGA6L6	golgin A6 family-like 6	ENSG00000277322	ENST00000619213.1	GENCODE basic	724	561	724	163
ENSP00000477042.1	HDDC2	HD domain containing 2	ENSG00000111906	ENST00000608284.1	GENCODE basic	107	85	107	22
ENSP00000479268.1	REEP2	receptor accessory protein 2	ENSG00000132563	ENST00000613650.1	GENCODE basic	151	128	151	23
ENSP00000479377.1	JADE3	jade family PHD finger 3	ENSG00000102221	ENST00000611250.4	GENCODE basic	823	777	823	46
ENSP00000296096.5	TCF23	transcription factor 23	ENSG00000163792	ENST00000296096.6	GENCODE basic	214	174	214	40
ENSP00000366582.3	INSYN2B	inhibitory synaptic factor family member 2B	ENSG00000204767	ENST00000377365.3	GENCODE basic	535	492	535	43
ENSP00000481483.1	MSRB3	methionine sulfoxide reductase B3	ENSG00000174099	ENST00000614640.4	GENCODE basic	185	162	185	23
ENSP00000254508.5	NUP210	nucleoporin 210	ENSG00000132182	ENST00000254508.6	GENCODE basic	1887	1861	1887	26
ENSP00000464317.1	MYH3	myosin heavy chain 3	ENSG00000109063	ENST00000583535.5	GENCODE basic	1940	1883	1940	57
ENSP00000399808.2	HOXC4	homeobox C4	ENSG00000198353	ENST00000430889.2	GENCODE basic	264	235	264	29
ENSP00000479015.1	ENG	endoglin	ENSG00000106991	ENST00000480266.5	GENCODE basic	476	450	476	26
ENSP00000334437.5	NUDT17	nudix hydrolase 17	ENSG00000186364	ENST00000334513.5	GENCODE basic	328	304	328	24
ENSP00000329009.5	PPP2R5C	protein phosphatase 2 regulatory subunit B'gamma	ENSG00000078304	ENST00000328724.9	GENCODE basic	540	498	540	42
ENSP00000336725.3	DDX3Y	DEAD-box helicase 3 Y-linked	ENSG00000067048	ENST00000336079.7	GENCODE basic	660	599	660	61
ENSP00000357423.1	CLVS2	clavesin 2	ENSG00000146352	ENST00000368438.1	GENCODE basic	181	141	181	40
ENSP00000239906.5	FAM53C	family with sequence similarity 53 member C	ENSG00000120709	ENST00000239906.9	GENCODE basic	392	342	392	50
ENSP00000479816.1	DENND1B	DENN domain containing 1B	ENSG00000213047	ENST00000620048.5	GENCODE basic	775	673	775	102
ENSP00000430173.1	COL13A1	collagen type XIII alpha 1 chain	ENSG00000197467	ENST00000520133.5	GENCODE basic	610	542	610	68
ENSP00000441006.1	GLI1	GLI family zinc finger 1	ENSG00000111087	ENST00000546141.5	GENCODE basic	1065	1013	1065	52
ENSP00000314736.5	HYDIN	HYDIN	HGNC:19368	ENST00000321489.9	ENSP00000314736.5	1017	1017	TRUE	0
ENSP00000478649.1	ASRGL1	asparaginase like 1	ENSG00000162174	ENST00000534571.5	GENCODE basic	164	138	164	26
ENSP00000351575.4	BDP1	B double prime 1	HGNC:13652	ENST00000358731.8	ENSP00000351575.4	2624	2624	TRUE	0
ENSP00000376406.3	INF2	inverted formin	HGNC:23791	ENST00000330634.11	ENSP00000376406.3	1240	1240	TRUE	0
ENSP00000385902.3	SMC1B	structural maintenance of chromosomes 1B	ENSG00000077935	ENST00000404354.3	GENCODE basic	1161	1140	1161	21
ENSP00000385500.2	MAGEC1	MAGE family member C1	ENSG00000155495	ENST00000406005.2	GENCODE basic	209	186	209	23
ENSP00000400842.2	HLA-B	major histocompatibility complex	B	ENST00000425848.6	TRUE	362	TRUE	1	0
ENSP00000358647.2	RHOC	ras homolog family member C	ENSG00000155366	ENST00000369633.6	GENCODE basic	193	124	193	69
ENSP00000428143.1	PWWP2A	PWWP domain containing 2A	ENSG00000170234	ENST00000523662.1	GENCODE basic	520	505	520	15
ENSP00000420646.1	IFT80	intraflagellar transport 80	ENSG00000068885	ENST00000496589.5	GENCODE basic	640	625	640	15
ENSP00000486980.1	ARAP3	ArfGAP with RhoGAP domain	HGNC:24097	ENST00000626478.2	ENSP00000486980.1	1375	1375	TRUE	0
ENSP00000371711.3	DMRT1	doublesex and mab-3 related transcription factor 1	ENSG00000137090	ENST00000382276.7	GENCODE basic	373	322	373	51
ENSP00000398013.2	AIF1	allograft inflammatory factor 1	ENSG00000234836	ENST00000425748.6	GENCODE basic	147	128	147	19
ENSP00000220616.4	TG	thyroglobulin	ENSG00000042832	ENST00000220616.8	GENCODE basic	2768	2727	2768	41
ENSP00000283131.3	SMARCA5	SWI/SNF related	actin dependent regulator of chromatin	ENST00000283131.3	TRUE	1052	GENCODE basic	ENSP00000283131.3	1052
ENSP00000414056.3	KRT23	keratin 23	ENSG00000108244	ENST00000436344.7	GENCODE basic	285	237	285	48
ENSP00000456272.1	AC079594.2	novel tripartite motif-containing 59 (TRIM59) and intraflagellar transport 80 homolog (Chlamydomonas) (IFT80)	ENSG00000248710	ENST00000483754.1	GENCODE basic	948	925	948	23
ENSP00000387023.1	TBR1	T-box	HGNC:11590	ENST00000410035.1	ENSP00000387023.1	395	395	TRUE	0
ENSP00000287773.5	TMEM171	transmembrane protein 171	ENSG00000157111	ENST00000287773.5	GENCODE basic	323	278	323	45
ENSP00000264468.6	CD86	CD86 molecule	ENSG00000114013	ENST00000264468.9	GENCODE basic	275	260	275	15
ENSP00000495186.1	CLIC5	chloride intracellular channel 5	ENSG00000112782	ENST00000644324.1	GENCODE basic	242	215	242	27
ENSP00000380332.2	ITIH5	inter-alpha-trypsin inhibitor heavy chain family member 5	ENSG00000123243	ENST00000397145.6	GENCODE basic	702	630	702	72
ENSP00000268122.4	RHCG	Rh family C glycoprotein	ENSG00000140519	ENST00000268122.8	GENCODE basic	479	444	479	35
ENSP00000419971.1	SNTN	sentan	HGNC:33706	ENST00000496807.1	ENSP00000419971.1	115	115	TRUE	0
ENSP00000170630.3	IL4R	interleukin 4 receptor	ENSG00000077238	ENST00000170630.6	GENCODE basic	810	769	810	41
ENSP00000475189.1	ANKRD34A	ankyrin repeat domain 34A	ENSG00000272031	ENST00000606888.2	GENCODE basic	496	427	496	69
ENSP00000377016.3	FLT4	fms related tyrosine kinase 4	ENSG00000037280	ENST00000393347.7	GENCODE basic	1298	1181	1298	117
ENSP00000358313.3	RBM8A	RNA binding motif protein 8A	ENSG00000265241	ENST00000369307.4	GENCODE basic	173	155	173	18
ENSP00000449609.1	BRD2	bromodomain containing 2	ENSG00000235307	ENST00000552587.4	GENCODE basic	801	760	801	41
ENSP00000356284.3	TNNT2	troponin T2	HGNC:11949	ENST00000367315.6	ENSP00000356284.3	291	291	TRUE	0
ENSP00000358644.3	FAM19A3	family with sequence similarity 19 member A3	HGNC:21590	ENST00000369630.7	ENSP00000358644.3	169	169	TRUE	0
ENSP00000212355.4	TGFBR3	transforming growth factor beta receptor 3	ENSG00000069702	ENST00000212355.8	GENCODE basic	851	818	851	33
ENSP00000313324.3	C3orf80	chromosome 3 open reading frame 80	ENSG00000180044	ENST00000326474.4	GENCODE basic	247	220	247	27
ENSP00000475651.1	ADAT2	adenosine deaminase	HGNC:21172	ENST00000606514.5	ENSP00000475651.1	144	144	TRUE	0
ENSP00000364664.5	SLC4A10	solute carrier family 4 member 10	ENSG00000144290	ENST00000375514.9	GENCODE basic	1099	1019	1099	80
ENSP00000474130.1	ZNF792	zinc finger protein 792	ENSG00000180884	ENST00000605484.1	GENCODE basic	565	530	565	35
ENSP00000306662.3	ADRA1B	adrenoceptor alpha 1B	ENSG00000170214	ENST00000306675.4	GENCODE basic	520	480	520	40
ENSP00000365946.1	RBM3	RNA binding motif protein 3	ENSG00000102317	ENST00000376755.1	GENCODE basic	157	129	157	28
ENSP00000396812.2	PRRC2A	proline rich coiled-coil 2A	ENSG00000226618	ENST00000458561.6	GENCODE basic	2157	2132	2157	25
ENSP00000495548.1	SMARCA4	SWI/SNF related	actin dependent regulator of chromatin	ENST00000644737.1	TRUE	1617	GENCODE basic	ENSP00000495548.1	1617
ENSP00000493582.1	LMLN2	leishmanolysin like peptidase 2	ENSG00000283654	ENST00000644000.1	GENCODE basic	730	703	730	27
ENSP00000367972.3	ID4	inhibitor of DNA binding 4	HGNC:5363	ENST00000378700.7	ENSP00000367972.3	161	161	TRUE	0
ENSP00000427366.1	USP17L26	ubiquitin specific peptidase 17-like family member 26	ENSG00000229579	ENST00000509660.1	GENCODE basic	530	478	530	52
ENSP00000296140.3	CCR1	C-C motif chemokine receptor 1	ENSG00000163823	ENST00000296140.3	GENCODE basic	355	334	355	21
ENSP00000453367.1	DHRS4	dehydrogenase/reductase 4	ENSG00000157326	ENST00000558263.5	GENCODE basic	188	147	188	41
ENSP00000461947.1	CD226	CD226 molecule	ENSG00000150637	ENST00000582621.5	GENCODE basic	336	282	336	54
ENSP00000439372.2	PTPN22	protein tyrosine phosphatase	HGNC:9652	ENST00000538253.5	ENSP00000439372.2	783	783	TRUE	0
ENSP00000453815.1	CERS4	ceramide synthase 4	ENSG00000090661	ENST00000559336.5	GENCODE basic	306	257	306	49
ENSP00000437324.1	NAT10	N-acetyltransferase 10	ENSG00000135372	ENST00000527971.5	GENCODE basic	288	262	288	26
ENSP00000335158.4	GPR142	G protein-coupled receptor 142	ENSG00000257008	ENST00000335666.4	GENCODE basic	462	440	462	22
ENSP00000495720.1	MYO15A	myosin XVA	ENSG00000091536	ENST00000644795.1	GENCODE basic	716	684	716	32
ENSP00000328004.5	YAF2	YY1 associated factor 2	ENSG00000015153	ENST00000327791.8	GENCODE basic	204	158	204	46
ENSP00000360323.4	TTC22	tetratricopeptide repeat domain 22	ENSG00000006555	ENST00000371276.8	GENCODE basic	569	548	569	21
ENSP00000251643.4	KRT12	keratin 12	ENSG00000187242	ENST00000251643.5	GENCODE basic	494	447	494	47
ENSP00000265471.5	B3GAT3	beta-1	HGNC:923	ENST00000265471.9	ENSP00000265471.5	335	335	TRUE	0
ENSP00000380571.1	FBXO7	F-box protein 7	ENSG00000100225	ENST00000397426.5	GENCODE basic	408	378	408	30
ENSP00000480267.1	IGF2BP3	insulin like growth factor 2 mRNA binding protein 3	ENSG00000136231	ENST00000619562.4	GENCODE basic	198	177	198	21
ENSP00000356357.4	LHX9	LIM homeobox 9	ENSG00000143355	ENST00000367387.5	GENCODE basic	397	378	397	19
ENSP00000202816.1	ESF1	ESF1 nucleolar pre-rRNA processing protein homolog	ENSG00000089048	ENST00000202816.5	GENCODE basic	851	794	851	57
ENSP00000468784.1	ST6GALNAC1	ST6 N-acetylgalactosaminide alpha-2	HGNC:23614	ENST00000589992.1	ENSP00000468784.1	63	63	TRUE	0
ENSP00000262134.5	LPCAT2	lysophosphatidylcholine acyltransferase 2	ENSG00000087253	ENST00000262134.9	GENCODE basic	544	529	544	15
ENSP00000483069.1	KIF14	kinesin family member 14	ENSG00000118193	ENST00000614960.4	GENCODE basic	1648	1634	1648	14
ENSP00000391088.1	UNC80	unc-80 homolog	HGNC:26582	ENST00000439458.5	ENSP00000391088.1	3258	3258	TRUE	0
ENSP00000424667.1	PCDH1	protocadherin 1	ENSG00000156453	ENST00000503492.5	GENCODE basic	382	352	382	30
ENSP00000477841.1	ZNF282	zinc finger protein 282	ENSG00000170265	ENST00000610704.4	GENCODE basic	671	649	671	22
ENSP00000490408.1	ARHGEF9	Cdc42 guanine nucleotide exchange factor 9	ENSG00000131089	ENST00000636276.1	GENCODE basic	455	423	455	32
ENSP00000378449.2	MS4A14	membrane spanning 4-domains A14	ENSG00000166928	ENST00000395001.5	GENCODE basic	695	631	695	64
ENSP00000393686.1	FGF12	fibroblast growth factor 12	ENSG00000114279	ENST00000445105.6	GENCODE basic	181	161	181	20
ENSP00000388333.2	TRIT1	tRNA isopentenyltransferase 1	ENSG00000043514	ENST00000441669.6	GENCODE basic	385	362	385	23
ENSP00000294409.2	GMEB1	glucocorticoid modulatory element binding protein 1	ENSG00000162419	ENST00000294409.2	GENCODE basic	573	513	573	60
ENSP00000388173.2	ERF	ETS2 repressor factor	ENSG00000105722	ENST00000440177.6	GENCODE basic	473	418	473	55
ENSP00000331626.7	ZKSCAN2	zinc finger with KRAB and SCAN domains 2	ENSG00000155592	ENST00000328086.11	GENCODE basic	967	933	967	34
ENSP00000468897.1	FPR2	formyl peptide receptor 2	ENSG00000171049	ENST00000598776.1	GENCODE basic	351	325	351	26
ENSP00000441283.1	CLDN2	claudin 2	ENSG00000165376	ENST00000541806.5	GENCODE basic	230	195	230	35
ENSP00000376250.4	CCDC50	coiled-coil domain containing 50	ENSG00000152492	ENST00000392456.4	GENCODE basic	306	278	306	28
ENSP00000270824.1	EVA1B	eva-1 homolog B	ENSG00000142694	ENST00000270824.1	GENCODE basic	165	57	165	108
ENSP00000326759.3	LRIG3	leucine rich repeats and immunoglobulin like domains 3	ENSG00000139263	ENST00000320743.7	GENCODE basic	1119	1076	1119	43
ENSP00000495300.1	EPB41	erythrocyte membrane protein band 4.1	ENSG00000159023	ENST00000645184.1	GENCODE basic	680	661	680	19
ENSP00000274625.5	FGF18	fibroblast growth factor 18	ENSG00000156427	ENST00000274625.5	GENCODE basic	207	163	207	44
ENSP00000481632.1	TBC1D3H	TBC1 domain family member 3H	ENSG00000277974	ENST00000619743.4	GENCODE basic	549	498	549	51
ENSP00000242465.3	SRGN	serglycin	ENSG00000122862	ENST00000242465.3	GENCODE basic	158	89	158	69
ENSP00000378404.3	BCKDK	branched chain ketoacid dehydrogenase kinase	ENSG00000103507	ENST00000394950.7	GENCODE basic	365	342	365	23
ENSP00000388708.2	HLA-C	major histocompatibility complex	C	ENST00000453809.6	TRUE	372	TRUE		0
ENSP00000331462.3	ZNF704	zinc finger protein 704	ENSG00000164684	ENST00000327835.7	GENCODE basic	412	248	412	164
ENSP00000487182.1	TAF4	TATA-box binding protein associated factor 4	ENSG00000280529	ENST00000627770.2	GENCODE basic	457	387	457	70
ENSP00000401906.1	RABL2B	RAB	HGNC:9800	ENST00000435118.5	ENSP00000401906.1	228	228	TRUE	0
ENSP00000331965.6	TLCD2	TLC domain containing 2	ENSG00000185561	ENST00000330676.7	GENCODE basic	264	248	264	16
ENSP00000347851.5	HOXA1	homeobox A1	ENSG00000105991	ENST00000355633.5	GENCODE basic	137	62	137	75
ENSP00000343674.2	ASTL	astacin like metalloendopeptidase	ENSG00000188886	ENST00000342380.2	GENCODE basic	431	386	431	45
ENSP00000410626.2	PHRF1	PHD and ring finger domains 1	ENSG00000070047	ENST00000416188.2	GENCODE basic	1648	1629	1648	19
ENSP00000376643.2	PARPBP	PARP1 binding protein	ENSG00000185480	ENST00000392911.6	GENCODE basic	498	399	498	99
ENSP00000364013.4	TMEFF1	transmembrane protein with EGF like and two follistatin like domains 1	ENSG00000241697	ENST00000374879.4	GENCODE basic	380	365	380	15
ENSP00000391745.2	PBX2	PBX homeobox 2	ENSG00000224952	ENST00000433552.2	GENCODE basic	430	405	430	25
ENSP00000396080.1	NUTM2D	NUT family member 2D	ENSG00000214562	ENST00000412718.3	GENCODE basic	557	535	557	22
ENSP00000448607.1	PFDN6	prefoldin subunit 6	ENSG00000224782	ENST00000552711.2	GENCODE basic	129	95	129	34
ENSP00000294304.6	LRP5	LDL receptor related protein 5	ENSG00000162337	ENST00000294304.11	GENCODE basic	1615	1569	1615	46
ENSP00000466857.1	ARRB2	arrestin beta 2	ENSG00000141480	ENST00000575877.5	GENCODE basic	330	305	330	25
ENSP00000483354.1	HSH2D	hematopoietic SH2 domain containing	ENSG00000196684	ENST00000613986.4	GENCODE basic	352	242	352	110
ENSP00000311196.2	NPAS4	neuronal PAS domain protein 4	ENSG00000174576	ENST00000311034.6	GENCODE basic	802	710	802	92
ENSP00000385408.2	TNFRSF19	TNF receptor superfamily member 19	ENSG00000127863	ENST00000403372.6	GENCODE basic	285	203	285	82
ENSP00000374633.2	IL17REL	interleukin 17 receptor E like	ENSG00000188263	ENST00000389983.6	GENCODE basic	336	292	336	44
ENSP00000413709.2	AIF1	allograft inflammatory factor 1	ENSG00000235985	ENST00000415830.2	GENCODE basic	93	74	93	19
ENSP00000348496.3	SUN5	Sad1 and UNC84 domain containing 5	ENSG00000167098	ENST00000356173.7	GENCODE basic	379	356	379	23
ENSP00000426691.2	GOLGA8K	golgin A8 family member K	ENSG00000249931	ENST00000512626.2	GENCODE basic	630	363	630	267
ENSP00000409852.2	IRAK3	interleukin 1 receptor associated kinase 3	ENSG00000090376	ENST00000457197.2	GENCODE basic	535	500	535	35
ENSP00000383437.3	MRPS18B	mitochondrial ribosomal protein S18B	ENSG00000203624	ENST00000400594.3	GENCODE basic	215	201	215	14
ENSP00000354458.3	C8A	complement C8 alpha chain	ENSG00000157131	ENST00000361249.3	GENCODE basic	584	556	584	28
ENSP00000353114.4	AHNAK2	AHNAK nucleoprotein 2	ENSG00000185567	ENST00000333244.5	GENCODE basic	5795	5773	5795	22
ENSP00000221462.3	PPP1R37	protein phosphatase 1 regulatory subunit 37	ENSG00000104866	ENST00000221462.8	GENCODE basic	691	619	691	72
ENSP00000377048.1	PHF3	PHD finger protein 3	ENSG00000118482	ENST00000393387.5	GENCODE basic	2039	1888	2039	151
ENSP00000352780.4	GRIP1	glutamate receptor interacting protein 1	ENSG00000155974	ENST00000359742.8	GENCODE basic	1128	1084	1128	44
ENSP00000361811.3	TP53TG5	TP53 target 5	ENSG00000124251	ENST00000372726.4	GENCODE basic	290	267	290	23
ENSP00000219251.8	ACD	ACD	HGNC:25070	ENST00000219251.13	ENSP00000219251.8	455	455	TRUE	0
ENSP00000484294.1	MAGIX	MAGI family member	HGNC:30006	ENST00000615915.4	ENSP00000484294.1	262	262	TRUE	0
ENSP00000237275.6	ZC2HC1B	zinc finger C2HC-type containing 1B	ENSG00000118491	ENST00000237275.8	GENCODE basic	222	196	222	26
ENSP00000397038.2	TMEM143	transmembrane protein 143	ENSG00000161558	ENST00000435956.7	GENCODE basic	424	404	424	20
ENSP00000479913.1	PPHLN1	periphilin 1	ENSG00000134283	ENST00000610488.4	GENCODE basic	458	360	458	98
ENSP00000295522.3	CLDN1	claudin 1	ENSG00000163347	ENST00000295522.3	GENCODE basic	211	184	211	27
ENSP00000483588.1	SP8	Sp8 transcription factor	ENSG00000164651	ENST00000617581.4	GENCODE basic	466	407	466	59
ENSP00000416951.2	ZC3H18	zinc finger CCCH-type containing 18	ENSG00000158545	ENST00000452588.6	GENCODE basic	977	915	977	62
ENSP00000360952.1	PDZK1IP1	PDZK1 interacting protein 1	ENSG00000162366	ENST00000371885.1	GENCODE basic	114	94	114	20
ENSP00000315654.3	KCNG2	potassium voltage-gated channel modifier subfamily G member 2	ENSG00000178342	ENST00000316249.3	GENCODE basic	466	416	466	50
ENSP00000404911.1	PRICKLE4	prickle planar cell polarity protein 4	ENSG00000278224	ENST00000458694.5	GENCODE basic	384	364	384	20
ENSP00000484257.1	GOLGA6L22	golgin A6 family-like 22	ENSG00000277865	ENST00000620691.4	GENCODE basic	716	554	716	162
ENSP00000362332.3	TFAP2E	transcription factor AP-2 epsilon	ENSG00000116819	ENST00000373235.3	GENCODE basic	442	420	442	22
ENSP00000409498.1	DUS2	dihydrouridine synthase 2	ENSG00000167264	ENST00000432752.5	GENCODE basic	458	408	458	50
ENSP00000290649.5	AMFR	autocrine motility factor receptor	ENSG00000159461	ENST00000290649.9	GENCODE basic	643	596	643	47
ENSP00000481312.1	NDUFA3	NADH:ubiquinone oxidoreductase subunit A3	ENSG00000276061	ENST00000619763.4	GENCODE basic	81	67	81	14
ENSP00000001008.4	FKBP4	FK506 binding protein 4	ENSG00000004478	ENST00000001008.5	GENCODE basic	459	445	459	14
ENSP00000479800.1	DCAF8L2	DDB1 and CUL4 associated factor 8 like 2	ENSG00000189186	ENST00000545306.2	GENCODE basic	631	602	631	29
ENSP00000449537.1	TARBP2	TARBP2	HGNC:11569	ENST00000552857.5	ENSP00000449537.1	165	165	TRUE	0
ENSP00000458570.2	PCDHGA4	protocadherin gamma subfamily A	HGNC:8702	ENST00000571252.2	ENSP00000458570.2	962	962	TRUE	0
ENSP00000486536.1	FOXM1	forkhead box M1	ENSG00000111206	ENST00000627656.2	GENCODE basic	748	644	748	104
ENSP00000358490.3	CD2	CD2 molecule	ENSG00000116824	ENST00000369478.3	GENCODE basic	351	276	351	75
ENSP00000321537.4	LLGL1	LLGL1	HGNC:6628	ENST00000316843.8	ENSP00000321537.4	1064	1064	TRUE	0
ENSP00000405094.2	PGC	progastricsin	ENSG00000096088	ENST00000425343.6	GENCODE basic	315	289	315	26
ENSP00000478509.1	KIR2DS2	killer cell immunoglobulin like receptor	HGNC:6334	ENST00000612182.1	ENSP00000478509.1	304	304	TRUE	0
ENSP00000484303.1	ARHGEF25	Rho guanine nucleotide exchange factor 25	ENSG00000240771	ENST00000616622.1	GENCODE basic	474	439	474	35
ENSP00000439800.1	ZMYND8	zinc finger MYND-type containing 8	ENSG00000101040	ENST00000536340.5	GENCODE basic	1241	1180	1241	61
ENSP00000239165.7	HOXB7	homeobox B7	ENSG00000260027	ENST00000239165.8	GENCODE basic	217	194	217	23
ENSP00000488001.1	COBL	cordon-bleu WH2 repeat protein	ENSG00000106078	ENST00000632460.1	GENCODE basic	394	350	394	44
ENSP00000365941.2	RNF39	ring finger protein 39	ENSG00000206500	ENST00000376750.6	GENCODE basic	354	296	354	58
ENSP00000412053.2	IL1RAP	interleukin 1 receptor accessory protein	ENSG00000196083	ENST00000412504.6	GENCODE basic	570	549	570	21
ENSP00000300305.3	RUNX1	runt related transcription factor 1	ENSG00000159216	ENST00000300305.7	GENCODE basic	480	451	480	29
ENSP00000346726.5	HNRNPH3	heterogeneous nuclear ribonucleoprotein H3	ENSG00000096746	ENST00000354695.5	GENCODE basic	331	251	331	80
ENSP00000478361.1	CHD9	chromodomain helicase DNA binding protein 9	ENSG00000177200	ENST00000615216.4	GENCODE basic	963	903	963	60
ENSP00000483573.1	ZNF843	zinc finger protein 843	ENSG00000176723	ENST00000618063.1	GENCODE basic	348	256	348	92
ENSP00000086933.2	GSC2	goosecoid homeobox 2	ENSG00000063515	ENST00000086933.2	GENCODE basic	205	185	205	20
ENSP00000233099.5	HEATR5B	HEAT repeat containing 5B	ENSG00000008869	ENST00000233099.5	GENCODE basic	2071	2045	2071	26
ENSP00000301336.6	RILP	Rab interacting lysosomal protein	ENSG00000167705	ENST00000301336.6	GENCODE basic	401	304	401	97
ENSP00000479050.1	APOL5	apolipoprotein L5	ENSG00000277390	ENST00000617827.1	GENCODE basic	433	405	433	28
ENSP00000381157.1	DUSP15	dual specificity phosphatase 15	ENSG00000149599	ENST00000398083.5	GENCODE basic	132	76	132	56
ENSP00000399561.2	ARMC5	armadillo repeat containing 5	ENSG00000140691	ENST00000457010.6	GENCODE basic	725	635	725	90
ENSP00000400887.1	PPIP5K1	diphosphoinositol pentakisphosphate kinase 1	ENSG00000168781	ENST00000420765.5	GENCODE basic	1433	1408	1433	25
ENSP00000396320.1	SCN4A	sodium voltage-gated channel alpha subunit 4	ENSG00000007314	ENST00000435607.3	GENCODE basic	1836	1782	1836	54
ENSP00000431846.1	RAB2A	RAB2A	HGNC:9763	ENST00000531289.5	ENSP00000431846.1	188	188	TRUE	0
ENSP00000492475.1	ELP4	elongator acetyltransferase complex subunit 4	ENSG00000109911	ENST00000640231.1	GENCODE basic	475	438	475	37
ENSP00000479081.1	AKT3	AKT serine/threonine kinase 3	ENSG00000275199	ENST00000621586.3	GENCODE basic	479	446	479	33
ENSP00000484858.1	KMT5B	lysine methyltransferase 5B	ENSG00000110066	ENST00000615954.4	GENCODE basic	885	820	885	65
ENSP00000402375.2	VRK2	vaccinia related kinase 2	ENSG00000028116	ENST00000417641.6	GENCODE basic	396	327	396	69
ENSP00000478775.1	TBC1D3B	TBC1 domain family member 3B	ENSG00000278632	ENST00000617942.4	GENCODE basic	549	498	549	51
ENSP00000400327.2	PCDH19	protocadherin 19	ENSG00000165194	ENST00000420881.6	GENCODE basic	1100	1064	1100	36
ENSP00000456824.1	HIRIP3	HIRA interacting protein 3	ENSG00000149929	ENST00000564026.1	GENCODE basic	175	146	175	29
ENSP00000460637.2	KRT23	keratin 23	ENSG00000263309	ENST00000571258.6	GENCODE basic	285	237	285	48
ENSP00000479096.1	AMBN	ameloblastin	ENSG00000178522	ENST00000613447.4	GENCODE basic	446	261	446	185
ENSP00000463981.2	AC134669.1	novel	ENSG00000265118	ENST00000578584.5	GENCODE basic	171	88	171	83
ENSP00000386535.1	ATG9A	autophagy related 9A	ENSG00000198925	ENST00000409422.5	GENCODE basic	778	757	778	21
ENSP00000465725.1	RAMP2	receptor activity modifying protein 2	ENSG00000131477	ENST00000588576.1	GENCODE basic	112	87	112	25
ENSP00000483921.1	SSBP2	single stranded DNA binding protein 2	ENSG00000145687	ENST00000615665.4	GENCODE basic	369	353	369	16
ENSP00000361620.1	SNX21	sorting nexin family member 21	ENSG00000124104	ENST00000372542.5	GENCODE basic	364	340	364	24
ENSP00000376801.1	2022-09-04	septin 4	ENSG00000108387	ENST00000393086.5	GENCODE basic	459	404	459	55
ENSP00000484187.1	INO80E	INO80 complex subunit E	ENSG00000169592	ENST00000620599.4	GENCODE basic	137	104	137	33
ENSP00000430548.1	PTDSS1	phosphatidylserine synthase 1	ENSG00000156471	ENST00000517309.5	GENCODE basic	473	456	473	17
ENSP00000399280.1	TUBB	tubulin beta class I	ENSG00000232575	ENST00000426754.5	GENCODE basic	426	409	426	17
ENSP00000382544.2	TSSK2	testis specific serine kinase 2	ENSG00000206203	ENST00000399635.3	GENCODE basic	358	303	358	55
ENSP00000437489.1	FZD3	frizzled class receptor 3	ENSG00000104290	ENST00000537916.2	GENCODE basic	666	636	666	30
ENSP00000346037.5	RPLP1	ribosomal protein lateral stalk subunit P1	ENSG00000137818	ENST00000260379.10	GENCODE basic	114	90	114	24
ENSP00000369265.3	RREB1	ras responsive element binding protein 1	ENSG00000124782	ENST00000379933.7	GENCODE basic	1687	1621	1687	66
ENSP00000443566.1	CHODL	chondrolectin	ENSG00000154645	ENST00000543733.5	GENCODE basic	254	235	254	19
ENSP00000468520.1	SBNO2	strawberry notch homolog 2	ENSG00000064932	ENST00000587024.5	GENCODE basic	1356	1323	1356	33
ENSP00000454386.1	AC010531.1	novel	ENSG00000131152	ENST00000568879.1	GENCODE basic	237	205	237	32
ENSP00000480170.1	GDF6	growth differentiation factor 6	ENSG00000156466	ENST00000620978.1	GENCODE basic	271	241	271	30
ENSP00000492384.1	AC011195.2	novel protein similar to immunoglobulin (CD79A) binding protein 1	ENSG00000266826	ENST00000583666.2	GENCODE basic	340	312	340	28
ENSP00000412152.2	RGL2	ral guanine nucleotide dissociation stimulator like 2	ENSG00000228736	ENST00000416548.6	GENCODE basic	777	734	777	43
ENSP00000376823.3	CYREN	cell cycle regulator of NHEJ	ENSG00000122783	ENST00000393114.7	GENCODE basic	157	95	157	62
ENSP00000306033.7	REPS2	RALBP1 associated Eps domain containing 2	ENSG00000169891	ENST00000303843.7	GENCODE basic	659	596	659	63
ENSP00000409256.1	CRACR2B	calcium release activated channel regulator 2B	ENSG00000177685	ENST00000450448.5	GENCODE basic	294	232	294	62
ENSP00000379873.1	HLA-A	major histocompatibility complex	A	ENST00000396634.5	TRUE	365	TRUE		0
ENSP00000477962.1	RAD17	RAD17 checkpoint clamp loader component	ENSG00000276618	ENST00000611523.4	GENCODE basic	670	616	670	54
ENSP00000398754.1	FANCD2	FA complementation group D2	ENSG00000144554	ENST00000419585.5	GENCODE basic	1451	1431	1451	20
ENSP00000482537.1	TP53	tumor protein p53	ENSG00000141510	ENST00000619485.4	GENCODE basic	354	327	354	27
ENSP00000256545.4	EMC7	ER membrane protein complex subunit 7	ENSG00000134153	ENST00000256545.8	GENCODE basic	242	217	242	25
ENSP00000398778.2	RELL1	RELT like 1	ENSG00000181826	ENST00000454158.6	GENCODE basic	271	233	271	38
ENSP00000481156.1	IQCN	IQ motif containing N	ENSG00000130518	ENST00000612316.4	GENCODE basic	794	772	794	22
ENSP00000396178.2	IQCE	IQ motif containing E	ENSG00000106012	ENST00000438376.6	GENCODE basic	679	607	679	72
ENSP00000259241.6	HS6ST1	heparan sulfate 6-O-sulfotransferase 1	ENSG00000136720	ENST00000259241.6	GENCODE basic	411	372	411	39
ENSP00000434247.1	CRYAB	crystallin alpha B	ENSG00000109846	ENST00000531198.5	GENCODE basic	175	159	175	16
ENSP00000413307.1	ATP13A2	ATPase cation transporting 13A2	ENSG00000159363	ENST00000452699.5	GENCODE basic	1175	1151	1175	24
ENSP00000402869.2	WDR46	WD repeat domain 46	ENSG00000236222	ENST00000432609.6	GENCODE basic	610	567	610	43
ENSP00000302476.3	HSPB2	heat shock protein family B (small) member 2	ENSG00000170276	ENST00000304298.3	GENCODE basic	182	161	182	21
ENSP00000469360.1	TRIP10	thyroid hormone receptor interactor 10	ENSG00000125733	ENST00000596758.5	GENCODE basic	593	525	593	68
ENSP00000457706.1	HSPB2-C11orf52	HSPB2-C11orf52 readthrough (NMD candidate)	ENSG00000254445	ENST00000527616.1	GENCODE basic	182	161	182	21
ENSP00000485302.1	CRYAA2	crystallin alpha A2	ENSG00000276076	ENST00000624932.1	GENCODE basic	136	113	136	23
ENSP00000305449.3	CNNM3	cyclin and CBS domain divalent metal cation transport mediator 3	ENSG00000168763	ENST00000305510.3	GENCODE basic	707	678	707	29
ENSP00000449925.1	PFDN6	prefoldin subunit 6	ENSG00000235692	ENST00000547641.2	GENCODE basic	129	95	129	34
ENSP00000497520.1	THSD1	thrombospondin type 1 domain containing 1	ENSG00000136114	ENST00000648254.1	GENCODE basic	799	715	799	84
ENSP00000309501.5	NWD2	NACHT and WD repeat domain containing 2	ENSG00000174145	ENST00000309447.5	GENCODE basic	1742	1698	1742	44
ENSP00000491820.1	IQSEC2	IQ motif and Sec7 domain 2	ENSG00000124313	ENST00000638583.1	GENCODE basic	112	80	112	32
ENSP00000344590.3	JPH2	junctophilin 2	ENSG00000149596	ENST00000342272.3	GENCODE basic	129	98	129	31
ENSP00000486548.1	RAPH1	Ras association (RalGDS/AF-6) and pleckstrin homology domains 1	ENSG00000173166	ENST00000630330.2	GENCODE basic	1302	1228	1302	74
ENSP00000403946.1	MBTD1	mbt domain containing 1	ENSG00000011258	ENST00000415868.5	GENCODE basic	628	609	628	19
ENSP00000310729.3	HERPUD2	HERPUD family member 2	ENSG00000122557	ENST00000311350.7	GENCODE basic	406	323	406	83
ENSP00000495912.1	CSNK2A1	casein kinase 2 alpha 1	ENSG00000101266	ENST00000647348.1	GENCODE basic	391	329	391	62
ENSP00000268082.4	CCDC33	coiled-coil domain containing 33	ENSG00000140481	ENST00000268082.4	GENCODE basic	367	321	367	46
ENSP00000346339.1	HNF4G	hepatocyte nuclear factor 4 gamma	ENSG00000164749	ENST00000354370.5	GENCODE basic	408	369	408	39
ENSP00000344848.3	PLEC	plectin	ENSG00000178209	ENST00000345136.7	GENCODE basic	4547	4479	4547	68
ENSP00000437606.2	COPS3	COP9 signalosome subunit 3	ENSG00000141030	ENST00000539941.6	GENCODE basic	403	382	403	21
ENSP00000358625.1	MXI1	MAX interactor 1	HGNC:7534	ENST00000369612.1	ENSP00000358625.1	192	192	TRUE	0
ENSP00000412826.2	DHRS13	dehydrogenase/reductase 13	ENSG00000167536	ENST00000426464.2	GENCODE basic	296	228	296	68
ENSP00000477799.1	CWC25	CWC25 spliceosome associated protein homolog	ENSG00000276761	ENST00000614868.2	GENCODE basic	425	303	425	122
ENSP00000471434.2	TGFBRAP1	transforming growth factor beta receptor associated protein 1	ENSG00000135966	ENST00000595531.5	GENCODE basic	860	839	860	21
ENSP00000452729.1	TJP1	tight junction protein 1	ENSG00000104067	ENST00000495972.6	GENCODE basic	383	327	383	56
ENSP00000488024.1	SLC22A18AS	solute carrier family 22 member 18 antisense	ENSG00000254827	ENST00000455942.3	GENCODE basic	150	133	150	17
ENSP00000361396.1	NUTM2B	NUT family member 2B	ENSG00000188199	ENST00000372321.5	GENCODE basic	562	540	562	22
ENSP00000406012.2	IFT140	intraflagellar transport 140	ENSG00000187535	ENST00000426508.6	GENCODE basic	1462	1434	1462	28
ENSP00000450002.2	MDC1	mediator of DNA damage checkpoint 1	ENSG00000228575	ENST00000550500.2	GENCODE basic	142	113	142	29
ENSP00000436343.1	SCN4B	sodium voltage-gated channel beta subunit 4	ENSG00000177098	ENST00000529878.1	GENCODE basic	94	66	94	28
ENSP00000437115.1	ATP8B3	ATPase phospholipid transporting 8B3	ENSG00000130270	ENST00000525591.5	GENCODE basic	1263	1238	1263	25
ENSP00000427089.2	APC	APC	HGNC:583	ENST00000508376.6	ENSP00000427089.2	2843	2843	TRUE	0
ENSP00000256497.4	EDEM1	ER degradation enhancing alpha-mannosidase like protein 1	ENSG00000134109	ENST00000256497.8	GENCODE basic	657	598	657	59
ENSP00000422452.1	AMTN	amelotin	ENSG00000187689	ENST00000504451.1	GENCODE basic	208	186	208	22
ENSP00000254730.5	EEFSEC	eukaryotic elongation factor	HGNC:24614	ENST00000254730.10	ENSP00000254730.5	596	596	TRUE	0
ENSP00000331944.3	AEN	apoptosis enhancing nuclease	ENSG00000181026	ENST00000332810.3	GENCODE basic	325	281	325	44
ENSP00000486104.1	MECOM	MDS1 and EVI1 complex locus	ENSG00000085276	ENST00000628990.2	GENCODE basic	1051	887	1051	164
ENSP00000365145.3	FOXS1	forkhead box S1	ENSG00000179772	ENST00000375978.4	GENCODE basic	330	111	330	219
ENSP00000244230.2	MPHOSPH10	M-phase phosphoprotein 10	ENSG00000124383	ENST00000244230.6	GENCODE basic	681	660	681	21
ENSP00000434861.1	EDA	ectodysplasin A	ENSG00000158813	ENST00000527388.5	GENCODE basic	148	80	148	68
ENSP00000428713.1	LYNX1-SLURP2	LYNX1-SLURP2 readthrough	ENSG00000284505	ENST00000523332.5	GENCODE basic	82	56	82	26
ENSP00000313029.7	CHTF18	chromosome transmission fidelity factor 18	ENSG00000127586	ENST00000317063.10	GENCODE basic	975	853	975	122
ENSP00000250113.7	FXR2	FMR1 autosomal homolog 2	ENSG00000129245	ENST00000250113.11	GENCODE basic	673	623	673	50
ENSP00000479589.1	GOLGA6L9	golgin A6 family-like 9	ENSG00000274320	ENST00000620574.2	GENCODE basic	432	392	432	40
ENSP00000367849.1	MED4	mediator complex subunit 4	ENSG00000136146	ENST00000378586.5	GENCODE basic	224	188	224	36
ENSP00000303686.5	NTSR2	neurotensin receptor 2	ENSG00000169006	ENST00000306928.5	GENCODE basic	410	388	410	22
ENSP00000459559.2	KRT12	keratin 12	ENSG00000263243	ENST00000572470.2	GENCODE basic	494	447	494	47
ENSP00000364893.2	ARHGEF7	Rho guanine nucleotide exchange factor 7	ENSG00000102606	ENST00000375741.6	GENCODE basic	803	688	803	115
ENSP00000483622.1	LAIR1	leukocyte associated immunoglobulin like receptor 1	ENSG00000274110	ENST00000621769.4	GENCODE basic	269	205	269	64
ENSP00000268910.8	TEX14	testis expressed 14	HGNC:11737	ENST00000349033.9	ENSP00000268910.8	1451	1451	TRUE	0
ENSP00000295750.5	ABCB6	ATP binding cassette subfamily B member 6 (Langereis blood group)	ENSG00000115657	ENST00000295750.5	GENCODE basic	796	774	796	22
ENSP00000254480.5	SMARCC1	SWI/SNF related	actin dependent regulator of chromatin subfamily c member 1	ENST00000254480.9	TRUE	1105	TRUE	1	0
ENSP00000323805.4	PALM2	paralemmin 2	ENSG00000243444	ENST00000314527.8	GENCODE basic	411	362	411	49
ENSP00000381241.3	CCBE1	collagen and calcium binding EGF domains 1	ENSG00000183287	ENST00000398179.3	GENCODE basic	336	314	336	22
ENSP00000480091.1	NMRK2	nicotinamide riboside kinase 2	ENSG00000077009	ENST00000616156.4	GENCODE basic	235	196	235	39
ENSP00000361577.1	LRMDA	leucine rich melanocyte differentiation associated	ENSG00000148655	ENST00000372499.5	GENCODE basic	198	140	198	58
ENSP00000484148.2	CCL4L2	C-C motif chemokine ligand 4 like 2	ENSG00000282604	ENST00000616100.4	GENCODE basic	86	62	86	24
ENSP00000310801.2	LKAAEAR1	LKAAEAR motif containing 1	ENSG00000171695	ENST00000308906.6	GENCODE basic	240	165	240	75
ENSP00000216160.6	TAB1	TGF-beta activated kinase 1 (MAP3K7) binding protein 1	ENSG00000100324	ENST00000216160.10	GENCODE basic	504	442	504	62
ENSP00000485382.1	U2AF1L5	U2 small nuclear RNA auxiliary factor 1 like 5	ENSG00000275895	ENST00000623375.3	GENCODE basic	167	149	167	18
ENSP00000252137.6	ESS2	ess-2 splicing factor homolog	ENSG00000100056	ENST00000252137.10	GENCODE basic	476	413	476	63
ENSP00000481104.1	GPR155	G protein-coupled receptor 155	ENSG00000163328	ENST00000614352.4	GENCODE basic	842	806	842	36
ENSP00000300258.3	TCP10L	t-complex 10 like	ENSG00000242220	ENST00000300258.7	GENCODE basic	215	185	215	30
ENSP00000380462.3	MRPL23	mitochondrial ribosomal protein L23	ENSG00000214026	ENST00000397294.7	GENCODE basic	166	127	166	39
ENSP00000352413.5	TMC3	transmembrane channel like 3	ENSG00000188869	ENST00000359440.5	GENCODE basic	1100	1038	1100	62
ENSP00000284268.6	ANKH	ANKH inorganic pyrophosphate transport regulator	ENSG00000154122	ENST00000284268.7	GENCODE basic	492	458	492	34
ENSP00000458174.1	SCARF1	scavenger receptor class F member 1	ENSG00000074660	ENST00000571272.5	GENCODE basic	569	534	569	35
ENSP00000364709.3	F10	coagulation factor X	ENSG00000126218	ENST00000375559.7	GENCODE basic	488	466	488	22
ENSP00000416231.2	PELP1	proline	HGNC:30134	ENST00000436683.6	ENSP00000416231.2	906	906	TRUE	0
ENSP00000479112.1	STRA6	stimulated by retinoic acid 6	ENSG00000137868	ENST00000616000.4	GENCODE basic	667	597	667	70
ENSP00000390600.2	SCN10A	sodium voltage-gated channel alpha subunit 10	ENSG00000185313	ENST00000449082.3	GENCODE basic	1956	1909	1956	47
ENSP00000479381.1	CDH5	cadherin 5	ENSG00000179776	ENST00000614547.4	GENCODE basic	669	517	669	152
ENSP00000403932.2	EFCAB3	EF-hand calcium binding domain 3	ENSG00000172421	ENST00000450662.7	GENCODE basic	490	459	490	31
ENSP00000305861.7	PALM2-AKAP2	PALM2-AKAP2 readthrough	ENSG00000157654	ENST00000302798.7	GENCODE basic	1090	972	1090	118
ENSP00000401310.1	FRG2B	FSHD region gene 2 family member B	ENSG00000225899	ENST00000425520.1	GENCODE basic	278	253	278	25
ENSP00000455862.1	RPUSD1	RNA pseudouridylate synthase domain containing 1	ENSG00000007376	ENST00000567114.5	GENCODE basic	183	143	183	40
ENSP00000278947.5	SCN2B	sodium voltage-gated channel beta subunit 2	ENSG00000149575	ENST00000278947.5	GENCODE basic	215	187	215	28
ENSP00000439276.2	NRG1	neuregulin 1	ENSG00000157168	ENST00000539990.3	GENCODE basic	308	221	308	87
ENSP00000250831.5	RBMY1J	RNA binding motif protein	family 1	ENST00000250831.5	TRUE	496	1	GENCODE basic	452
ENSP00000445431.1	CCDC153	coiled-coil domain containing 153	ENSG00000248712	ENST00000415318.2	GENCODE basic	210	188	210	22
ENSP00000314193.4	WDR75	WD repeat domain 75	ENSG00000115368	ENST00000314761.8	GENCODE basic	830	771	830	59
ENSP00000392812.1	PIK3R5	phosphoinositide-3-kinase regulatory subunit 5	ENSG00000141506	ENST00000447110.5	GENCODE basic	880	837	880	43
ENSP00000362363.4	KIAA0319L	KIAA0319 like	ENSG00000142687	ENST00000373266.8	GENCODE basic	486	461	486	25
ENSP00000375644.3	NDUFA3	NADH:ubiquinone oxidoreductase subunit A3	ENSG00000170906	ENST00000391764.7	GENCODE basic	81	67	81	14
ENSP00000376539.2	SC5D	sterol-C5-desaturase	ENSG00000109929	ENST00000392789.2	GENCODE basic	299	259	299	40
ENSP00000435405.1	SORL1	sortilin related receptor 1	ENSG00000137642	ENST00000527934.1	GENCODE basic	829	799	829	30
ENSP00000488558.1	AC004233.2	novel	ENSG00000270168	ENST00000573315.2	GENCODE basic	536	500	536	36
ENSP00000231484.3	PCDH12	protocadherin 12	ENSG00000113555	ENST00000231484.3	GENCODE basic	1184	1153	1184	31
ENSP00000373347.3	SRGAP3	SLIT-ROBO Rho GTPase activating protein 3	ENSG00000196220	ENST00000383836.7	GENCODE basic	1099	1064	1099	35
ENSP00000346700.2	IGSF11	immunoglobulin superfamily member 11	ENSG00000144847	ENST00000354673.6	GENCODE basic	430	378	430	52
ENSP00000356264.1	NAV1	neuron navigator 1	ENSG00000134369	ENST00000367295.5	GENCODE basic	1483	1428	1483	55
ENSP00000381603.2	NAA20	N(alpha)-acetyltransferase 20	HGNC:15908	ENST00000398602.2	ENSP00000381603.2	166	166	TRUE	0
ENSP00000447679.1	INAFM1	InaF motif containing 1	ENSG00000257704	ENST00000552360.3	GENCODE basic	142	114	142	28
ENSP00000390011.1	CTU1	cytosolic thiouridylase subunit 1	ENSG00000142544	ENST00000421832.2	GENCODE basic	348	316	348	32
ENSP00000460190.1	RNF167	ring finger protein 167	ENSG00000108523	ENST00000575111.5	GENCODE basic	350	331	350	19
ENSP00000399547.1	ANKRD63	ankyrin repeat domain 63	ENSG00000230778	ENST00000434396.1	GENCODE basic	380	312	380	68
ENSP00000295706.4	PPFIA4	PTPRF interacting protein alpha 4	ENSG00000143847	ENST00000295706.8	GENCODE basic	692	619	692	73
ENSP00000465261.1	TMC6	transmembrane channel like 6	ENSG00000141524	ENST00000590602.5	GENCODE basic	805	778	805	27
ENSP00000418383.1	GTF2IRD1	GTF2I repeat domain containing 1	ENSG00000006704	ENST00000476977.5	GENCODE basic	960	893	960	67
ENSP00000313311.7	DNAJC7	DnaJ heat shock protein family (Hsp40) member C7	ENSG00000168259	ENST00000316603.11	GENCODE basic	438	345	438	93
ENSP00000448689.1	MAP3K12	mitogen-activated protein kinase kinase kinase 12	ENSG00000139625	ENST00000547035.5	GENCODE basic	892	835	892	57
ENSP00000261495.3	EPN2	epsin 2	ENSG00000072134	ENST00000347697.6	GENCODE basic	584	413	584	171
ENSP00000340467.5	CARMIL3	capping protein regulator and myosin 1 linker 3	ENSG00000186648	ENST00000342740.5	GENCODE basic	1372	1344	1372	28
ENSP00000491691.1	TMEM225B	transmembrane protein 225B	ENSG00000244219	ENST00000453227.5	GENCODE basic	221	195	221	26
ENSP00000488135.1	NPIPA5	nuclear pore complex interacting protein family member A5	ENSG00000282705	ENST00000633044.1	GENCODE basic	350	235	350	115
ENSP00000346508.5	PDGFA	platelet derived growth factor subunit A	ENSG00000197461	ENST00000354513.9	GENCODE basic	211	188	211	23
ENSP00000311122.3	TMEM52	transmembrane protein 52	ENSG00000178821	ENST00000310991.7	GENCODE basic	209	157	209	52
ENSP00000485659.1	MUC5AC	mucin 5AC	HGNC:7515	ENST00000621226.2	ENSP00000485659.1	5654	5654	TRUE	0
ENSP00000442756.1	FXYD6	FXYD domain containing ion transport regulator 6	ENSG00000137726	ENST00000539526.5	GENCODE basic	95	81	95	14
ENSP00000387177.1	GLS	glutaminase	ENSG00000115419	ENST00000409428.5	GENCODE basic	174	154	174	20
ENSP00000479528.1	FMR1	fragile X mental retardation 1	ENSG00000102081	ENST00000621453.4	GENCODE basic	544	483	544	61
ENSP00000262848.5	PRKX	protein kinase X-linked	ENSG00000183943	ENST00000262848.5	GENCODE basic	358	319	358	39
ENSP00000221452.7	RELB	RELB proto-oncogene	HGNC:9956	ENST00000221452.12	ENSP00000221452.7	579	579	TRUE	0
ENSP00000413418.2	ZFHX2	zinc finger homeobox 2	ENSG00000136367	ENST00000419474.4	GENCODE basic	2572	2558	2572	14
ENSP00000425582.1	USP17L19	ubiquitin specific peptidase 17-like family member 19	ENSG00000248920	ENST00000515566.1	GENCODE basic	530	478	530	52
ENSP00000441364.1	NONO	non-POU domain containing octamer binding	ENSG00000147140	ENST00000535149.5	GENCODE basic	382	359	382	23
ENSP00000425955.1	USP17L5	ubiquitin specific peptidase 17-like family member 5	ENSG00000227140	ENST00000507227.1	GENCODE basic	530	478	530	52
ENSP00000481956.1	CREB3L1	cAMP responsive element binding protein 3 like 1	ENSG00000157613	ENST00000621158.4	GENCODE basic	519	484	519	35
ENSP00000461942.1	ODF4	outer dense fiber of sperm tails 4	ENSG00000184650	ENST00000584943.1	GENCODE basic	142	117	142	25
ENSP00000375086.3	CCL25	C-C motif chemokine ligand 25	ENSG00000131142	ENST00000390669.7	GENCODE basic	150	108	150	42
ENSP00000318085.3	HINFP	histone H4 transcription factor	ENSG00000172273	ENST00000350777.6	GENCODE basic	517	434	517	83
ENSP00000342651.4	TREM2	triggering receptor expressed on myeloid cells 2	ENSG00000095970	ENST00000338469.3	GENCODE basic	219	162	219	57
ENSP00000468333.1	ICAM3	intercellular adhesion molecule 3	ENSG00000076662	ENST00000589261.5	GENCODE basic	470	442	470	28
ENSP00000253008.2	PRDM12	PR/SET domain 12	ENSG00000130711	ENST00000253008.2	GENCODE basic	367	316	367	51
ENSP00000344275.5	CCNY	cyclin Y	ENSG00000108100	ENST00000339497.7	GENCODE basic	316	292	316	24
ENSP00000324628.6	NAPG	NSF attachment protein gamma	ENSG00000134265	ENST00000322897.10	GENCODE basic	312	282	312	30
ENSP00000454112.1	TMCO5A	transmembrane and coiled-coil domains 5A	ENSG00000166069	ENST00000559502.5	GENCODE basic	228	194	228	34
ENSP00000327416.8	PPFIA2	PTPRF interacting protein alpha 2	ENSG00000139220	ENST00000333447.11	GENCODE basic	1152	1076	1152	76
ENSP00000426458.1	ZNF331	zinc finger protein 331	ENSG00000130844	ENST00000513265.5	GENCODE basic	98	55	98	43
ENSP00000318775.3	ANAPC4	anaphase promoting complex subunit 4	ENSG00000053900	ENST00000315368.7	GENCODE basic	808	749	808	59
ENSP00000480055.1	ADAMTS3	ADAM metallopeptidase with thrombospondin type 1 motif 3	ENSG00000156140	ENST00000622135.1	GENCODE basic	1205	1186	1205	19
ENSP00000325655.5	CHCHD5	coiled-coil-helix-coiled-coil-helix domain containing 5	ENSG00000125611	ENST00000324913.9	GENCODE basic	110	89	110	21
ENSP00000441201.1	NRG3	neuregulin 3	ENSG00000185737	ENST00000545131.5	GENCODE basic	346	302	346	44
ENSP00000368039.1	FRG2	FSHD region gene 2	ENSG00000205097	ENST00000378763.1	GENCODE basic	278	254	278	24
ENSP00000431581.1	CAPRIN1	cell cycle associated protein 1	ENSG00000135387	ENST00000529307.1	GENCODE basic	628	564	628	64
ENSP00000478441.1	MX1	MX dynamin like GTPase 1	ENSG00000157601	ENST00000619682.1	GENCODE basic	508	426	508	82
ENSP00000419194.1	MSMP	microseminoprotein	HGNC:29663	ENST00000436428.2	ENSP00000419194.1	139	139	TRUE	0
ENSP00000359086.1	GMEB2	glucocorticoid modulatory element binding protein 2	ENSG00000101216	ENST00000370069.5	GENCODE basic	479	438	479	41
ENSP00000264010.4	CTCF	CCCTC-binding factor	ENSG00000102974	ENST00000264010.9	GENCODE basic	727	689	727	38
ENSP00000485308.1	CERS1	ceramide synthase 1	ENSG00000223802	ENST00000623882.3	GENCODE basic	350	323	350	27
ENSP00000311383.3	SLC2A9	solute carrier family 2 member 9	ENSG00000109667	ENST00000309065.7	GENCODE basic	511	490	511	21
ENSP00000448351.1	ZFP57	ZFP57 zinc finger protein	ENSG00000206510	ENST00000548769.1	GENCODE basic	536	496	536	40
ENSP00000386510.1	STEAP3	STEAP3 metalloreductase	ENSG00000115107	ENST00000409811.5	GENCODE basic	457	404	457	53
ENSP00000356321.3	ZNF281	zinc finger protein 281	ENSG00000162702	ENST00000367352.3	GENCODE basic	859	742	859	117
ENSP00000497003.1	TBX1	T-box 1	ENSG00000184058	ENST00000649276.1	GENCODE basic	504	331	504	173
ENSP00000346151.4	MAGI2	membrane associated guanylate kinase	HGNC:18957	ENST00000354212.8	ENSP00000346151.4	1455	1455	TRUE	0
ENSP00000365830.2	SOWAHC	sosondowah ankyrin repeat domain family member C	ENSG00000198142	ENST00000356454.4	GENCODE basic	525	493	525	32
ENSP00000406546.2	SLC23A3	solute carrier family 23 member 3	ENSG00000213901	ENST00000455516.6	GENCODE basic	618	579	618	39
ENSP00000419004.1	NMD3	NMD3 ribosome export adaptor	ENSG00000169251	ENST00000460469.1	GENCODE basic	503	417	503	86
ENSP00000436502.1	TMPRSS13	transmembrane serine protease 13	ENSG00000137747	ENST00000526090.1	GENCODE basic	491	427	491	64
ENSP00000302324.3	RNASE3	ribonuclease A family member 3	ENSG00000169397	ENST00000304639.3	GENCODE basic	160	139	160	21
ENSP00000378469.1	TCF7	transcription factor 7	ENSG00000081059	ENST00000395023.5	GENCODE basic	269	224	269	45
ENSP00000344215.4	TP53INP1	tumor protein p53 inducible nuclear protein 1	ENSG00000164938	ENST00000342697.4	GENCODE basic	240	139	240	101
ENSP00000355204.3	FAM110B	family with sequence similarity 110 member B	ENSG00000169122	ENST00000361488.7	GENCODE basic	370	313	370	57
ENSP00000339090.4	RBMX2	RNA binding motif protein X-linked 2	ENSG00000134597	ENST00000305536.10	GENCODE basic	322	293	322	29
ENSP00000284061.3	DGKE	diacylglycerol kinase epsilon	ENSG00000153933	ENST00000284061.7	GENCODE basic	567	545	567	22
ENSP00000461621.1	USP31	ubiquitin specific peptidase 31	ENSG00000103404	ENST00000567975.1	GENCODE basic	645	599	645	46
ENSP00000412182.1	APOM	apolipoprotein M	ENSG00000227567	ENST00000426401.5	GENCODE basic	129	105	129	24
ENSP00000483525.1	KIR2DL1	killer cell immunoglobulin like receptor	HGNC:6329	ENST00000610627.1	ENSP00000483525.1	348	348	TRUE	0
ENSP00000489794.1	RAB34	RAB34	HGNC:16519	ENST00000636772.1	ENSP00000489794.1	250	250	TRUE	0
ENSP00000338509.4	RGS12	regulator of G protein signaling 12	ENSG00000159788	ENST00000336727.7	GENCODE basic	1447	1297	1447	150
ENSP00000427701.1	UVSSA	UV stimulated scaffold protein A	ENSG00000163945	ENST00000512728.5	GENCODE basic	260	139	260	121
ENSP00000358433.1	GPAM	glycerol-3-phosphate acyltransferase	HGNC:24865	ENST00000369425.5	ENSP00000358433.1	710	710	TRUE	0
ENSP00000365016.3	IRS2	insulin receptor substrate 2	ENSG00000185950	ENST00000375856.4	GENCODE basic	1338	1263	1338	75
ENSP00000252936.3	TUBGCP2	tubulin gamma complex associated protein 2	ENSG00000130640	ENST00000252936.7	GENCODE basic	902	874	902	28
ENSP00000372222.3	EIF1AY	eukaryotic translation initiation factor 1A Y-linked	ENSG00000198692	ENST00000382772.3	GENCODE basic	127	105	127	22
ENSP00000414676.2	MUC21	mucin 21	HGNC:21661	ENST00000430305.2	ENSP00000414676.2	566	566	TRUE	0
ENSP00000396673.2	FTSJ3	FtsJ RNA methyltransferase homolog 3	ENSG00000108592	ENST00000427159.6	GENCODE basic	847	818	847	29
ENSP00000267396.4	REM2	RRAD and GEM like GTPase 2	ENSG00000139890	ENST00000267396.8	GENCODE basic	340	283	340	57
ENSP00000426268.1	ADRA2C	adrenoceptor alpha 2C	ENSG00000184160	ENST00000509482.1	GENCODE basic	374	270	374	104
ENSP00000406870.1	C6orf47	chromosome 6 open reading frame 47	ENSG00000228435	ENST00000431256.1	GENCODE basic	294	269	294	25
ENSP00000376784.2	TRIM37	tripartite motif containing 37	ENSG00000108395	ENST00000393065.6	GENCODE basic	930	857	930	73
ENSP00000275607.9	SUMF2	sulfatase modifying factor 2	ENSG00000129103	ENST00000275607.13	GENCODE basic	213	173	213	40
ENSP00000227471.3	UNC93B1	unc-93 homolog B1	HGNC:13481	ENST00000227471.6	ENSP00000227471.3	597	597	TRUE	0
ENSP00000391596.3	AMDHD2	amidohydrolase domain containing 2	ENSG00000162066	ENST00000413459.7	GENCODE basic	594	572	594	22
ENSP00000398665.1	MYRIP	myosin VIIA and Rab interacting protein	ENSG00000170011	ENST00000444716.5	GENCODE basic	859	783	859	76
ENSP00000325377.3	WDR33	WD repeat domain 33	ENSG00000136709	ENST00000322313.8	GENCODE basic	1336	1304	1336	32
ENSP00000299578.4	C16orf46	chromosome 16 open reading frame 46	ENSG00000166455	ENST00000299578.9	GENCODE basic	395	340	395	55
ENSP00000473567.1	ARHGAP19-SLIT1	ARHGAP19-SLIT1 readthrough (NMD candidate)	ENSG00000269891	ENST00000479633.2	GENCODE basic	517	348	517	169
ENSP00000246024.2	TMX4	thioredoxin related transmembrane protein 4	ENSG00000125827	ENST00000246024.6	GENCODE basic	349	333	349	16
ENSP00000477768.1	PCSK6	proprotein convertase subtilisin/kexin type 6	ENSG00000140479	ENST00000611967.4	GENCODE basic	652	609	652	43
ENSP00000385060.3	APOBEC3B	apolipoprotein B mRNA editing enzyme catalytic subunit 3B	ENSG00000179750	ENST00000402182.7	GENCODE basic	490	385	490	105
ENSP00000484114.1	KIR2DL4	killer cell immunoglobulin like receptor	HGNC:6332	ENST00000614253.1	ENSP00000484114.1	416	416	TRUE	0
ENSP00000425782.1	EXOSC9	exosome component 9	ENSG00000123737	ENST00000512454.5	GENCODE basic	423	409	423	14
ENSP00000484488.1	KIR3DL1	killer cell immunoglobulin like receptor	HGNC:6338	ENST00000612668.4	ENSP00000484488.1	444	444	TRUE	0
ENSP00000479644.1	KIR2DL1	killer cell immunoglobulin like receptor	HGNC:6329	ENST00000618507.1	ENSP00000479644.1	348	348	TRUE	0
ENSP00000385614.3	MRE11	MRE11 homolog	HGNC:7230	ENST00000407439.7	ENSP00000385614.3	711	711	TRUE	0
ENSP00000367126.2	TDRD3	tudor domain containing 3	ENSG00000083544	ENST00000377894.6	GENCODE basic	651	634	651	17
ENSP00000445824.1	WIZ	widely interspaced zinc finger motifs	ENSG00000011451	ENST00000545156.5	GENCODE basic	965	943	965	22
ENSP00000428341.1	NKX2-1	NK2 homeobox 1	ENSG00000136352	ENST00000518149.5	GENCODE basic	371	316	371	55
ENSP00000405899.1	AQP12A	aquaporin 12A	ENSG00000184945	ENST00000429564.1	GENCODE basic	307	270	307	37
ENSP00000384866.3	DDT	D-dopachrome tautomerase	ENSG00000099977	ENST00000403754.7	GENCODE basic	166	143	166	23
ENSP00000465517.1	C18orf21	chromosome 18 open reading frame 21	ENSG00000141428	ENST00000592875.5	GENCODE basic	220	120	220	100
ENSP00000435509.2	ZIC4	Zic family member 4	ENSG00000174963	ENST00000525172.6	GENCODE basic	384	345	384	39
ENSP00000434266.1	KCNJ5	potassium voltage-gated channel subfamily J member 5	ENSG00000120457	ENST00000533599.1	GENCODE basic	419	390	419	29
ENSP00000435150.2	KIAA0408	KIAA0408	ENSG00000189367	ENST00000483725.7	GENCODE basic	694	643	694	51
ENSP00000365645.1	KIAA1217	KIAA1217	ENSG00000120549	ENST00000376462.5	GENCODE basic	1264	1218	1264	46
ENSP00000216044.5	GTPBP1	GTP binding protein 1	ENSG00000100226	ENST00000216044.9	GENCODE basic	669	627	669	42
ENSP00000447946.2	BAG6	BCL2 associated athanogene 6	ENSG00000233348	ENST00000552116.2	GENCODE basic	1077	1041	1077	36
ENSP00000394757.2	ZNF516	zinc finger protein 516	ENSG00000101493	ENST00000443185.6	GENCODE basic	1163	1131	1163	32
ENSP00000218176.3	KCND1	potassium voltage-gated channel subfamily D member 1	ENSG00000102057	ENST00000218176.3	GENCODE basic	647	612	647	35
ENSP00000342209.3	FOXO4	forkhead box O4	ENSG00000184481	ENST00000341558.3	GENCODE basic	450	389	450	61
ENSP00000460805.1	KRTAP16-1	keratin associated protein 16-1	ENSG00000263186	ENST00000572734.1	GENCODE basic	517	483	517	34
ENSP00000368784.3	NOL6	nucleolar protein 6	ENSG00000165271	ENST00000379471.3	GENCODE basic	1008	987	1008	21
ENSP00000244096.3	MAGEA10	MAGE family member A10	ENSG00000124260	ENST00000244096.7	GENCODE basic	369	347	369	22
ENSP00000304078.7	FAM83B	family with sequence similarity 83 member B	ENSG00000168143	ENST00000306858.7	GENCODE basic	1011	908	1011	103
ENSP00000425236.1	ANK3	ankyrin 3	ENSG00000151150	ENST00000503366.5	GENCODE basic	1868	1829	1868	39
ENSP00000405391.2	DHX16	DEAH-box helicase 16	ENSG00000231377	ENST00000453879.2	GENCODE basic	560	538	560	22
ENSP00000244289.3	LIPE	lipase E	HGNC:6621	ENST00000244289.8	ENSP00000244289.3	1076	1076	TRUE	0
ENSP00000440532.1	IRF6	interferon regulatory factor 6	ENSG00000117595	ENST00000542854.5	GENCODE basic	372	350	372	22
ENSP00000482649.1	PARD3B	par-3 family cell polarity regulator beta	ENSG00000116117	ENST00000622699.2	GENCODE basic	1030	1013	1030	17
ENSP00000349238.5	CCDC88B	coiled-coil domain containing 88B	ENSG00000168071	ENST00000356786.9	GENCODE basic	1476	1447	1476	29
ENSP00000379928.1	STXBP6	syntaxin binding protein 6	ENSG00000168952	ENST00000396700.5	GENCODE basic	210	170	210	40
ENSP00000484721.1	PCGF2	polycomb group ring finger 2	ENSG00000277258	ENST00000618506.1	GENCODE basic	203	181	203	22
ENSP00000278422.4	TMX2	thioredoxin related transmembrane protein 2	ENSG00000213593	ENST00000278422.8	GENCODE basic	296	269	296	27
ENSP00000468983.1	ZNF649	zinc finger protein 649	ENSG00000198093	ENST00000600738.5	GENCODE basic	477	435	477	42
ENSP00000316491.4	FCAMR	Fc fragment of IgA and IgM receptor	ENSG00000162897	ENST00000324852.8	GENCODE basic	577	553	577	24
ENSP00000381780.4	ARHGEF33	Rho guanine nucleotide exchange factor 33	ENSG00000214694	ENST00000398800.8	GENCODE basic	870	826	870	44
ENSP00000400539.1	RIPPLY1	ripply transcriptional repressor 1	ENSG00000147223	ENST00000411805.1	GENCODE basic	104	85	104	19
ENSP00000393196.1	PTPA	protein phosphatase 2 phosphatase activator	ENSG00000119383	ENST00000435305.1	GENCODE basic	151	86	151	65
ENSP00000444948.1	KCNK4	potassium two pore domain channel subfamily K member 4	ENSG00000182450	ENST00000539216.1	GENCODE basic	393	295	393	98
ENSP00000358276.3	AFAP1L2	actin filament associated protein 1 like 2	ENSG00000169129	ENST00000369271.7	GENCODE basic	814	754	814	60
ENSP00000244496.5	RRP36	ribosomal RNA processing 36	ENSG00000124541	ENST00000244496.5	GENCODE basic	259	236	259	23
ENSP00000341629.2	SLC28A1	solute carrier family 28 member 1	ENSG00000156222	ENST00000338602.6	GENCODE basic	175	152	175	23
ENSP00000450279.1	ZFP57	ZFP57 zinc finger protein	ENSG00000223858	ENST00000552809.1	GENCODE basic	536	496	536	40
ENSP00000345044.3	SBK2	SH3 domain binding kinase family member 2	ENSG00000187550	ENST00000344158.4	GENCODE basic	348	327	348	21
ENSP00000483467.1	SBK3	SH3 domain binding kinase family member 3	ENSG00000231274	ENST00000612221.1	GENCODE basic	359	314	359	45
ENSP00000261799.4	PDGFRB	platelet derived growth factor receptor beta	ENSG00000113721	ENST00000261799.8	GENCODE basic	1106	1066	1106	40
ENSP00000333704.7	PIEZO1	piezo type mechanosensitive ion channel component 1	ENSG00000103335	ENST00000327397.8	GENCODE basic	373	328	373	45
ENSP00000375613.3	LILRB4	leukocyte immunoglobulin like receptor B4	ENSG00000186818	ENST00000391733.7	GENCODE basic	449	386	449	63
ENSP00000410007.1	FBXO46	F-box protein 46	ENSG00000177051	ENST00000317683.3	GENCODE basic	603	582	603	21
ENSP00000477610.1	FCAR	Fc fragment of IgA receptor	ENSG00000275136	ENST00000610340.4	GENCODE basic	209	186	209	23
ENSP00000480284.1	NEXMIF	neurite extension and migration factor	ENSG00000050030	ENST00000616200.1	GENCODE basic	1516	1453	1516	63
ENSP00000468232.1	CCDC159	coiled-coil domain containing 159	ENSG00000183401	ENST00000588790.5	GENCODE basic	297	276	297	21
ENSP00000364008.3	PLPPR1	phospholipid phosphatase related 1	ENSG00000148123	ENST00000374874.7	GENCODE basic	325	276	325	49
ENSP00000332225.4	PMCH	pro-melanin concentrating hormone	ENSG00000183395	ENST00000329406.4	GENCODE basic	165	115	165	50
ENSP00000429876.1	FAXDC2	fatty acid hydroxylase domain containing 2	ENSG00000170271	ENST00000518651.5	GENCODE basic	114	91	114	23
ENSP00000399567.1	TIA1	TIA1 cytotoxic granule associated RNA binding protein	ENSG00000116001	ENST00000445587.5	GENCODE basic	285	246	285	39
ENSP00000318635.4	SUMO4	small ubiquitin-like modifier 4	ENSG00000177688	ENST00000326669.5	GENCODE basic	95	62	95	33
ENSP00000402862.2	OSR2	odd-skipped related transciption factor 2	ENSG00000164920	ENST00000435298.6	GENCODE basic	276	252	276	24
ENSP00000396040.1	PCED1B	PC-esterase domain containing 1B	ENSG00000179715	ENST00000432328.2	GENCODE basic	432	398	432	34
ENSP00000221459.2	LIN7B	lin-7 homolog B	HGNC:17788	ENST00000221459.6	ENSP00000221459.2	207	207	TRUE	0
ENSP00000449839.1	C12orf73	chromosome 12 open reading frame 73	ENSG00000204954	ENST00000547945.5	GENCODE basic	71	41	71	30
ENSP00000361535.4	MED8	mediator complex subunit 8	ENSG00000159479	ENST00000372457.8	GENCODE basic	268	253	268	15
ENSP00000478604.1	KIR2DL1	killer cell immunoglobulin like receptor	HGNC:6329	ENST00000620588.1	ENSP00000478604.1	348	348	TRUE	0
ENSP00000332258.5	DGAT1	diacylglycerol O-acyltransferase 1	ENSG00000185000	ENST00000332324.5	GENCODE basic	315	223	315	92
ENSP00000297265.4	CHMP4C	charged multivesicular body protein 4C	ENSG00000164695	ENST00000297265.4	GENCODE basic	233	213	233	20
ENSP00000262259.2	ZNF175	zinc finger protein 175	ENSG00000105497	ENST00000262259.6	GENCODE basic	711	686	711	25
ENSP00000263277.2	EHD2	EH domain containing 2	ENSG00000024422	ENST00000263277.7	GENCODE basic	543	524	543	19
ENSP00000282561.3	GJA1	gap junction protein alpha 1	ENSG00000152661	ENST00000282561.4	GENCODE basic	382	336	382	46
ENSP00000480599.1	CLEC11A	C-type lectin domain containing 11A	ENSG00000105472	ENST00000617718.4	GENCODE basic	245	193	245	52
ENSP00000441351.1	SARAF	store-operated calcium entry associated regulatory factor	ENSG00000133872	ENST00000545648.2	GENCODE basic	167	126	167	41
ENSP00000468447.1	TYROBP	TYRO protein tyrosine kinase binding protein	ENSG00000011600	ENST00000589517.1	GENCODE basic	112	87	112	25
ENSP00000344285.2	BSX	brain specific homeobox	ENSG00000188909	ENST00000343035.2	GENCODE basic	233	160	233	73
ENSP00000450849.1	SLIRP	SRA stem-loop interacting RNA binding protein	ENSG00000119705	ENST00000557431.5	GENCODE basic	124	98	124	26
ENSP00000307078.4	KIF5B	kinesin family member 5B	ENSG00000170759	ENST00000302418.4	GENCODE basic	963	908	963	55
ENSP00000422941.1	TMEM110-MUSTN1	TMEM110-MUSTN1 readthrough	ENSG00000248592	ENST00000504329.1	GENCODE basic	372	302	372	70
ENSP00000483941.1	JMJD6	jumonji domain containing 6	HGNC:19355	ENST00000617192.4	ENSP00000483941.1	361	361	TRUE	0
ENSP00000483294.1	SERPINF2	serpin family F member 2	ENSG00000276838	ENST00000615103.4	GENCODE basic	427	365	427	62
ENSP00000448220.1	KRT4	keratin 4	ENSG00000170477	ENST00000551956.1	GENCODE basic	520	463	520	57
ENSP00000305924.3	PPP4R4	protein phosphatase 4 regulatory subunit 4	ENSG00000119698	ENST00000304338.7	GENCODE basic	873	822	873	51
ENSP00000331435.4	MBD3L5	methyl-CpG binding domain protein 3 like 5	ENSG00000237247	ENST00000329753.5	GENCODE basic	208	59	208	149
ENSP00000415151.2	CBFB	core-binding factor subunit beta	ENSG00000067955	ENST00000412916.6	GENCODE basic	187	138	187	49
ENSP00000467423.1	SAFB	scaffold attachment factor B	ENSG00000160633	ENST00000588852.1	GENCODE basic	917	815	917	102
ENSP00000408702.2	NUCB2	nucleobindin 2	ENSG00000070081	ENST00000458064.6	GENCODE basic	390	368	390	22
ENSP00000332875.3	C2orf70	chromosome 2 open reading frame 70	ENSG00000173557	ENST00000329615.3	GENCODE basic	201	175	201	26
ENSP00000359727.4	BAG2	BCL2 associated athanogene 2	ENSG00000112208	ENST00000370693.5	GENCODE basic	211	189	211	22
ENSP00000340298.4	ZC3H6	zinc finger CCCH-type containing 6	ENSG00000188177	ENST00000343936.4	GENCODE basic	1189	1164	1189	25
ENSP00000309790.4	MIS18BP1	MIS18 binding protein 1	ENSG00000129534	ENST00000310806.8	GENCODE basic	1132	1081	1132	51
ENSP00000300413.4	SNRPD1	small nuclear ribonucleoprotein D1 polypeptide	ENSG00000167088	ENST00000300413.9	GENCODE basic	119	101	119	18
ENSP00000375933.1	RESP18	regulated endocrine specific protein 18	ENSG00000182698	ENST00000392083.5	GENCODE basic	91	70	91	21
ENSP00000360682.3	PAXX	PAXX	HGNC:27849	ENST00000371620.3	ENSP00000360682.3	204	204	TRUE	0
ENSP00000260402.3	PLCB2	phospholipase C beta 2	ENSG00000137841	ENST00000260402.7	GENCODE basic	1185	1152	1185	33
ENSP00000439919.1	DAB2	DAB2	HGNC:2662	ENST00000545653.5	ENSP00000439919.1	749	749	TRUE	0
ENSP00000418518.2	THOC7	THO complex 7	ENSG00000163634	ENST00000469584.5	GENCODE basic	152	130	152	22
ENSP00000279024.4	KIAA1755	KIAA1755	ENSG00000149633	ENST00000279024.8	GENCODE basic	1200	1159	1200	41
ENSP00000371661.5	LCORL	ligand dependent nuclear receptor corepressor like	ENSG00000178177	ENST00000382226.5	GENCODE basic	602	585	602	17
ENSP00000345470.3	CCDC38	coiled-coil domain containing 38	ENSG00000165972	ENST00000344280.7	GENCODE basic	563	537	563	26
ENSP00000350447.4	SGO2	shugoshin 2	ENSG00000163535	ENST00000357799.8	GENCODE basic	1265	1234	1265	31
ENSP00000286574.4	WIF1	WNT inhibitory factor 1	ENSG00000156076	ENST00000286574.8	GENCODE basic	379	361	379	18
ENSP00000398342.2	PPP1R14D	protein phosphatase 1 regulatory inhibitor subunit 14D	ENSG00000166143	ENST00000427255.2	GENCODE basic	200	176	200	24
ENSP00000264651.2	KRT24	keratin 24	ENSG00000167916	ENST00000264651.2	GENCODE basic	525	476	525	49
ENSP00000269137.7	SS18	SS18	HGNC:11340	ENST00000269137.11	ENSP00000269137.7	387	387	TRUE	0
ENSP00000356576.1	HIVEP2	human immunodeficiency virus type I enhancer binding protein 2	ENSG00000010818	ENST00000367604.6	GENCODE basic	2446	2423	2446	23
ENSP00000465438.1	ZNF177	zinc finger protein 177	ENSG00000188629	ENST00000590616.2	GENCODE basic	126	107	126	19
ENSP00000352185.4	PHF2	PHD finger protein 2	ENSG00000197724	ENST00000359246.8	GENCODE basic	1096	1052	1096	44
ENSP00000279230.6	PLCB3	phospholipase C beta 3	ENSG00000149782	ENST00000279230.10	GENCODE basic	1234	1214	1234	20
ENSP00000416944.2	NCR3	natural cytotoxicity triggering receptor 3	ENSG00000237103	ENST00000415123.6	GENCODE basic	201	178	201	23
ENSP00000339524.4	DFFB	DNA fragmentation factor subunit beta	ENSG00000169598	ENST00000338895.7	GENCODE basic	362	339	362	23
ENSP00000302647.6	RALGAPA1	Ral GTPase activating protein catalytic alpha subunit 1	ENSG00000174373	ENST00000307138.10	GENCODE basic	2083	2042	2083	41
ENSP00000376776.2	DBH	dopamine beta-hydroxylase	ENSG00000123454	ENST00000393056.7	GENCODE basic	617	591	617	26
ENSP00000486760.1	CAND2	cullin associated and neddylation dissociated 2 (putative)	ENSG00000144712	ENST00000626378.1	GENCODE basic	110	79	110	31
ENSP00000485220.1	MCC	MCC	HGNC:6935	ENST00000514701.5	ENSP00000485220.1	715	715	TRUE	0
ENSP00000262994.4	GAB1	GRB2 associated binding protein 1	ENSG00000109458	ENST00000262994.8	GENCODE basic	694	671	694	23
ENSP00000472026.1	ZNF333	zinc finger protein 333	ENSG00000160961	ENST00000601134.5	GENCODE basic	166	136	166	30
ENSP00000385344.3	PVR	poliovirus receptor	ENSG00000073008	ENST00000403059.8	GENCODE basic	372	339	372	33
ENSP00000320246.6	SLC9A9	solute carrier family 9 member A9	ENSG00000181804	ENST00000316549.10	GENCODE basic	645	593	645	52
ENSP00000403760.1	USP17L10	ubiquitin specific peptidase 17-like family member 10	ENSG00000231396	ENST00000417945.1	GENCODE basic	530	480	530	50
ENSP00000452465.1	THTPA	thiamine triphosphatase	ENSG00000259431	ENST00000554970.1	GENCODE basic	140	117	140	23
ENSP00000423503.1	USP17L18	ubiquitin specific peptidase 17-like family member 18	ENSG00000250844	ENST00000504209.1	GENCODE basic	530	509	530	21
ENSP00000246529.3	LRFN3	leucine rich repeat and fibronectin type III domain containing 3	ENSG00000126243	ENST00000246529.3	GENCODE basic	628	566	628	62
ENSP00000472231.1	RPS16	ribosomal protein S16	ENSG00000105193	ENST00000601655.5	GENCODE basic	129	108	129	21
ENSP00000298808.5	ANKRD2	ankyrin repeat domain 2	ENSG00000165887	ENST00000298808.9	GENCODE basic	327	297	327	30
ENSP00000480228.1	KIR2DS1	killer cell immunoglobulin like receptor	HGNC:6333	ENST00000616491.4	ENSP00000480228.1	304	304	TRUE	0
ENSP00000361887.1	STK4	serine/threonine kinase 4	ENSG00000101109	ENST00000372801.5	GENCODE basic	462	303	462	159
ENSP00000360555.3	PODN	podocan	ENSG00000174348	ENST00000371500.7	GENCODE basic	642	619	642	23
ENSP00000239938.4	EGR1	early growth response 1	ENSG00000120738	ENST00000239938.4	GENCODE basic	543	409	543	134
ENSP00000331063.3	CDHR1	cadherin related family member 1	ENSG00000148600	ENST00000332904.7	GENCODE basic	745	691	745	54
ENSP00000356251.4	GPR37L1	G protein-coupled receptor 37 like 1	ENSG00000170075	ENST00000367282.5	GENCODE basic	481	441	481	40
ENSP00000480441.1	LUZP2	leucine zipper protein 2	ENSG00000187398	ENST00000620308.1	GENCODE basic	260	166	260	94
ENSP00000263923.4	KDR	kinase insert domain receptor	ENSG00000128052	ENST00000263923.5	GENCODE basic	1356	1292	1356	64
ENSP00000479108.1	KIR2DS3	killer cell immunoglobulin like receptor	HGNC:6335	ENST00000611193.1	ENSP00000479108.1	304	304	TRUE	0
ENSP00000367356.4	FAM171A1	family with sequence similarity 171 member A1	ENSG00000148468	ENST00000378116.8	GENCODE basic	890	870	890	20
ENSP00000401511.1	PARP3	poly(ADP-ribose) polymerase family member 3	ENSG00000041880	ENST00000431474.5	GENCODE basic	533	450	533	83
ENSP00000315465.6	DSCAML1	DS cell adhesion molecule like 1	ENSG00000177103	ENST00000321322.6	GENCODE basic	2113	2085	2113	28
ENSP00000468910.1	NKG7	natural killer cell granule protein 7	ENSG00000105374	ENST00000595217.1	GENCODE basic	142	112	142	30
ENSP00000479929.1	GU182352.2	killer cell immunoglobulin like receptor	3808	ENST00000617330.1	ENSP00000479929.1	304	304	TRUE	0
ENSP00000370788.2	SOX5	SRY-box 5	ENSG00000134532	ENST00000381381.6	GENCODE basic	642	610	642	32
ENSP00000244513.6	BTN1A1	butyrophilin subfamily 1 member A1	ENSG00000124557	ENST00000244513.10	GENCODE basic	526	495	526	31
ENSP00000460871.1	RSL1D1	ribosomal L1 domain containing 1	ENSG00000171490	ENST00000571133.5	GENCODE basic	490	423	490	67
ENSP00000263160.3	SLC17A6	solute carrier family 17 member 6	ENSG00000091664	ENST00000263160.3	GENCODE basic	582	543	582	39
ENSP00000411355.3	PTPRC	protein tyrosine phosphatase	HGNC:9666	ENST00000442510.7	ENSP00000411355.3	1306	1306	TRUE	0
ENSP00000354024.5	RBBP8	RB binding protein 8	HGNC:9891	ENST00000360790.9	ENSP00000354024.5	902	902	TRUE	0
ENSP00000376910.2	LRRIQ1	leucine rich repeats and IQ motif containing 1	ENSG00000133640	ENST00000393217.6	GENCODE basic	1722	1692	1722	30
ENSP00000445595.1	KCNS1	potassium voltage-gated channel modifier subfamily S member 1	ENSG00000124134	ENST00000537075.2	GENCODE basic	526	493	526	33
ENSP00000377251.1	ILDR1	immunoglobulin like domain containing receptor 1	ENSG00000145103	ENST00000393631.5	GENCODE basic	457	430	457	27
ENSP00000290418.4	CCDC142	coiled-coil domain containing 142	ENSG00000135637	ENST00000290418.4	GENCODE basic	743	683	743	60
ENSP00000425864.1	BORCS8	BLOC-1 related complex subunit 8	ENSG00000254901	ENST00000462790.7	GENCODE basic	119	96	119	23
ENSP00000416823.3	TTC31	tetratricopeptide repeat domain 31	ENSG00000115282	ENST00000442235.6	GENCODE basic	285	246	285	39
ENSP00000385199.4	CD160	CD160 molecule	ENSG00000117281	ENST00000401557.7	GENCODE basic	234	215	234	19
ENSP00000379391.2	UPK3A	uroplakin 3A	ENSG00000100373	ENST00000396082.2	GENCODE basic	166	122	166	44
ENSP00000246801.2	TSKS	testis specific serine kinase substrate	ENSG00000126467	ENST00000246801.7	GENCODE basic	592	571	592	21
ENSP00000257951.3	KRT84	keratin 84	ENSG00000161849	ENST00000257951.3	GENCODE basic	600	569	600	31
ENSP00000433130.2	MUTYH	mutY DNA glycosylase	ENSG00000132781	ENST00000528013.6	GENCODE basic	535	485	535	50
ENSP00000342215.3	KIR2DL3	killer cell immunoglobulin like receptor	HGNC:6331	ENST00000342376.3	ENSP00000342215.3	341	341	TRUE	0
ENSP00000314787.4	ARHGEF2	Rho/Rac guanine nucleotide exchange factor 2	ENSG00000116584	ENST00000313667.8	GENCODE basic	985	964	985	21
ENSP00000433465.1	GPRC6A	G protein-coupled receptor class C group 6 member A	ENSG00000173612	ENST00000530250.1	GENCODE basic	751	694	751	57
ENSP00000348253.6	MIER1	MIER1 transcriptional regulator	ENSG00000198160	ENST00000355977.10	GENCODE basic	370	307	370	63
ENSP00000318502.4	TGIF2LY	TGFB induced factor homeobox 2 like Y-linked	ENSG00000176679	ENST00000321217.4	GENCODE basic	185	166	185	19
ENSP00000461728.1	AP002373.1	novel transcript		ENST00000544347.1	ENSP00000461728.1	148	148	TRUE	0
ENSP00000417939.1	ATP6V0E2	ATPase H+ transporting V0 subunit e2	ENSG00000171130	ENST00000479613.5	GENCODE basic	187	119	187	68
ENSP00000303043.3	KARS	lysyl-tRNA synthetase	ENSG00000065427	ENST00000302445.7	GENCODE basic	597	574	597	23
ENSP00000447883.2	MDC1	mediator of DNA damage checkpoint 1	ENSG00000237095	ENST00000547353.2	GENCODE basic	142	113	142	29
ENSP00000430047.1	ZNF879	zinc finger protein 879	ENSG00000234284	ENST00000519896.5	GENCODE basic	107	50	107	57
ENSP00000263710.4	CLASP1	cytoplasmic linker associated protein 1	ENSG00000074054	ENST00000263710.8	GENCODE basic	1538	1517	1538	21
ENSP00000367173.4	RNF207	ring finger protein 207	ENSG00000158286	ENST00000377939.4	GENCODE basic	634	609	634	25
ENSP00000383956.1	2022-09-03	septin 3	ENSG00000100167	ENST00000406029.5	GENCODE basic	294	266	294	28
ENSP00000414451.2	FAM177B	family with sequence similarity 177 member B	ENSG00000197520	ENST00000445590.3	GENCODE basic	158	110	158	48
ENSP00000449286.1	C2	complement C2	ENSG00000204364	ENST00000548995.3	GENCODE basic	620	573	620	47
ENSP00000358390.4	FCGR1B	Fc fragment of IgG receptor Ib	ENSG00000198019	ENST00000369383.8	GENCODE basic	188	163	188	25
ENSP00000378818.1	PCDH15	protocadherin related 15	ENSG00000150275	ENST00000395430.5	GENCODE basic	1952	1925	1952	27
ENSP00000437849.1	TRPM1	transient receptor potential cation channel subfamily M member 1	ENSG00000134160	ENST00000542188.5	GENCODE basic	1642	1581	1642	61
ENSP00000360150.3	PIK3AP1	phosphoinositide-3-kinase adaptor protein 1	ENSG00000155629	ENST00000371109.3	GENCODE basic	404	390	404	14
ENSP00000312617.5	NFYC	nuclear transcription factor Y subunit gamma	ENSG00000066136	ENST00000308733.9	GENCODE basic	458	339	458	119
ENSP00000384887.3	CEACAM19	carcinoembryonic antigen related cell adhesion molecule 19	ENSG00000186567	ENST00000403660.3	GENCODE basic	300	254	300	46
ENSP00000477959.1	PLPPR1	phospholipid phosphatase related 1	ENSG00000276539	ENST00000614834.2	GENCODE basic	325	276	325	49
ENSP00000410585.1	SAPCD1	suppressor APC domain containing 1	ENSG00000227074	ENST00000427166.5	GENCODE basic	147	120	147	27
ENSP00000401060.1	PRICKLE1	prickle planar cell polarity protein 1	ENSG00000139174	ENST00000455697.6	GENCODE basic	831	814	831	17
ENSP00000263334.6	PAX8	paired box 8	ENSG00000125618	ENST00000263334.9	GENCODE basic	450	425	450	25
ENSP00000462641.1	MSMB	microseminoprotein beta	ENSG00000263639	ENST00000581478.5	GENCODE basic	77	51	77	26
ENSP00000023939.5	RTF2	replication termination factor 2	ENSG00000022277	ENST00000023939.8	GENCODE basic	336	257	336	79
ENSP00000462679.1	ZNF286A	zinc finger protein 286A	ENSG00000187607	ENST00000585194.5	GENCODE basic	116	93	116	23
ENSP00000354620.1	FOXJ3	forkhead box J3	ENSG00000198815	ENST00000361346.5	GENCODE basic	622	536	622	86
ENSP00000408826.2	ASAP3	ArfGAP with SH3 domain	HGNC:14987	ENST00000437606.6	ENSP00000408826.2	894	894	TRUE	0
ENSP00000480822.1	TRA2A	transformer 2 alpha homolog	ENSG00000164548	ENST00000621813.4	GENCODE basic	181	159	181	22
ENSP00000480098.1	KIR3DL2	killer cell immunoglobulin like receptor	HGNC:6339	ENST00000620280.1	ENSP00000480098.1	438	438	TRUE	0
ENSP00000428067.2	ATXN7	ataxin 7	ENSG00000163635	ENST00000522345.2	GENCODE basic	945	900	945	45
ENSP00000229913.5	KIF6	kinesin family member 6	ENSG00000164627	ENST00000229913.9	GENCODE basic	265	208	265	57
ENSP00000357348.3	HEY2	hes related family bHLH transcription factor with YRPW motif 2	ENSG00000135547	ENST00000368364.3	GENCODE basic	337	310	337	27
ENSP00000342408.6	CSDE1	cold shock domain containing E1	ENSG00000009307	ENST00000339438.10	GENCODE basic	767	740	767	27
ENSP00000257515.8	FAM189A2	family with sequence similarity 189 member A2	ENSG00000135063	ENST00000257515.12	GENCODE basic	450	386	450	64
ENSP00000283296.7	ADGRF5	adhesion G protein-coupled receptor F5	ENSG00000069122	ENST00000283296.11	GENCODE basic	1346	1284	1346	62
ENSP00000385444.1	ARVCF	ARVCF	HGNC:728	ENST00000406259.1	ENSP00000385444.1	956	956	TRUE	0
ENSP00000346238.4	DENND5B	DENN domain containing 5B	ENSG00000170456	ENST00000354285.8	GENCODE basic	738	685	738	53
ENSP00000295958.4	SMIM14	small integral membrane protein 14	ENSG00000163683	ENST00000295958.9	GENCODE basic	99	79	99	20
ENSP00000476820.1	TRABD2B	TraB domain containing 2B	ENSG00000269113	ENST00000606738.2	GENCODE basic	517	422	517	95
ENSP00000462548.1	RIOK3	RIO kinase 3	ENSG00000101782	ENST00000577501.5	GENCODE basic	516	493	516	23
ENSP00000296388.5	P3H1	prolyl 3-hydroxylase 1	ENSG00000117385	ENST00000296388.9	GENCODE basic	736	708	736	28
ENSP00000484945.1	PRAC2	PRAC2 small nuclear protein	ENSG00000229637	ENST00000432056.1	GENCODE basic	140	103	140	37
ENSP00000480176.1	SELENOM	selenoprotein M	ENSG00000198832	ENST00000611680.1	GENCODE basic	144	119	144	25
ENSP00000409910.2	HLA-E	major histocompatibility complex	E	ENST00000415289.4	TRUE	358	TRUE	1	0
ENSP00000385725.1	POLR2F	RNA polymerase II subunit F	ENSG00000100142	ENST00000407936.5	GENCODE basic	158	93	158	65
ENSP00000303482.3	REEP4	receptor accessory protein 4	ENSG00000168476	ENST00000306306.7	GENCODE basic	257	209	257	48
ENSP00000201031.2	TFAP2C	transcription factor AP-2 gamma	ENSG00000087510	ENST00000201031.2	GENCODE basic	450	423	450	27
ENSP00000361486.3	PCIF1	PDX1 C-terminal inhibiting factor 1	ENSG00000100982	ENST00000372409.7	GENCODE basic	704	686	704	18
ENSP00000483112.1	KIR2DS4	killer cell immunoglobulin like receptor	HGNC:6336	ENST00000613654.1	ENSP00000483112.1	304	304	TRUE	0
ENSP00000432283.1	PARP2	poly(ADP-ribose) polymerase 2	ENSG00000129484	ENST00000527915.5	GENCODE basic	531	510	531	21
ENSP00000335623.3	VSIG10L	V-set and immunoglobulin domain containing 10 like	ENSG00000186806	ENST00000335624.4	GENCODE basic	867	806	867	61
ENSP00000463024.1	FXYD6-FXYD2	FXYD6-FXYD2 readthrough	ENSG00000255245	ENST00000532984.1	GENCODE basic	112	69	112	43
ENSP00000440756.1	COA4	cytochrome c oxidase assembly factor 4 homolog	ENSG00000181924	ENST00000541455.1	GENCODE basic	96	76	96	20
ENSP00000365172.4	KDELC1	KDEL motif containing 1	ENSG00000134901	ENST00000376004.4	GENCODE basic	502	474	502	28
ENSP00000386590.2	CHMP3	charged multivesicular body protein 3	ENSG00000115561	ENST00000409225.2	GENCODE basic	156	114	156	42
ENSP00000313851.10	PDS5B	PDS5 cohesin associated factor B	ENSG00000083642	ENST00000315596.14	GENCODE basic	1447	1355	1447	92
ENSP00000361524.3	C9orf78	chromosome 9 open reading frame 78	ENSG00000136819	ENST00000372447.7	GENCODE basic	289	232	289	57
ENSP00000376765.2	PIAS3	protein inhibitor of activated STAT 3	ENSG00000131788	ENST00000393045.6	GENCODE basic	628	572	628	56
ENSP00000322390.6	FGF13	fibroblast growth factor 13	ENSG00000129682	ENST00000315930.10	GENCODE basic	245	213	245	32
ENSP00000442291.1	IQCC	IQ motif containing C	ENSG00000160051	ENST00000537469.2	GENCODE basic	546	516	546	30
ENSP00000431721.1	RPS18	ribosomal protein S18	ENSG00000235650	ENST00000484321.5	GENCODE basic	82	57	82	25
ENSP00000352778.5	RGS11	regulator of G protein signaling 11	ENSG00000076344	ENST00000359740.6	GENCODE basic	456	432	456	24
ENSP00000489535.1	PHF14	PHD finger protein 14	ENSG00000106443	ENST00000634607.1	GENCODE basic	948	920	948	28
ENSP00000300289.5	PDIA3	protein disulfide isomerase family A member 3	ENSG00000167004	ENST00000300289.9	GENCODE basic	505	489	505	16
ENSP00000335169.5	FAT4	FAT atypical cadherin 4	ENSG00000196159	ENST00000335110.5	GENCODE basic	3222	3198	3222	24
ENSP00000274056.7	2022-03-01	membrane associated ring-CH-type finger 1	ENSG00000145416	ENST00000274056.11	GENCODE basic	289	265	289	24
ENSP00000417610.1	RAB23	RAB23	HGNC:14263	ENST00000468148.5	ENSP00000417610.1	237	237	TRUE	0
ENSP00000352794.5	AKAP12	A-kinase anchoring protein 12	ENSG00000131016	ENST00000359755.5	GENCODE basic	1677	1661	1677	16
ENSP00000481765.1	SSX4B	SSX family member 4B	ENSG00000269791	ENST00000619890.1	GENCODE basic	153	76	153	77
ENSP00000479037.1	SPTBN1	spectrin beta	HGNC:11275	ENST00000615901.4	ENSP00000479037.1	2366	2366	TRUE	0
ENSP00000305920.8	GLB1	galactosidase beta 1	ENSG00000170266	ENST00000307377.12	GENCODE basic	546	523	546	23
ENSP00000388806.3	EIF4B	eukaryotic translation initiation factor 4B	ENSG00000063046	ENST00000420463.7	GENCODE basic	616	555	616	61
ENSP00000483262.1	SSX4	SSX family member 4	ENSG00000268009	ENST00000620320.4	GENCODE basic	153	76	153	77
ENSP00000482864.1	GOLGA6L1	golgin A6 family-like 1	ENSG00000278247	ENST00000611085.2	GENCODE basic	668	603	668	65
ENSP00000252542.3	SAFB2	scaffold attachment factor B2	ENSG00000130254	ENST00000252542.8	GENCODE basic	953	684	953	269
ENSP00000462922.1	STRADA	STE20-related kinase adaptor alpha	ENSG00000266173	ENST00000582137.6	GENCODE basic	314	281	314	33
ENSP00000353249.4	AGBL5	ATP/GTP binding protein like 5	ENSG00000084693	ENST00000360131.4	GENCODE basic	886	801	886	85
ENSP00000441834.1	CYB561A3	cytochrome b561 family member A3	ENSG00000162144	ENST00000546151.5	GENCODE basic	95	67	95	28
ENSP00000328875.3	TRAK2	trafficking kinesin protein 2	ENSG00000115993	ENST00000332624.7	GENCODE basic	914	850	914	64
[truncated: 7,304 more rows]
