# Supplementary material for: Aberrant phase separation and nucleolar dysfunction in rare genetic diseases
Source: Nature. 2023 Feb 8;614(7948):564–71. doi: 10.1038/s41586-022-05682-1 (PMC9931588; doi:10.1038/s41586-022-05682-1)
Supplement: Supplementary file 7 — List of variants in C-terminal IDRs. [file 41586_2022_5682_MOESM7_ESM.xlsx]

## Sheet: SupplementaryTable4
Chromossome	Possition	Gene Symbol	Transcript ID	Variant type	Nucleotype Change	AminoAcid change	Variant ID
chr1	943998	SAMD11	ENST00000622503.4	missense_variant	c.1894G>C	p.Glu632Gln	rs1244008958
chr1	944001	SAMD11	ENST00000622503.4	missense_variant	c.1897C>T	p.Leu633Phe	rs116362966;1164573
chr1	944002	SAMD11	ENST00000622503.4	missense_variant	c.1898T>C	p.Leu633Pro	rs372782862
chr1	944002	SAMD11	ENST00000622503.4	missense_variant	c.1898T>G	p.Leu633Arg	rs372782862
chr1	944003	SAMD11	ENST00000622503.4	synonymous_variant	c.1899C>T	p.Leu633=	rs145886346;1168847
chr1	944004	SAMD11	ENST00000622503.4	missense_variant	c.1900G>A	p.Gly634Ser	COSV58989245;rs187111693;1164106;COSV58989245
chr1	944004	SAMD11	ENST00000622503.4	missense_variant	c.1900G>T	p.Gly634Cys	COSV100498063;rs187111693;1164106;COSV58989245
chr1	944005	SAMD11	ENST00000622503.4	missense_variant	c.1901G>A	p.Gly634Asp	rs1385536932
chr1	944006	SAMD11	ENST00000622503.4	synonymous_variant	c.1902C>T	p.Gly634=	rs376249278
chr1	944007	SAMD11	ENST00000622503.4	missense_variant	c.1903A>C	p.Thr635Pro	rs772197306
chr1	944010	SAMD11	ENST00000622503.4	missense_variant	c.1906G>A	p.Gly636Arg	rs1557612612
chr1	944011	SAMD11	ENST00000622503.4	missense_variant	c.1907G>A	p.Gly636Glu	967909;COSV58987905;rs369456516;COSV58987905
chr1	944015	SAMD11	ENST00000622503.4	missense_variant	c.1911G>C	p.Glu637Asp	COSV104639727;rs373443477
chr1	944015	SAMD11	ENST00000622503.4	synonymous_variant	c.1911G>A	p.Glu637=	COSV104639727;COSV104639727;rs373443477
chr1	944016	SAMD11	ENST00000622503.4	stop_gained	c.1912C>T	p.Gln638Ter	rs1286662342
chr1	944018	SAMD11	ENST00000622503.4	synonymous_variant	c.1914G>A	p.Gln638=	rs770999837
chr1	944019	SAMD11	ENST00000622503.4	missense_variant	c.1915C>T	p.Pro639Ser	rs1216335611
chr1	944020	SAMD11	ENST00000622503.4	missense_variant	c.1916C>T	p.Pro639Leu	rs377435523
chr1	944021	SAMD11	ENST00000622503.4	synonymous_variant	c.1917C>G	p.Pro639=	rs141154114
chr1	944021	SAMD11	ENST00000622503.4	synonymous_variant	c.1917C>T	p.Pro639=	rs141154114
chr1	944023	SAMD11	ENST00000622503.4	missense_variant	c.1919T>C	p.Leu640Ser	1062012;rs138114411
chr1	944024	SAMD11	ENST00000622503.4	missense_variant	c.1920G>T	p.Leu640Phe	rs1455410791
chr1	944024	SAMD11	ENST00000622503.4	synonymous_variant	c.1920G>A	p.Leu640=	rs1455410791
chr1	944025	SAMD11	ENST00000622503.4	missense_variant	c.1921T>G	p.Ser641Ala	rs768539639
chr1	944027	SAMD11	ENST00000622503.4	synonymous_variant	c.1923C>G	p.Ser641=	rs774479480
chr1	944027	SAMD11	ENST00000622503.4	synonymous_variant	c.1923C>T	p.Ser641=	rs774479480
chr1	944029	SAMD11	ENST00000622503.4	missense_variant	c.1925C>G	p.Pro642Arg	rs200048444;1168053
chr1	944030	SAMD11	ENST00000622503.4	synonymous_variant	c.1926C>G	p.Pro642=	1098120;rs373211387
chr1	944030	SAMD11	ENST00000622503.4	synonymous_variant	c.1926C>A	p.Pro642=	1098120;rs373211387
chr1	944031	SAMD11	ENST00000622503.4	missense_variant	c.1927A>C	p.Thr643Pro	1038901;rs890732763
chr1	944032	SAMD11	ENST00000622503.4	missense_variant	c.1928C>G	p.Thr643Arg	rs772533863
chr1	944032	SAMD11	ENST00000622503.4	missense_variant	c.1928C>T	p.Thr643Met	rs772533863
chr1	944033	SAMD11	ENST00000622503.4	synonymous_variant	c.1929G>A	p.Thr643=	rs116279254;1168848
chr1	944033	SAMD11	ENST00000622503.4	synonymous_variant	c.1929G>C	p.Thr643=	rs116279254;1168848
chr1	944033	SAMD11	ENST00000622503.4	synonymous_variant	c.1929G>T	p.Thr643=	rs116279254;1168848
chr1	944034	SAMD11	ENST00000622503.4	missense_variant	c.1930A>G	p.Thr644Ala	COSV58990433
chr1	944035	SAMD11	ENST00000622503.4	missense_variant	c.1931C>T	p.Thr644Met	1000618;rs372483503
chr1	944036	SAMD11	ENST00000622503.4	synonymous_variant	c.1932G>A	p.Thr644=	1154628;rs202045502
chr1	944040	SAMD11	ENST00000622503.4	missense_variant	c.1936A>C	p.Thr646Pro	rs753495417
chr1	944041	SAMD11	ENST00000622503.4	missense_variant	c.1937C>A	p.Thr646Lys	1011598;rs199998341
chr1	944041	SAMD11	ENST00000622503.4	missense_variant	c.1937C>T	p.Thr646Met	1011598;rs199998341
chr1	944042	SAMD11	ENST00000622503.4	synonymous_variant	c.1938G>A	p.Thr646=	COSV58991122;rs142832714;1149115;COSV58991122
chr1	944042	SAMD11	ENST00000622503.4	synonymous_variant	c.1938G>T	p.Thr646=	rs142832714;1149115;COSV58991122
chr1	944043	SAMD11	ENST00000622503.4	missense_variant	c.1939T>A	p.Ser647Thr	rs558379044;COSV58986994
chr1	944043	SAMD11	ENST00000622503.4	missense_variant	c.1939T>G	p.Ser647Ala	rs558379044;COSV58986994
chr1	944043	SAMD11	ENST00000622503.4	missense_variant	c.1939T>C	p.Ser647Pro	COSV58986994;rs558379044;COSV58986994
chr1	944044	SAMD11	ENST00000622503.4	missense_variant	c.1940C>T	p.Ser647Phe	COSV58988936;COSV58988936;rs777921687
chr1	944044	SAMD11	ENST00000622503.4	missense_variant	c.1940C>G	p.Ser647Cys	COSV58988936;rs777921687
chr1	944045	SAMD11	ENST00000622503.4	synonymous_variant	c.1941C>T	p.Ser647=	COSV58988942
chr1	944047	SAMD11	ENST00000622503.4	missense_variant	c.1943C>A	p.Pro648His	rs199869504
chr1	944047	SAMD11	ENST00000622503.4	missense_variant	c.1943C>T	p.Pro648Leu	rs199869504
chr1	944048	SAMD11	ENST00000622503.4	synonymous_variant	c.1944C>G	p.Pro648=	rs1281082506
chr1	944048	SAMD11	ENST00000622503.4	synonymous_variant	c.1944C>T	p.Pro648=	rs1281082506
chr1	944050	SAMD11	ENST00000622503.4	missense_variant	c.1946A>G	p.Tyr649Cys	rs781310655
chr1	944051	SAMD11	ENST00000622503.4	stop_gained	c.1947T>A	p.Tyr649Ter	rs139717535;1166842
chr1	944051	SAMD11	ENST00000622503.4	stop_gained	c.1947T>G	p.Tyr649Ter	961217;rs139717535;1166842
chr1	944051	SAMD11	ENST00000622503.4	synonymous_variant	c.1947T>C	p.Tyr649=	rs139717535;1166842
chr1	944055	SAMD11	ENST00000622503.4	missense_variant	c.1951G>A	p.Gly651Arg	rs1397715375
chr1	944056	SAMD11	ENST00000622503.4	missense_variant	c.1952G>A	p.Gly651Glu	967495;rs748103865
chr1	944057	SAMD11	ENST00000622503.4	synonymous_variant	c.1953G>T	p.Gly651=	955950;rs771850072
chr1	944057	SAMD11	ENST00000622503.4	synonymous_variant	c.1953G>A	p.Gly651=	955950;rs771850072
chr1	944057	SAMD11	ENST00000622503.4	synonymous_variant	c.1953G>C	p.Gly651=	955950;rs771850072
chr1	944058	SAMD11	ENST00000622503.4	missense_variant	c.1954G>A	p.Gly652Ser	rs150903674
chr1	944059	SAMD11	ENST00000622503.4	missense_variant	c.1955G>A	p.Gly652Asp	850854;rs150064100
chr1	944059	SAMD11	ENST00000622503.4	missense_variant	c.1955G>T	p.Gly652Val	850854;rs150064100
chr1	944060	SAMD11	ENST00000622503.4	synonymous_variant	c.1956C>T	p.Gly652=	rs765590033
chr1	944062	SAMD11	ENST00000622503.4	missense_variant	c.1958A>C	p.His653Pro	rs982543503
chr1	944063	SAMD11	ENST00000622503.4	missense_variant	c.1959C>A	p.His653Gln	1112343;rs752999505
chr1	944063	SAMD11	ENST00000622503.4	synonymous_variant	c.1959C>T	p.His653=	1112343;rs752999505
chr1	944064	SAMD11	ENST00000622503.4	missense_variant	c.1960G>A	p.Ala654Thr	COSV105208994;COSV105208994;rs758965779
chr1	944065	SAMD11	ENST00000622503.4	missense_variant	c.1961C>T	p.Ala654Val	rs1317734885
chr1	944066	SAMD11	ENST00000622503.4	synonymous_variant	c.1962C>G	p.Ala654=	rs764469832
chr1	944067	SAMD11	ENST00000622503.4	missense_variant	c.1963C>A	p.Leu655Ile	rs1289885731
chr1	944067	SAMD11	ENST00000622503.4	missense_variant	c.1963C>T	p.Leu655Phe	rs1289885731
chr1	944069	SAMD11	ENST00000622503.4	synonymous_variant	c.1965T>C	p.Leu655=	rs1490842599
chr1	944069	SAMD11	ENST00000622503.4	synonymous_variant	c.1965T>G	p.Leu655=	rs1490842599
chr1	944071	SAMD11	ENST00000622503.4	missense_variant	c.1967C>A	p.Ala656Asp	rs752077089
chr1	944071	SAMD11	ENST00000622503.4	missense_variant	c.1967C>G	p.Ala656Gly	rs752077089
chr1	944072	SAMD11	ENST00000622503.4	synonymous_variant	c.1968C>T	p.Ala656=	COSV58987723;COSV58987723;rs781320019
chr1	944072	SAMD11	ENST00000622503.4	synonymous_variant	c.1968C>A	p.Ala656=	COSV58986103;COSV58987723;rs781320019
chr1	944073	SAMD11	ENST00000622503.4	missense_variant	c.1969G>A	p.Gly657Ser	942854;COSV58985935;rs377365499;COSV58985935
chr1	944076	SAMD11	ENST00000622503.4	missense_variant	c.1972C>A	p.Gln658Lys	rs563620164
chr1	944078	SAMD11	ENST00000622503.4	missense_variant	c.1974A>C	p.Gln658His	rs1485806755
chr1	944080	SAMD11	ENST00000622503.4	missense_variant	c.1976C>G	p.Thr659Ser	rs756340447
chr1	944080	SAMD11	ENST00000622503.4	missense_variant	c.1976C>T	p.Thr659Ile	rs756340447
chr1	944082	SAMD11	ENST00000622503.4	missense_variant	c.1978T>C	p.Ser660Pro	rs747909292
chr1	944082	SAMD11	ENST00000622503.4	missense_variant	c.1978T>G	p.Ser660Ala	rs747909292
chr1	944085	SAMD11	ENST00000622503.4	missense_variant	c.1981C>T	p.Pro661Ser	rs1422704084
chr1	944087	SAMD11	ENST00000622503.4	synonymous_variant	c.1983C>T	p.Pro661=	rs142556056
chr1	944088	SAMD11	ENST00000622503.4	missense_variant	c.1984A>G	p.Lys662Glu	rs1374139453
chr1	944089	SAMD11	ENST00000622503.4	missense_variant	c.1985A>G	p.Lys662Arg	rs755565259
chr1	944090	SAMD11	ENST00000622503.4	missense_variant	c.1986G>C	p.Lys662Asn	rs575654453
chr1	944090	SAMD11	ENST00000622503.4	synonymous_variant	c.1986G>A	p.Lys662=	rs575654453
chr1	944092	SAMD11	ENST00000622503.4	inframe_deletion	c.1990_1992del	p.Glu664del	COSV100497975
chr1	944092	SAMD11	ENST00000622503.4	missense_variant	c.1988A>G	p.Gln663Arg	rs1275342942
chr1	944093	SAMD11	ENST00000622503.4	inframe_deletion	c.1990_1992del	p.Glu664del	rs1167117919
chr1	944093	SAMD11	ENST00000622503.4	synonymous_variant	c.1989G>A	p.Gln663=	COSV105208995;COSV105208995;rs1370288922
chr1	944096	SAMD11	ENST00000622503.4	missense_variant	c.1992G>C	p.Glu664Asp	rs776052229
chr1	944097	SAMD11	ENST00000622503.4	missense_variant	c.1993A>G	p.Asn665Asp	rs760245373
chr1	944098	SAMD11	ENST00000622503.4	missense_variant	c.1994A>T	p.Asn665Ile	rs909720880
chr1	944100	SAMD11	ENST00000622503.4	missense_variant	c.1996G>A	p.Gly666Arg	rs759198320
chr1	944101	SAMD11	ENST00000622503.4	missense_variant	c.1997G>A	p.Gly666Glu	rs113383096;780745
chr1	944101	SAMD11	ENST00000622503.4	missense_variant	c.1997G>C	p.Gly666Ala	rs113383096;780745
chr1	944101	SAMD11	ENST00000622503.4	missense_variant	c.1997G>T	p.Gly666Val	834376;rs113383096;780745
chr1	944102	SAMD11	ENST00000622503.4	synonymous_variant	c.1998G>A	p.Gly666=	1166028;COSV58989250;COSV58989250;rs149880798;1136223;COSV58989250
chr1	944102	SAMD11	ENST00000622503.4	synonymous_variant	c.1998G>C	p.Gly666=	1166028;COSV58989250;rs149880798;1136223;COSV58989250
chr1	944103	SAMD11	ENST00000622503.4	missense_variant	c.1999A>G	p.Thr667Ala	rs1194787227
chr1	944104	SAMD11	ENST00000622503.4	missense_variant	c.2000C>T	p.Thr667Ile	rs370493594
chr1	944105	SAMD11	ENST00000622503.4	synonymous_variant	c.2001C>G	p.Thr667=	1094608;rs752064400
chr1	944105	SAMD11	ENST00000622503.4	synonymous_variant	c.2001C>T	p.Thr667=	1078400;1094608;rs752064400
chr1	944105	SAMD11	ENST00000622503.4	synonymous_variant	c.2001C>A	p.Thr667=	1094608;rs752064400
chr1	944107	SAMD11	ENST00000622503.4	missense_variant	c.2003T>C	p.Leu668Ser	rs750475157
chr1	944108	SAMD11	ENST00000622503.4	missense_variant	c.2004G>T	p.Leu668Phe	rs1296632734
chr1	944110	SAMD11	ENST00000622503.4	missense_variant	c.2006C>G	p.Ala669Gly	rs376960675;1039324
chr1	944110	SAMD11	ENST00000622503.4	missense_variant	c.2006C>T	p.Ala669Val	rs376960675;1039324
chr1	944112	SAMD11	ENST00000622503.4	missense_variant	c.2008C>A	p.Leu670Ile	rs547172192;1142951
chr1	944112	SAMD11	ENST00000622503.4	missense_variant	c.2008C>G	p.Leu670Val	rs547172192;1142951
chr1	944112	SAMD11	ENST00000622503.4	synonymous_variant	c.2008C>T	p.Leu670=	rs547172192;1142951
chr1	944115	SAMD11	ENST00000622503.4	missense_variant	c.2011C>T	p.Leu671Phe	1058120;rs777616398
chr1	944117	SAMD11	ENST00000622503.4	synonymous_variant	c.2013T>A	p.Leu671=	COSV58987038;COSV58987038;rs1324978802
chr1	944117	SAMD11	ENST00000622503.4	synonymous_variant	c.2013T>G	p.Leu671=	COSV58987038;rs1324978802
chr1	944118	SAMD11	ENST00000622503.4	missense_variant	c.2014C>A	p.Pro672Thr	rs746924235
chr1	944119	SAMD11	ENST00000622503.4	missense_variant	c.2015C>T	p.Pro672Leu	rs770843216
chr1	944121	SAMD11	ENST00000622503.4	missense_variant	c.2017G>A	p.Gly673Arg	rs780701540
chr1	944121	SAMD11	ENST00000622503.4	missense_variant	c.2017G>T	p.Gly673Trp	rs780701540
chr1	944122	SAMD11	ENST00000622503.4	missense_variant	c.2018G>C	p.Gly673Ala	rs1451908293
chr1	944122	SAMD11	ENST00000622503.4	missense_variant	c.2018G>T	p.Gly673Val	rs1451908293
chr1	944123	SAMD11	ENST00000622503.4	synonymous_variant	c.2019G>A	p.Gly673=	rs1187182572
chr1	944123	SAMD11	ENST00000622503.4	synonymous_variant	c.2019G>C	p.Gly673=	rs1187182572
chr1	944124	SAMD11	ENST00000622503.4	missense_variant	c.2020G>A	p.Ala674Thr	rs999783974
chr1	944124	SAMD11	ENST00000622503.4	missense_variant	c.2020G>T	p.Ala674Ser	rs999783974
chr1	944125	SAMD11	ENST00000622503.4	missense_variant	c.2021C>A	p.Ala674Asp	rs1454966583
chr1	944125	SAMD11	ENST00000622503.4	missense_variant	c.2021C>T	p.Ala674Val	rs1454966583
chr1	944126	SAMD11	ENST00000622503.4	synonymous_variant	c.2022C>T	p.Ala674=	rs745340654
chr1	944129	SAMD11	ENST00000622503.4	synonymous_variant	c.2025C>T	p.Pro675=	1119230;COSV58990472;rs754435823;COSV58990472
chr1	944129	SAMD11	ENST00000622503.4	synonymous_variant	c.2025C>A	p.Pro675=	1119230;COSV58990472;rs754435823
chr1	944129	SAMD11	ENST00000622503.4	synonymous_variant	c.2025C>G	p.Pro675=	1119230;COSV58990472;rs754435823
chr1	944130	SAMD11	ENST00000622503.4	missense_variant	c.2026G>A	p.Asp676Asn	rs762654598
chr1	944131	SAMD11	ENST00000622503.4	missense_variant	c.2027A>C	p.Asp676Ala	rs768970047
chr1	944131	SAMD11	ENST00000622503.4	missense_variant	c.2027A>G	p.Asp676Gly	rs768970047
chr1	944133	SAMD11	ENST00000622503.4	missense_variant	c.2029C>G	p.Pro677Ala	rs774715184
chr1	944135	SAMD11	ENST00000622503.4	synonymous_variant	c.2031T>C	p.Pro677=	rs1432858444
chr1	944135	SAMD11	ENST00000622503.4	synonymous_variant	c.2031T>G	p.Pro677=	rs1432858444
chr1	944136	SAMD11	ENST00000622503.4	missense_variant	c.2032T>C	p.Ser678Pro	rs762244868
chr1	944138	SAMD11	ENST00000622503.4	synonymous_variant	c.2034C>A	p.Ser678=	1091256;rs768092156
chr1	944139	SAMD11	ENST00000622503.4	stop_gained	c.2035C>T	p.Gln679Ter	rs1220737685
chr1	944141	SAMD11	ENST00000622503.4	synonymous_variant	c.2037G>A	p.Gln679=	rs1298837149
chr1	944143	SAMD11	ENST00000622503.4	missense_variant	c.2039C>T	p.Pro680Leu	1038459;rs1239260306
chr1	944145	SAMD11	ENST00000622503.4	missense_variant	c.2041C>G	p.Leu681Val	COSV58990872;COSV58990872;rs750926602
chr1	944145	SAMD11	ENST00000622503.4	synonymous_variant	c.2041C>T	p.Leu681=	COSV58990872;rs750926602
chr1	944146	SAMD11	ENST00000622503.4	missense_variant	c.2042T>C	p.Leu681Pro	rs760883730
chr1	944147	SAMD11	ENST00000622503.4	synonymous_variant	c.2043G>A	p.Leu681=	rs1463137692
chr1	944147	SAMD11	ENST00000622503.4	synonymous_variant	c.2043G>C	p.Leu681=	rs1463137692
chr1	944149	SAMD11	ENST00000622503.4	missense_variant	c.2045G>A	p.Cys682Tyr	rs564346715
chr1	944150	SAMD11	ENST00000622503.4	missense_variant	c.2046T>G	p.Cys682Trp	962400;rs370766372
chr1	944150	SAMD11	ENST00000622503.4	synonymous_variant	c.2046T>C	p.Cys682=	962400;rs370766372
chr1	944699	NOC2L	ENST00000327044.7	inframe_insertion	c.2241_2246dup	p.Glu747_Asp748dup	rs777390064
chr1	944699	NOC2L	ENST00000327044.7	missense_variant	c.2245G>T	p.Asp749Tyr	rs747335515
chr1	944699	NOC2L	ENST00000327044.7	missense_variant	c.2245G>A	p.Asp749Asn	rs747335515
chr1	944700	NOC2L	ENST00000327044.7	synonymous_variant	c.2244C>T	p.Asp748=	rs771169329
chr1	944702	NOC2L	ENST00000327044.7	missense_variant	c.2242G>A	p.Asp748Asn	rs1450035904
chr1	944703	NOC2L	ENST00000327044.7	missense_variant	c.2241G>C	p.Glu747Asp	rs1048778932
chr1	944705	NOC2L	ENST00000327044.7	missense_variant	c.2239G>A	p.Glu747Lys	rs1247077336
chr1	944706	NOC2L	ENST00000327044.7	synonymous_variant	c.2238A>G	p.Ser746=	rs199632842
chr1	944707	NOC2L	ENST00000327044.7	stop_gained	c.2237C>A	p.Ser746Ter	COSV100497826;rs746347876
chr1	944707	NOC2L	ENST00000327044.7	stop_gained	c.2237C>G	p.Ser746Ter	COSV100497826;rs746347876
chr1	944710	NOC2L	ENST00000327044.7	missense_variant	c.2234T>G	p.Leu745Arg	rs769982751
chr1	944711	NOC2L	ENST00000327044.7	missense_variant	c.2233C>T	p.Leu745Phe	rs571410564
chr1	944712	NOC2L	ENST00000327044.7	synonymous_variant	c.2232G>A	p.Gln744=	rs763176615
chr1	944714	NOC2L	ENST00000327044.7	missense_variant	c.2230C>A	p.Gln744Lys	COSV58990682;rs768820103
chr1	944714	NOC2L	ENST00000327044.7	stop_gained	c.2230C>T	p.Gln744Ter	COSV58990682;rs768820103
chr1	944717	NOC2L	ENST00000327044.7	synonymous_variant	c.2227C>T	p.Leu743=	COSV100498115;rs760506748
chr1	944718	NOC2L	ENST00000327044.7	synonymous_variant	c.2226T>C	p.Asp742=	rs1040315457
chr1	944719	NOC2L	ENST00000327044.7	missense_variant	c.2225A>C	p.Asp742Ala	rs530959606
chr1	944720	NOC2L	ENST00000327044.7	missense_variant	c.2224G>A	p.Asp742Asn	rs753876662
chr1	944721	NOC2L	ENST00000327044.7	synonymous_variant	c.2223G>A	p.Glu741=	rs1228120494
chr1	944723	NOC2L	ENST00000327044.7	stop_gained	c.2221G>T	p.Glu741Ter	rs759322501
chr1	944724	NOC2L	ENST00000327044.7	synonymous_variant	c.2220G>A	p.Leu740=	rs764813464
chr1	944726	NOC2L	ENST00000327044.7	missense_variant	c.2218C>A	p.Leu740Met	rs1217646960
chr1	944726	NOC2L	ENST00000327044.7	synonymous_variant	c.2218C>T	p.Leu740=	rs1217646960
chr1	944728	NOC2L	ENST00000327044.7	missense_variant	c.2216A>G	p.Glu739Gly	rs1278053687
chr1	944729	NOC2L	ENST00000327044.7	missense_variant	c.2215G>C	p.Glu739Gln	rs550652895
chr1	944729	NOC2L	ENST00000327044.7	missense_variant	c.2215G>A	p.Glu739Lys	rs550652895
chr1	944729	NOC2L	ENST00000327044.7	stop_gained	c.2215G>T	p.Glu739Ter	rs550652895
chr1	944730	NOC2L	ENST00000327044.7	synonymous_variant	c.2214C>T	p.Asp738=	rs567553301
chr1	944731	NOC2L	ENST00000327044.7	missense_variant	c.2213A>T	p.Asp738Val	rs979814445
chr1	944732	NOC2L	ENST00000327044.7	missense_variant	c.2212G>A	p.Asp738Asn	rs777608645
chr1	944733	NOC2L	ENST00000327044.7	synonymous_variant	c.2211G>A	p.Glu737=	rs1199320187
chr1	944734	NOC2L	ENST00000327044.7	missense_variant	c.2210A>G	p.Glu737Gly	rs1248187846
chr1	944735	NOC2L	ENST00000327044.7	missense_variant	c.2209G>C	p.Glu737Gln	rs901756476
chr1	944735	NOC2L	ENST00000327044.7	missense_variant	c.2209G>A	p.Glu737Lys	rs901756476
chr1	944736	NOC2L	ENST00000327044.7	synonymous_variant	c.2208G>A	p.Pro736=	rs751233846
chr1	944737	NOC2L	ENST00000327044.7	missense_variant	c.2207C>G	p.Pro736Arg	COSV58987435;rs757699867
chr1	944737	NOC2L	ENST00000327044.7	missense_variant	c.2207C>T	p.Pro736Leu	COSV58987435;rs757699867
chr1	944739	NOC2L	ENST00000327044.7	synonymous_variant	c.2205G>C	p.Gly735=	rs1458350532
chr1	944739	NOC2L	ENST00000327044.7	synonymous_variant	c.2205G>A	p.Gly735=	rs1458350532
chr1	944740	NOC2L	ENST00000327044.7	missense_variant	c.2204G>C	p.Gly735Ala	rs536424031
chr1	944741	NOC2L	ENST00000327044.7	missense_variant	c.2203G>A	p.Gly735Arg	rs961028131
chr1	944742	NOC2L	ENST00000327044.7	missense_variant	c.2202G>C	p.Gln734His	rs746391929
chr1	944742	NOC2L	ENST00000327044.7	synonymous_variant	c.2202G>A	p.Gln734=	rs746391929
chr1	944743	NOC2L	ENST00000327044.7	missense_variant	c.2201A>C	p.Gln734Pro	rs770143402
chr1	944744	NOC2L	ENST00000327044.7	missense_variant	c.2200C>A	p.Gln734Lys	rs780132632
chr1	944744	NOC2L	ENST00000327044.7	stop_gained	c.2200C>T	p.Gln734Ter	rs780132632
chr1	944746	NOC2L	ENST00000327044.7	missense_variant	c.2198C>T	p.Ala733Val	rs1000874657
chr1	944746	NOC2L	ENST00000327044.7	missense_variant	c.2198C>G	p.Ala733Gly	rs1000874657
chr1	944747	NOC2L	ENST00000327044.7	missense_variant	c.2197G>T	p.Ala733Ser	COSV58986093
chr1	944748	NOC2L	ENST00000327044.7	synonymous_variant	c.2196G>A	p.Leu732=	rs908723971
chr1	944749	NOC2L	ENST00000327044.7	missense_variant	c.2195T>G	p.Leu732Arg	rs768695287
chr1	944750	NOC2L	ENST00000327044.7	missense_variant	c.2194C>G	p.Leu732Val	rs774608603
chr1	944751	NOC2L	ENST00000327044.7	synonymous_variant	c.2193G>A	p.Gln731=	rs1033710701
chr1	944753	NOC2L	ENST00000327044.7	stop_gained	c.2191C>T	p.Gln731Ter	COSV100497770
chr1	944754	NOC2L	ENST00000327044.7	synonymous_variant	c.2190G>A	p.Gln730=	rs1330002336
chr1	944756	NOC2L	ENST00000327044.7	missense_variant	c.2188C>A	p.Gln730Lys	rs761932405
chr1	944757	NOC2L	ENST00000327044.7	synonymous_variant	c.2187G>A	p.Leu729=	COSV58987072;rs1266253921
chr1	944759	NOC2L	ENST00000327044.7	synonymous_variant	c.2185C>T	p.Leu729=	rs770761145
chr1	944760	NOC2L	ENST00000327044.7	missense_variant	c.2184G>T	p.Glu728Asp	rs776229392
chr1	944760	NOC2L	ENST00000327044.7	synonymous_variant	c.2184G>A	p.Glu728=	rs776229392
chr1	944761	NOC2L	ENST00000327044.7	missense_variant	c.2183A>C	p.Glu728Ala	rs1269251606
chr1	944765	NOC2L	ENST00000327044.7	missense_variant	c.2179G>T	p.Gly727Trp	rs1449633685
chr1	944766	NOC2L	ENST00000327044.7	synonymous_variant	c.2178T>G	p.Pro726=	rs1197798900
chr1	944767	NOC2L	ENST00000327044.7	missense_variant	c.2177C>T	p.Pro726Leu	rs1252089178
chr1	944770	NOC2L	ENST00000327044.7	missense_variant	c.2174C>T	p.Ala725Val	rs960596303
chr1	944770	NOC2L	ENST00000327044.7	missense_variant	c.2174C>G	p.Ala725Gly	rs960596303
chr1	944772	NOC2L	ENST00000327044.7	synonymous_variant	c.2172G>T	p.Leu724=	rs759536816
chr1	944775	NOC2L	ENST00000327044.7	synonymous_variant	c.2169G>T	p.Gly723=	COSV100498088;rs765044159
chr1	944775	NOC2L	ENST00000327044.7	synonymous_variant	c.2169G>A	p.Gly723=	COSV100498088;rs765044159
chr1	944776	NOC2L	ENST00000327044.7	missense_variant	c.2168G>A	p.Gly723Glu	rs1476088398
chr1	944778	NOC2L	ENST00000327044.7	synonymous_variant	c.2166G>T	p.Ala722=	COSV100497736;rs762600719
chr1	944778	NOC2L	ENST00000327044.7	synonymous_variant	c.2166G>A	p.Ala722=	COSV100497736;rs762600719
chr1	944779	NOC2L	ENST00000327044.7	missense_variant	c.2165C>T	p.Ala722Val	rs553649720
chr1	944779	NOC2L	ENST00000327044.7	missense_variant	c.2165C>G	p.Ala722Gly	rs553649720
chr1	944780	NOC2L	ENST00000327044.7	missense_variant	c.2164G>A	p.Ala722Thr	rs200633429
chr1	944781	NOC2L	ENST00000327044.7	missense_variant	c.2163G>C	p.Glu721Asp	rs756794372
chr1	944782	NOC2L	ENST00000327044.7	missense_variant	c.2162A>G	p.Glu721Gly	COSV104639681
chr1	944783	NOC2L	ENST00000327044.7	stop_gained	c.2161G>T	p.Glu721Ter	rs781632129
chr1	944784	NOC2L	ENST00000327044.7	synonymous_variant	c.2160A>G	p.Ala720=	rs369630723
chr1	944785	NOC2L	ENST00000327044.7	missense_variant	c.2159C>T	p.Ala720Val	COSV58991152
chr1	944786	NOC2L	ENST00000327044.7	missense_variant	c.2158G>A	p.Ala720Thr	rs567016709
chr1	944787	NOC2L	ENST00000327044.7	missense_variant	c.2157C>A	p.Asp719Glu	rs201894720
chr1	944787	NOC2L	ENST00000327044.7	synonymous_variant	c.2157C>T	p.Asp719=	rs201894720
chr1	944788	NOC2L	ENST00000327044.7	missense_variant	c.2156A>T	p.Asp719Val	rs534618296
chr1	944789	NOC2L	ENST00000327044.7	missense_variant	c.2155G>C	p.Asp719His	rs749777544
chr1	944790	NOC2L	ENST00000327044.7	synonymous_variant	c.2154A>T	p.Pro718=	rs1267131736
chr1	944791	NOC2L	ENST00000327044.7	missense_variant	c.2153C>G	p.Pro718Arg	rs557736773
chr1	944792	NOC2L	ENST00000327044.7	missense_variant	c.2152C>T	p.Pro718Ser	rs1027543032
chr1	944794	NOC2L	ENST00000327044.7	missense_variant	c.2150A>C	p.Asp717Ala	rs1569929715
chr1	944795	NOC2L	ENST00000327044.7	missense_variant	c.2149G>T	p.Asp717Tyr	rs370176089
chr1	944795	NOC2L	ENST00000327044.7	missense_variant	c.2149G>A	p.Asp717Asn	rs370176089
chr1	944798	NOC2L	ENST00000327044.7	missense_variant	c.2146G>C	p.Gly716Arg	rs1202548268
chr1	944798	NOC2L	ENST00000327044.7	missense_variant	c.2146G>A	p.Gly716Arg	rs1202548268
chr1	944799	NOC2L	ENST00000327044.7	synonymous_variant	c.2145T>C	p.Asp715=	rs1250488841
chr1	944800	NOC2L	ENST00000327044.7	missense_variant	c.2144A>C	p.Asp715Ala	rs1378165825
chr1	945057	NOC2L	ENST00000327044.7	complex_substitution	c.2142_2143delinsCA	p.Glu714_Asp715delinsAspAsn	rs1557614280
chr1	945057	NOC2L	ENST00000327044.7	missense_variant	c.2143G>A	p.Asp715Asn	rs988839199
chr1	945058	NOC2L	ENST00000327044.7	synonymous_variant	c.2142G>A	p.Glu714=	rs758464645
chr1	945061	NOC2L	ENST00000327044.7	synonymous_variant	c.2139G>A	p.Ser713=	rs777903751
chr1	945062	NOC2L	ENST00000327044.7	missense_variant	c.2138C>T	p.Ser713Leu	COSV100497766;rs751734936
chr1	945062	NOC2L	ENST00000327044.7	missense_variant	c.2138C>G	p.Ser713Trp	COSV100497766;rs751734936
chr1	945062	NOC2L	ENST00000327044.7	stop_gained	c.2138C>A	p.Ser713Ter	COSV100497766;rs751734936
chr1	945063	NOC2L	ENST00000327044.7	missense_variant	c.2137T>A	p.Ser713Thr	rs757498068
chr1	945067	NOC2L	ENST00000327044.7	inframe_deletion	c.2132_2134del	p.Ser711del	rs774572741
chr1	945067	NOC2L	ENST00000327044.7	synonymous_variant	c.2133C>T	p.Ser711=	rs1046406433
chr1	945068	NOC2L	ENST00000327044.7	missense_variant	c.2132G>A	p.Ser711Asn	rs780019064
chr1	945069	NOC2L	ENST00000327044.7	missense_variant	c.2131A>G	p.Ser711Gly	rs749054355
chr1	945070	NOC2L	ENST00000327044.7	synonymous_variant	c.2130C>T	p.Ser710=	rs768543437
chr1	945071	NOC2L	ENST00000327044.7	missense_variant	c.2129G>A	p.Ser710Asn	rs778767811
chr1	945072	NOC2L	ENST00000327044.7	missense_variant	c.2128A>G	p.Ser710Gly	rs748106765
chr1	945073	NOC2L	ENST00000327044.7	missense_variant	c.2127C>A	p.Asp709Glu	rs771553694
chr1	945074	NOC2L	ENST00000327044.7	missense_variant	c.2126A>G	p.Asp709Gly	rs772716810
chr1	945075	NOC2L	ENST00000327044.7	inframe_deletion	c.2124_2126del	p.Glu708del	rs762131715
chr1	945075	NOC2L	ENST00000327044.7	inframe_deletion	c.2115_2126del	p.Glu705_Glu708del	rs767614631
chr1	945076	NOC2L	ENST00000327044.7	inframe_deletion	c.2117_2125del	p.Gly706_Glu708del	rs1453974676
chr1	945076	NOC2L	ENST00000327044.7	missense_variant	c.2124G>T	p.Glu708Asp	rs775129618
chr1	945076	NOC2L	ENST00000327044.7	missense_variant	c.2124G>C	p.Glu708Asp	rs775129618
chr1	945079	NOC2L	ENST00000327044.7	synonymous_variant	c.2121G>A	p.Glu707=	rs1265536633
chr1	945081	NOC2L	ENST00000327044.7	missense_variant	c.2119G>A	p.Glu707Lys	rs770527458
chr1	945082	NOC2L	ENST00000327044.7	synonymous_variant	c.2118C>T	p.Gly706=	rs776232896
chr1	945084	NOC2L	ENST00000327044.7	missense_variant	c.2116G>A	p.Gly706Ser	rs140866034
chr1	945085	NOC2L	ENST00000327044.7	inframe_deletion	c.2105_2116del	p.Asp702_Glu705del	rs368313199
chr1	945085	NOC2L	ENST00000327044.7	inframe_deletion	c.2114_2116del	p.Glu705del	rs760801783
chr1	945085	NOC2L	ENST00000327044.7	missense_variant	c.2115G>C	p.Glu705Asp	rs759940488
chr1	945085	NOC2L	ENST00000327044.7	synonymous_variant	c.2115G>A	p.Glu705=	rs759940488
chr1	945086	NOC2L	ENST00000327044.7	missense_variant	c.2114A>G	p.Glu705Gly	rs138652036
chr1	945087	NOC2L	ENST00000327044.7	inframe_insertion	c.2115_2126dup	p.Glu705_Glu708dup	rs767614631
chr1	945088	NOC2L	ENST00000327044.7	missense_variant	c.2112G>T	p.Glu704Asp	COSV58985678;rs1557614349
chr1	945088	NOC2L	ENST00000327044.7	synonymous_variant	c.2112G>A	p.Glu704=	COSV58985678;rs1557614349
chr1	945090	NOC2L	ENST00000327044.7	inframe_deletion	c.2100_2111del	p.Asp702_Glu705del	rs372255682
chr1	945090	NOC2L	ENST00000327044.7	inframe_deletion	c.2106_2111del	p.Asp702_Glu703del	rs753771038
chr1	945090	NOC2L	ENST00000327044.7	missense_variant	c.2110G>C	p.Glu704Gln	rs763449605
chr1	945090	NOC2L	ENST00000327044.7	missense_variant	c.2110G>A	p.Glu704Lys	rs763449605
chr1	945091	NOC2L	ENST00000327044.7	missense_variant	c.2109G>C	p.Glu703Asp	COSV100497875;rs1569930949
chr1	945091	NOC2L	ENST00000327044.7	missense_variant	c.2109G>T	p.Glu703Asp	COSV100497875;rs1569930949
chr1	945093	NOC2L	ENST00000327044.7	missense_variant	c.2107G>A	p.Glu703Lys	COSV100497789;rs138911665
chr1	945093	NOC2L	ENST00000327044.7	missense_variant	c.2107G>C	p.Glu703Gln	COSV100497789;rs138911665
chr1	945093	NOC2L	ENST00000327044.7	stop_gained	c.2107G>T	p.Glu703Ter	COSV100497789;rs138911665
chr1	945094	NOC2L	ENST00000327044.7	missense_variant	c.2106C>G	p.Asp702Glu	COSV100497791;rs371539737
chr1	945094	NOC2L	ENST00000327044.7	synonymous_variant	c.2106C>T	p.Asp702=	COSV100497791;rs371539737
chr1	945095	NOC2L	ENST00000327044.7	missense_variant	c.2105A>T	p.Asp702Val	COSV105208964;rs750654773
chr1	945095	NOC2L	ENST00000327044.7	missense_variant	c.2105A>G	p.Asp702Gly	COSV105208964;rs750654773;COSV58988224
chr1	945097	NOC2L	ENST00000327044.7	inframe_insertion	c.2105_2116dup	p.Asp702_Glu705dup	rs368313199
chr1	945097	NOC2L	ENST00000327044.7	synonymous_variant	c.2103G>A	p.Glu701=	rs367720494
chr1	945099	NOC2L	ENST00000327044.7	inframe_deletion	c.2100_2102del	p.Glu701del	rs1470612804
chr1	945099	NOC2L	ENST00000327044.7	inframe_deletion	c.2091_2102del	p.Asp699_Asp702del	rs752411686
chr1	945099	NOC2L	ENST00000327044.7	missense_variant	c.2101G>A	p.Glu701Lys	rs778768161
chr1	945100	NOC2L	ENST00000327044.7	missense_variant	c.2100A>C	p.Glu700Asp	rs748044298
chr1	945100	NOC2L	ENST00000327044.7	synonymous_variant	c.2100A>G	p.Glu700=	rs748044298
chr1	945102	NOC2L	ENST00000327044.7	inframe_deletion	c.2094_2102del	p.Asp698_Glu700del	rs752411686
chr1	945102	NOC2L	ENST00000327044.7	inframe_deletion	c.2097_2099del	p.Asp699del	rs758090379
chr1	945102	NOC2L	ENST00000327044.7	missense_variant	c.2098G>C	p.Glu700Gln	rs1289719031
chr1	945103	NOC2L	ENST00000327044.7	inframe_insertion	c.2087_2098dup	p.Val696_Asp699dup	rs1553160802
chr1	945103	NOC2L	ENST00000327044.7	synonymous_variant	c.2097T>C	p.Asp699=	rs144656266
chr1	945104	NOC2L	ENST00000327044.7	missense_variant	c.2096A>G	p.Asp699Gly	rs1222615301
chr1	945105	NOC2L	ENST00000327044.7	missense_variant	c.2095G>A	p.Asp699Asn	COSV58986661;rs371201923
chr1	945106	NOC2L	ENST00000327044.7	synonymous_variant	c.2094C>T	p.Asp698=	COSV58988025;rs746559665
chr1	945111	NOC2L	ENST00000327044.7	inframe_insertion	c.2091_2102dup	p.Asp699_Asp702dup	rs752411686
chr1	973971	PLEKHN1	ENST00000379410.8	missense_variant	c.1573G>A	p.Ala525Thr	rs1421413113
chr1	973972	PLEKHN1	ENST00000379410.8	missense_variant	c.1574C>T	p.Ala525Val	rs966142948
chr1	973973	PLEKHN1	ENST00000379410.8	complex_substitution	c.1575_1576delinsAT	p.Ala525=	COSV58021615
chr1	973973	PLEKHN1	ENST00000379410.8	synonymous_variant	c.1575C>T	p.Ala525=	COSV58022499
chr1	973974	PLEKHN1	ENST00000379410.8	synonymous_variant	c.1576C>T	p.Leu526=	rs199559915
chr1	973976	PLEKHN1	ENST00000379410.8	synonymous_variant	c.1578G>A	p.Leu526=	rs750020649
chr1	973976	PLEKHN1	ENST00000379410.8	synonymous_variant	c.1578G>T	p.Leu526=	rs750020649
chr1	973977	PLEKHN1	ENST00000379410.8	stop_gained	c.1579C>T	p.Gln527Ter	COSV58023198
chr1	973978	PLEKHN1	ENST00000379410.8	missense_variant	c.1580A>G	p.Gln527Arg	rs147185103
chr1	973983	PLEKHN1	ENST00000379410.8	synonymous_variant	c.1585A>C	p.Arg529=	rs62639990
chr1	973984	PLEKHN1	ENST00000379410.8	missense_variant	c.1586G>A	p.Arg529Lys	COSV58022079
chr1	973987	PLEKHN1	ENST00000379410.8	missense_variant	c.1589C>T	p.Ala530Val	COSV104656591
chr1	973988	PLEKHN1	ENST00000379410.8	inframe_insertion	c.1589_1590insAGA	p.Ala530_Ala531insAsp	rs1304421824
chr1	973988	PLEKHN1	ENST00000379410.8	synonymous_variant	c.1590C>T	p.Ala530=	rs557121401
chr1	973989	PLEKHN1	ENST00000379410.8	missense_variant	c.1591G>A	p.Ala531Thr	COSV99050013;rs201434720;711747;COSV99050013
chr1	973990	PLEKHN1	ENST00000379410.8	missense_variant	c.1592C>T	p.Ala531Val	COSV58021725
chr1	973994	PLEKHN1	ENST00000379410.8	synonymous_variant	c.1596G>A	p.Gln532=	rs779491309
chr1	973996	PLEKHN1	ENST00000379410.8	missense_variant	c.1598G>C	p.Arg533Thr	rs373687914
chr1	974000	PLEKHN1	ENST00000379410.8	missense_variant	c.1602C>G	p.His534Gln	rs752847857
chr1	974001	PLEKHN1	ENST00000379410.8	missense_variant	c.1603C>T	p.Arg535Trp	rs200988214
chr1	974001	PLEKHN1	ENST00000379410.8	synonymous_variant	c.1603C>A	p.Arg535=	rs200988214
chr1	974002	PLEKHN1	ENST00000379410.8	missense_variant	c.1604G>A	p.Arg535Gln	COSV105245759;COSV105245759;rs778099827
chr1	974003	PLEKHN1	ENST00000379410.8	synonymous_variant	c.1605G>A	p.Arg535=	rs546644088
chr1	974004	PLEKHN1	ENST00000379410.8	missense_variant	c.1606G>A	p.Gly536Ser	rs747194081
chr1	974006	PLEKHN1	ENST00000379410.8	synonymous_variant	c.1608C>T	p.Gly536=	rs1464121811
chr1	974010	PLEKHN1	ENST00000379410.8	missense_variant	c.1612G>C	p.Ala538Pro	rs961993755
chr1	974015	PLEKHN1	ENST00000379410.8	synonymous_variant	c.1617G>A	p.Lys539=	rs1243525216
chr1	974016	PLEKHN1	ENST00000379410.8	missense_variant	c.1618G>A	p.Asp540Asn	COSV105245732;COSV105245732;rs1475617811
chr1	974016	PLEKHN1	ENST00000379410.8	missense_variant	c.1618G>C	p.Asp540His	COSV105245732;rs1475617811
chr1	974016	PLEKHN1	ENST00000379410.8	missense_variant	c.1618G>T	p.Asp540Tyr	COSV105245732;rs1475617811
chr1	974019	PLEKHN1	ENST00000379410.8	missense_variant	c.1621G>C	p.Gly541Arg	rs1171847668
chr1	974020	PLEKHN1	ENST00000379410.8	missense_variant	c.1622G>A	p.Gly541Glu	rs769636702
chr1	974023	PLEKHN1	ENST00000379410.8	missense_variant	c.1625G>A	p.Gly542Glu	rs779838807
chr1	974023	PLEKHN1	ENST00000379410.8	missense_variant	c.1625G>T	p.Gly542Val	rs779838807
chr1	974024	PLEKHN1	ENST00000379410.8	synonymous_variant	c.1626G>T	p.Gly542=	COSV58021845;COSV58021845;rs749016737
chr1	974024	PLEKHN1	ENST00000379410.8	synonymous_variant	c.1626G>A	p.Gly542=	COSV58021845;rs749016737
chr1	974024	PLEKHN1	ENST00000379410.8	synonymous_variant	c.1626G>C	p.Gly542=	COSV58021845;rs749016737
chr1	974026	PLEKHN1	ENST00000379410.8	inframe_insertion	c.1629_1637dup	p.Gln544_Pro546dup	rs1557653555
chr1	974026	PLEKHN1	ENST00000379410.8	missense_variant	c.1628C>T	p.Pro543Leu	COSV100378848;rs149299504;COSV100378848
chr1	974027	PLEKHN1	ENST00000379410.8	synonymous_variant	c.1629G>A	p.Pro543=	rs774107629
chr1	974027	PLEKHN1	ENST00000379410.8	synonymous_variant	c.1629G>C	p.Pro543=	rs774107629
chr1	974031	PLEKHN1	ENST00000379410.8	inframe_deletion	c.1633_1638del	p.Pro545_Pro546del	rs759506222
chr1	974031	PLEKHN1	ENST00000379410.8	missense_variant	c.1633C>A	p.Pro545Thr	rs771451427
chr1	974033	PLEKHN1	ENST00000379410.8	synonymous_variant	c.1635C>T	p.Pro545=	rs1327304461
chr1	974037	PLEKHN1	ENST00000379410.8	missense_variant	c.1639G>A	p.Asp547Asn	rs1436133320
chr1	974039	PLEKHN1	ENST00000379410.8	synonymous_variant	c.1641C>T	p.Asp547=	COSV58021570;rs28548431;COSV58021570
chr1	974040	PLEKHN1	ENST00000379410.8	missense_variant	c.1642G>A	p.Ala548Thr	COSV58020662;rs375248247;COSV58020662
chr1	974040	PLEKHN1	ENST00000379410.8	missense_variant	c.1642G>T	p.Ala548Ser	rs375248247;COSV58020662
chr1	974041	PLEKHN1	ENST00000379410.8	missense_variant	c.1643C>T	p.Ala548Val	rs1476521140
chr1	974042	PLEKHN1	ENST00000379410.8	synonymous_variant	c.1644C>G	p.Ala548=	rs766069128
chr1	974042	PLEKHN1	ENST00000379410.8	synonymous_variant	c.1644C>T	p.Ala548=	rs766069128
chr1	974043	PLEKHN1	ENST00000379410.8	missense_variant	c.1645C>T	p.Pro549Ser	rs754255013
chr1	974044	PLEKHN1	ENST00000379410.8	missense_variant	c.1646C>T	p.Pro549Leu	COSV104656574;COSV104656574;rs1327830128
chr1	974046	PLEKHN1	ENST00000379410.8	missense_variant	c.1648C>G	p.Gln550Glu	COSV58024325
chr1	974048	PLEKHN1	ENST00000379410.8	missense_variant	c.1650G>C	p.Gln550His	rs193098401
chr1	974048	PLEKHN1	ENST00000379410.8	missense_variant	c.1650G>T	p.Gln550His	rs193098401
chr1	974048	PLEKHN1	ENST00000379410.8	synonymous_variant	c.1650G>A	p.Gln550=	rs193098401
chr1	974049	PLEKHN1	ENST00000379410.8	missense_variant	c.1651C>T	p.Leu551Phe	rs1447236904
chr1	974050	PLEKHN1	ENST00000379410.8	missense_variant	c.1652T>G	p.Leu551Arg	rs975783973
chr1	974317	PLEKHN1	ENST00000379410.8	missense_variant	c.1655T>C	p.Val552Ala	rs763337051
chr1	974319	PLEKHN1	ENST00000379410.8	missense_variant	c.1657T>C	p.Ser553Pro	COSV100379317
chr1	974320	PLEKHN1	ENST00000379410.8	missense_variant	c.1658C>G	p.Ser553Cys	COSV58020768;COSV58020768;rs1433970366
chr1	974320	PLEKHN1	ENST00000379410.8	missense_variant	c.1658C>T	p.Ser553Phe	COSV58020768;rs1433970366
chr1	974325	PLEKHN1	ENST00000379410.8	missense_variant	c.1663G>T	p.Ala555Ser	rs1570054581
chr1	974326	PLEKHN1	ENST00000379410.8	missense_variant	c.1664C>T	p.Ala555Val	rs764531400
chr1	974327	PLEKHN1	ENST00000379410.8	synonymous_variant	c.1665C>T	p.Ala555=	rs1479589235
chr1	974328	PLEKHN1	ENST00000379410.8	missense_variant	c.1666A>G	p.Arg556Gly	COSV58020595
chr1	974329	PLEKHN1	ENST00000379410.8	missense_variant	c.1667G>A	p.Arg556Lys	COSV58023146;COSV58023146;rs371751943
chr1	974329	PLEKHN1	ENST00000379410.8	missense_variant	c.1667G>C	p.Arg556Thr	COSV58023146;rs371751943
chr1	974331	PLEKHN1	ENST00000379410.8	missense_variant	c.1669G>A	p.Glu557Lys	rs774817009
chr1	974333	PLEKHN1	ENST00000379410.8	synonymous_variant	c.1671A>G	p.Glu557=	COSV58020998;rs374882518;COSV58020998
chr1	974334	PLEKHN1	ENST00000379410.8	missense_variant	c.1672G>A	p.Gly558Ser	rs767578268
chr1	974335	PLEKHN1	ENST00000379410.8	missense_variant	c.1673G>A	p.Gly558Asp	rs750700530
chr1	974335	PLEKHN1	ENST00000379410.8	missense_variant	c.1673G>T	p.Gly558Val	rs750700530
chr1	974338	PLEKHN1	ENST00000379410.8	missense_variant	c.1676C>G	p.Ser559Trp	rs756339803
chr1	974338	PLEKHN1	ENST00000379410.8	missense_variant	c.1676C>T	p.Ser559Leu	rs756339803
chr1	974339	PLEKHN1	ENST00000379410.8	synonymous_variant	c.1677G>A	p.Ser559=	rs568783349
chr1	974342	PLEKHN1	ENST00000379410.8	synonymous_variant	c.1680C>T	p.Pro560=	COSV58023863;COSV58023863;rs1168312991
chr1	974343	PLEKHN1	ENST00000379410.8	missense_variant	c.1681G>A	p.Glu561Lys	COSV58024353;COSV58024353;rs752461073
chr1	974345	PLEKHN1	ENST00000379410.8	missense_variant	c.1683A>C	p.Glu561Asp	rs1463895928
chr1	974346	PLEKHN1	ENST00000379410.8	missense_variant	c.1684C>T	p.Pro562Ser	rs1557654096
chr1	974347	PLEKHN1	ENST00000379410.8	missense_variant	c.1685C>T	p.Pro562Leu	rs758159850
chr1	974349	PLEKHN1	ENST00000379410.8	missense_variant	c.1687T>C	p.Trp563Arg	rs777615673
chr1	974351	PLEKHN1	ENST00000379410.8	missense_variant	c.1689G>C	p.Trp563Cys	rs1394935451
chr1	974355	PLEKHN1	ENST00000379410.8	missense_variant	c.1693C>T	p.Pro565Ser	rs746942992
chr1	974356	PLEKHN1	ENST00000379410.8	missense_variant	c.1694C>T	p.Pro565Leu	rs756888067
chr1	974357	PLEKHN1	ENST00000379410.8	synonymous_variant	c.1695T>A	p.Pro565=	COSV58023100
chr1	974358	PLEKHN1	ENST00000379410.8	synonymous_variant	c.1696C>T	p.Leu566=	rs1452940010
chr1	974443	PLEKHN1	ENST00000379410.8	synonymous_variant	c.1704T>C	p.Asp568=	rs1227385919
chr1	974444	PLEKHN1	ENST00000379410.8	missense_variant	c.1705G>A	p.Gly569Ser	rs779612629
chr1	974445	PLEKHN1	ENST00000379410.8	missense_variant	c.1706G>A	p.Gly569Asp	rs1341924424
chr1	974447	PLEKHN1	ENST00000379410.8	missense_variant	c.1708C>T	p.Arg570Trp	rs748965121
chr1	974448	PLEKHN1	ENST00000379410.8	missense_variant	c.1709G>A	p.Arg570Gln	COSV58021620;COSV58021620;rs768957902
chr1	974449	PLEKHN1	ENST00000379410.8	synonymous_variant	c.1710G>C	p.Arg570=	rs779262033
chr1	974451	PLEKHN1	ENST00000379410.8	missense_variant	c.1712C>T	p.Ser571Phe	rs748442178
chr1	974452	PLEKHN1	ENST00000379410.8	synonymous_variant	c.1713C>T	p.Ser571=	rs376224856
chr1	974455	PLEKHN1	ENST00000379410.8	synonymous_variant	c.1716C>T	p.Pro572=	COSV58022063;COSV58022063;rs1454628025
chr1	974455	PLEKHN1	ENST00000379410.8	synonymous_variant	c.1716C>A	p.Pro572=	COSV58022063;rs1454628025
chr1	974460	PLEKHN1	ENST00000379410.8	missense_variant	c.1721G>A	p.Arg574Lys	rs1192404078
chr1	974461	PLEKHN1	ENST00000379410.8	synonymous_variant	c.1722G>A	p.Arg574=	COSV100379205
chr1	974463	PLEKHN1	ENST00000379410.8	missense_variant	c.1724G>A	p.Ser575Asn	rs773656942
chr1	974465	PLEKHN1	ENST00000379410.8	missense_variant	c.1726C>T	p.Arg576Trp	rs760713629
chr1	974466	PLEKHN1	ENST00000379410.8	missense_variant	c.1727G>A	p.Arg576Gln	rs142252262
chr1	974470	PLEKHN1	ENST00000379410.8	synonymous_variant	c.1731C>T	p.Asp577=	rs776779953
chr1	974471	PLEKHN1	ENST00000379410.8	missense_variant	c.1732C>T	p.Pro578Ser	rs1289182988
chr1	974473	PLEKHN1	ENST00000379410.8	synonymous_variant	c.1734C>T	p.Pro578=	rs759820256
chr1	974474	PLEKHN1	ENST00000379410.8	missense_variant	c.1735G>A	p.Gly579Ser	COSV58021580;COSV58021580;rs765491496
chr1	974474	PLEKHN1	ENST00000379410.8	missense_variant	c.1735G>T	p.Gly579Cys	COSV58021580;rs765491496
chr1	974478	PLEKHN1	ENST00000379410.8	missense_variant	c.1739A>G	p.Tyr580Cys	rs1327962777
chr1	974479	PLEKHN1	ENST00000379410.8	synonymous_variant	c.1740C>T	p.Tyr580=	rs144540961
chr1	974480	PLEKHN1	ENST00000379410.8	missense_variant	c.1741G>A	p.Asp581Asn	rs369263417
chr1	974481	PLEKHN1	ENST00000379410.8	missense_variant	c.1742A>T	p.Asp581Val	rs767611719
chr1	974483	PLEKHN1	ENST00000379410.8	missense_variant	c.1744C>T	p.His582Tyr	rs141372734
chr1	974484	PLEKHN1	ENST00000379410.8	missense_variant	c.1745A>G	p.His582Arg	COSV58021280
chr1	974488	PLEKHN1	ENST00000379410.8	synonymous_variant	c.1749C>T	p.Leu583=	COSV100379256
chr1	974492	PLEKHN1	ENST00000379410.8	missense_variant	c.1753G>C	p.Asp585His	rs1318904961
chr1	974494	PLEKHN1	ENST00000379410.8	synonymous_variant	c.1755C>T	p.Asp585=	rs144673557
chr1	974495	PLEKHN1	ENST00000379410.8	missense_variant	c.1756G>A	p.Glu586Lys	rs148853412
chr1	974495	PLEKHN1	ENST00000379410.8	stop_gained	c.1756G>T	p.Glu586Ter	rs148853412
chr1	974497	PLEKHN1	ENST00000379410.8	missense_variant	c.1758G>C	p.Glu586Asp	rs754628115
chr1	974502	PLEKHN1	ENST00000379410.8	missense_variant	c.1763T>C	p.Leu588Ser	rs778495044
chr1	974503	PLEKHN1	ENST00000379410.8	synonymous_variant	c.1764G>A	p.Leu588=	rs901648107
chr1	974504	PLEKHN1	ENST00000379410.8	missense_variant	c.1765T>A	p.Ser589Thr	rs748530313
chr1	974505	PLEKHN1	ENST00000379410.8	missense_variant	c.1766C>G	p.Ser589Cys	rs772401057
chr1	974508	PLEKHN1	ENST00000379410.8	missense_variant	c.1769C>T	p.Ser590Phe	rs143709666
chr1	974509	PLEKHN1	ENST00000379410.8	synonymous_variant	c.1770C>T	p.Ser590=	rs372542779
chr1	974517	PLEKHN1	ENST00000379410.8	missense_variant	c.1778A>G	p.Gln593Arg	rs1379767252
chr1	974518	PLEKHN1	ENST00000379410.8	missense_variant	c.1779G>C	p.Gln593His	rs997776427
chr1	974521	PLEKHN1	ENST00000379410.8	synonymous_variant	c.1782G>A	p.Lys594=	rs771286309
chr1	974522	PLEKHN1	ENST00000379410.8	missense_variant	c.1783T>C	p.Cys595Arg	rs776780863
chr1	974523	PLEKHN1	ENST00000379410.8	missense_variant	c.1784G>C	p.Cys595Ser	COSV58022105;COSV58022105;rs745898765
chr1	974523	PLEKHN1	ENST00000379410.8	missense_variant	c.1784G>T	p.Cys595Phe	COSV58022105;rs745898765
chr1	974524	PLEKHN1	ENST00000379410.8	synonymous_variant	c.1785C>T	p.Cys595=	rs770163063
chr1	974525	PLEKHN1	ENST00000379410.8	missense_variant	c.1786C>T	p.Pro596Ser	rs1557654508
chr1	974526	PLEKHN1	ENST00000379410.8	missense_variant	c.1787C>T	p.Pro596Leu	rs768555107
chr1	974528	PLEKHN1	ENST00000379410.8	missense_variant	c.1789C>A	p.Gln597Lys	rs866006704
chr1	974536	PLEKHN1	ENST00000379410.8	synonymous_variant	c.1797A>T	p.Gly599=	rs1296429171
chr1	974537	PLEKHN1	ENST00000379410.8	missense_variant	c.1798G>A	p.Gly600Arg	rs147228085
chr1	974539	PLEKHN1	ENST00000379410.8	synonymous_variant	c.1800G>T	p.Gly600=	COSV58023623;COSV58023623;rs1224467581
chr1	974539	PLEKHN1	ENST00000379410.8	synonymous_variant	c.1800G>A	p.Gly600=	COSV58023623;rs1224467581
chr1	974540	PLEKHN1	ENST00000379410.8	missense_variant	c.1801C>T	p.Pro601Ser	rs767415170
chr1	974541	PLEKHN1	ENST00000379410.8	missense_variant	c.1802C>T	p.Pro601Leu	rs773079310
chr1	974542	PLEKHN1	ENST00000379410.8	synonymous_variant	c.1803T>C	p.Pro601=	rs910357108
chr1	974543	PLEKHN1	ENST00000379410.8	missense_variant	c.1804G>C	p.Glu602Gln	COSV58023542
chr1	974545	PLEKHN1	ENST00000379410.8	missense_variant	c.1806G>C	p.Glu602Asp	rs760674731
chr1	974546	PLEKHN1	ENST00000379410.8	missense_variant	c.1807G>A	p.Ala603Thr	rs943466659
chr1	974557	PLEKHN1	ENST00000379410.8	synonymous_variant	c.1818G>A	p.Gly606=	rs78958031
chr1	974557	PLEKHN1	ENST00000379410.8	synonymous_variant	c.1818G>C	p.Gly606=	rs78958031
chr1	974557	PLEKHN1	ENST00000379410.8	synonymous_variant	c.1818G>T	p.Gly606=	rs78958031
chr1	974559	PLEKHN1	ENST00000379410.8	missense_variant	c.1820T>A	p.Leu607His	COSV58023402
chr1	974564	PLEKHN1	ENST00000379410.8	stop_gained	c.1825C>T	p.Gln609Ter	COSV58021830
chr1	974569	PLEKHN1	ENST00000379410.8	missense_variant	c.1830G>C	p.Trp610Cys	rs577062742
chr1	999066	HES4	ENST00000304952.10	missense_variant	c.659T>G	p.Leu220Arg	rs529717601
chr1	999066	HES4	ENST00000304952.10	missense_variant	c.659T>C	p.Leu220Pro	rs529717601
chr1	999075	HES4	ENST00000304952.10	missense_variant	c.650G>A	p.Arg217Lys	rs546578988
chr1	999082	HES4	ENST00000304952.10	missense_variant	c.643C>T	p.Pro215Ser	rs566335226
chr1	999098	HES4	ENST00000304952.10	synonymous_variant	c.627G>A	p.Pro209=	rs369555679
chr1	999105	HES4	ENST00000304952.10	missense_variant	c.620C>T	p.Ala207Val	COSV105829707
chr1	999114	HES4	ENST00000304952.10	missense_variant	c.611C>T	p.Ala204Val	rs551966964
chr1	999117	HES4	ENST00000304952.10	missense_variant	c.608C>A	p.Ala203Asp	COSV59241974
chr1	999129	HES4	ENST00000304952.10	missense_variant	c.596G>T	p.Arg199Leu	COSV59241848
chr1	999153	HES4	ENST00000304952.10	missense_variant	c.572C>G	p.Pro191Arg	rs569070395
chr1	999157	HES4	ENST00000304952.10	missense_variant	c.568G>T	p.Ala190Ser	COSV59241778
chr1	999160	HES4	ENST00000304952.10	missense_variant	c.565C>T	p.Leu189Phe	COSV105177503
chr1	999166	HES4	ENST00000304952.10	missense_variant	c.559C>T	p.Pro187Ser	COSV105177484
chr1	999172	HES4	ENST00000304952.10	missense_variant	c.553C>T	p.Pro185Ser	COSV104614733
chr1	999199	HES4	ENST00000304952.10	missense_variant	c.526C>T	p.Arg176Cys	COSV59242411
chr1	999209	HES4	ENST00000304952.10	synonymous_variant	c.516C>T	p.Val172=	rs372730257
chr1	999211	HES4	ENST00000304952.10	missense_variant	c.514G>T	p.Val172Phe	COSV59242586
chr1	999241	HES4	ENST00000304952.10	missense_variant	c.484G>T	p.Ala162Ser	COSV59241902
chr1	999248	HES4	ENST00000304952.10	synonymous_variant	c.477G>A	p.Leu159=	COSV59242149
chr1	999258	HES4	ENST00000304952.10	complex_substitution	c.466_467delinsTT	p.Pro156Leu	COSV105177510
chr1	1071823	RNF223	ENST00000453464.3	missense_variant	c.744T>G	p.Asp248Glu	rs4633229
chr1	1071823	RNF223	ENST00000453464.3	synonymous_variant	c.744T>C	p.Asp248=	rs4633229
chr1	1071834	RNF223	ENST00000453464.3	missense_variant	c.733C>A	p.Pro245Thr	rs552212219
chr1	1071841	RNF223	ENST00000453464.3	synonymous_variant	c.726C>T	p.Pro242=	rs368948809
chr1	1071841	RNF223	ENST00000453464.3	synonymous_variant	c.726C>G	p.Pro242=	rs368948809
chr1	1071841	RNF223	ENST00000453464.3	synonymous_variant	c.726C>A	p.Pro242=	rs368948809
chr1	1071842	RNF223	ENST00000453464.3	missense_variant	c.725C>T	p.Pro242Leu	rs71628928;COSV69251322
chr1	1071842	RNF223	ENST00000453464.3	missense_variant	c.725C>G	p.Pro242Arg	rs71628928;COSV69251322
chr1	1071842	RNF223	ENST00000453464.3	missense_variant	c.725C>A	p.Pro242His	rs71628928;COSV69251322
chr1	1071843	RNF223	ENST00000453464.3	missense_variant	c.724C>T	p.Pro242Ser	rs548223167;COSV69251153
chr1	1071861	RNF223	ENST00000453464.3	missense_variant	c.706A>C	p.Thr236Pro	COSV105343883
chr1	1071869	RNF223	ENST00000453464.3	missense_variant	c.698C>T	p.Pro233Leu	COSV69251162
chr1	1071873	RNF223	ENST00000453464.3	missense_variant	c.694C>T	p.Arg232Trp	COSV69251216
chr1	1071874	RNF223	ENST00000453464.3	synonymous_variant	c.693C>T	p.Pro231=	rs568065258
chr1	1071874	RNF223	ENST00000453464.3	synonymous_variant	c.693C>G	p.Pro231=	rs568065258
chr1	1071875	RNF223	ENST00000453464.3	missense_variant	c.692C>T	p.Pro231Leu	rs534034872
chr1	1071875	RNF223	ENST00000453464.3	missense_variant	c.692C>G	p.Pro231Arg	rs534034872
chr1	1071875	RNF223	ENST00000453464.3	missense_variant	c.692C>A	p.Pro231His	rs534034872
chr1	1071885	RNF223	ENST00000453464.3	missense_variant	c.682C>T	p.Pro228Ser	COSV101305245
chr1	1082909	C1orf159	ENST00000379339.5	missense_variant	c.1127G>A	p.Arg376His	COSV53883482
chr1	1082910	C1orf159	ENST00000379339.5	missense_variant	c.1126C>T	p.Arg376Cys	COSV99618537
chr1	1082918	C1orf159	ENST00000379339.5	missense_variant	c.1118G>C	p.Gly373Ala	COSV53880571
chr1	1082921	C1orf159	ENST00000379339.5	missense_variant	c.1115C>T	p.Pro372Leu	COSV99618379
chr1	1082922	C1orf159	ENST00000379339.5	missense_variant	c.1114C>T	p.Pro372Ser	COSV99618383
chr1	1082923	C1orf159	ENST00000379339.5	synonymous_variant	c.1113C>T	p.Phe371=	COSV53883672
chr1	1082927	C1orf159	ENST00000379339.5	missense_variant	c.1109C>T	p.Ala370Val	COSV53883062
chr1	1082938	C1orf159	ENST00000379339.5	synonymous_variant	c.1098G>A	p.Thr366=	COSV105132613
chr1	1082941	C1orf159	ENST00000379339.5	synonymous_variant	c.1095C>T	p.Ala365=	COSV53879943
chr1	1082946	C1orf159	ENST00000379339.5	synonymous_variant	c.1090A>C	p.Arg364=	COSV99618965
chr1	1082955	C1orf159	ENST00000379339.5	missense_variant	c.1081C>T	p.Pro361Ser	COSV53880535
chr1	1082970	C1orf159	ENST00000379339.5	missense_variant	c.1066G>T	p.Val356Phe	rs566555249
chr1	1082970	C1orf159	ENST00000379339.5	missense_variant	c.1066G>A	p.Val356Ile	rs566555249
chr1	1082977	C1orf159	ENST00000379339.5	synonymous_variant	c.1059G>C	p.Pro353=	rs532391088
chr1	1082977	C1orf159	ENST00000379339.5	synonymous_variant	c.1059G>A	p.Pro353=	rs532391088
chr1	1082984	C1orf159	ENST00000379339.5	missense_variant	c.1052G>A	p.Arg351Gln	COSV105132614;rs139658850;COSV105132614
chr1	1082985	C1orf159	ENST00000379339.5	synonymous_variant	c.1051C>A	p.Arg351=	COSV53879440
chr1	1083918	C1orf159	ENST00000379339.5	missense_variant	c.1045C>T	p.Pro349Ser	COSV99618893
chr1	1083934	C1orf159	ENST00000379339.5	synonymous_variant	c.1029C>T	p.Gly343=	rs115613719
chr1	1083934	C1orf159	ENST00000379339.5	synonymous_variant	c.1029C>G	p.Gly343=	rs115613719
chr1	1083934	C1orf159	ENST00000379339.5	synonymous_variant	c.1029C>A	p.Gly343=	rs115613719
chr1	1083941	C1orf159	ENST00000379339.5	missense_variant	c.1022G>T	p.Gly341Val	rs545568154
chr1	1083941	C1orf159	ENST00000379339.5	missense_variant	c.1022G>C	p.Gly341Ala	rs545568154
chr1	1083951	C1orf159	ENST00000379339.5	missense_variant	c.1012A>G	p.Ser338Gly	COSV99618071
chr1	1083956	C1orf159	ENST00000379339.5	missense_variant	c.1007G>C	p.Arg336Pro	rs149638137
chr1	1083956	C1orf159	ENST00000379339.5	missense_variant	c.1007G>A	p.Arg336His	rs149638137
chr1	1083957	C1orf159	ENST00000379339.5	missense_variant	c.1006C>T	p.Arg336Cys	COSV53882660
chr1	1197795	TTLL10	ENST00000379289.6	complex_substitution	c.1970_1971delinsTT	p.Ser657Phe	COSV104688159
chr1	1197798	TTLL10	ENST00000379289.6	missense_variant	c.1973C>T	p.Pro658Leu	COSV101017117
chr1	1197810	TTLL10	ENST00000379289.6	missense_variant	c.1985A>C	p.Lys662Thr	COSV64963364
chr1	1197812	TTLL10	ENST00000379289.6	missense_variant	c.1987G>A	p.Glu663Lys	COSV104688149
chr1	1197815	TTLL10	ENST00000379289.6	missense_variant	c.1990G>A	p.Glu664Lys	COSV64962459
chr1	1197821	TTLL10	ENST00000379289.6	missense_variant	c.1996G>A	p.Glu666Lys	COSV64964768
chr1	1197830	TTLL10	ENST00000379289.6	missense_variant	c.2005G>C	p.Glu669Gln	rs374157254
chr1	1197832	TTLL10	ENST00000379289.6	missense_variant	c.2007G>T	p.Glu669Asp	rs560833817
chr1	1203851	TNFRSF18	ENST00000379268.7	missense_variant	c.719G>T	p.Trp240Leu	COSV99061868
chr1	1203867	TNFRSF18	ENST00000379268.7	missense_variant	c.703C>T	p.Arg235Trp	rs140188244
chr1	1203871	TNFRSF18	ENST00000379268.7	missense_variant	c.699G>T	p.Lys233Asn	rs144800430
chr1	1203871	TNFRSF18	ENST00000379268.7	missense_variant	c.699G>C	p.Lys233Asn	rs144800430
chr1	1203892	TNFRSF18	ENST00000379268.7	synonymous_variant	c.678C>T	p.Gly226=	rs147841322
chr1	1203907	TNFRSF18	ENST00000379268.7	synonymous_variant	c.663C>T	p.Pro221=	rs199916456
chr1	1203907	TNFRSF18	ENST00000379268.7	synonymous_variant	c.663C>G	p.Pro221=	rs199916456
chr1	1203907	TNFRSF18	ENST00000379268.7	synonymous_variant	c.663C>A	p.Pro221=	rs199916456
chr1	1211558	TNFRSF4	ENST00000379236.4	synonymous_variant	c.831C>T	p.Ile277=	COSV104656235
chr1	1211561	TNFRSF4	ENST00000379236.4	synonymous_variant	c.828G>A	p.Lys276=	rs536607553
chr1	1211567	TNFRSF4	ENST00000379236.4	synonymous_variant	c.822G>A	p.Leu274=	641277
chr1	1211568	TNFRSF4	ENST00000379236.4	missense_variant	c.821T>A	p.Leu274Gln	COSV60776116
chr1	1211570	TNFRSF4	ENST00000379236.4	synonymous_variant	c.819C>T	p.Thr273=	COSV60775083
chr1	1211571	TNFRSF4	ENST00000379236.4	missense_variant	c.818C>T	p.Thr273Ile	COSV105190043
chr1	1211574	TNFRSF4	ENST00000379236.4	missense_variant	c.815C>T	p.Ser272Phe	COSV101005503
chr1	1211584	TNFRSF4	ENST00000379236.4	missense_variant	c.805G>A	p.Asp269Asn	959109;COSV64879567
chr1	1211585	TNFRSF4	ENST00000379236.4	synonymous_variant	c.804C>T	p.Ala268=	rs35160621;474798;COSV64878794
chr1	1211588	TNFRSF4	ENST00000379236.4	missense_variant	c.801G>C	p.Gln267His	966997
chr1	1211591	TNFRSF4	ENST00000379236.4	synonymous_variant	c.798G>A	p.Glu266=	1155856
chr1	1211594	TNFRSF4	ENST00000379236.4	synonymous_variant	c.795G>A	p.Glu265=	COSV101005539
chr1	1211596	TNFRSF4	ENST00000379236.4	missense_variant	c.793G>A	p.Glu265Lys	COSV104687514
chr1	1211599	TNFRSF4	ENST00000379236.4	stop_gained	c.790C>T	p.Gln264Ter	COSV64879040
chr1	1211601	TNFRSF4	ENST00000379236.4	missense_variant	c.788T>C	p.Ile263Thr	COSV64878854
chr1	1211602	TNFRSF4	ENST00000379236.4	missense_variant	c.787A>G	p.Ile263Val	COSV64879417
chr1	1211611	TNFRSF4	ENST00000379236.4	missense_variant	c.778C>T	p.Arg260Trp	COSV64878957
chr1	1211612	TNFRSF4	ENST00000379236.4	synonymous_variant	c.777C>T	p.Phe259=	COSV64878968
chr1	1211615	TNFRSF4	ENST00000379236.4	synonymous_variant	c.774T>C	p.Ser258=	rs202084179
chr1	1211622	TNFRSF4	ENST00000379236.4	missense_variant	c.767G>C	p.Gly256Ala	1038803
chr1	1211623	TNFRSF4	ENST00000379236.4	missense_variant	c.766G>A	p.Gly256Arg	COSV64879163
chr1	1211624	TNFRSF4	ENST00000379236.4	synonymous_variant	c.765G>A	p.Gly255=	COSV64879174
chr1	1211625	TNFRSF4	ENST00000379236.4	missense_variant	c.764G>T	p.Gly255Val	COSV101005505
chr1	1211704	TNFRSF4	ENST00000379236.4	missense_variant	c.763G>C	p.Gly255Arg	COSV64879320
chr1	1211707	TNFRSF4	ENST00000379236.4	missense_variant	c.760C>T	p.Pro254Ser	COSV64879398
chr1	1211722	TNFRSF4	ENST00000379236.4	missense_variant	c.745G>A	p.Asp249Asn	854031;COSV64878865
chr1	1291436	SCNN1D	ENST00000379116.10	synonymous_variant	c.2235G>A	p.Ala745=	rs149776399
chr1	1291438	SCNN1D	ENST00000379116.10	missense_variant	c.2237C>T	p.Ser746Phe	COSV105211384
chr1	1291444	SCNN1D	ENST00000379116.10	missense_variant	c.2243T>C	p.Ile748Thr	COSV100330245
chr1	1291454	SCNN1D	ENST00000379116.10	synonymous_variant	c.2253G>A	p.Glu751=	rs568106253
chr1	1291457	SCNN1D	ENST00000379116.10	synonymous_variant	c.2256C>A	p.Ala752=	rs533979323;COSV104632862
chr1	1291457	SCNN1D	ENST00000379116.10	synonymous_variant	c.2256C>T	p.Ala752=	COSV104632862;rs533979323;COSV104632862
chr1	1291468	SCNN1D	ENST00000379116.10	missense_variant	c.2267C>T	p.Pro756Leu	rs548049700
chr1	1291471	SCNN1D	ENST00000379116.10	missense_variant	c.2270C>G	p.Pro757Arg	rs61730205
chr1	1291471	SCNN1D	ENST00000379116.10	missense_variant	c.2270C>T	p.Pro757Leu	rs61730205
chr1	1291472	SCNN1D	ENST00000379116.10	synonymous_variant	c.2271G>A	p.Pro757=	rs147742851
chr1	1291481	SCNN1D	ENST00000379116.10	synonymous_variant	c.2280C>T	p.Gly760=	rs370279585;COSV105211395
chr1	1291481	SCNN1D	ENST00000379116.10	synonymous_variant	c.2280C>G	p.Gly760=	COSV105211395;rs370279585;COSV105211395
chr1	1291482	SCNN1D	ENST00000379116.10	missense_variant	c.2281G>A	p.Gly761Ser	rs142391132
chr1	1291487	SCNN1D	ENST00000379116.10	synonymous_variant	c.2286G>A	p.Thr762=	rs200302126
chr1	1291487	SCNN1D	ENST00000379116.10	synonymous_variant	c.2286G>C	p.Thr762=	rs200302126
chr1	1291499	SCNN1D	ENST00000379116.10	synonymous_variant	c.2298G>A	p.Pro766=	rs374792621
chr1	1291509	SCNN1D	ENST00000379116.10	missense_variant	c.2308G>A	p.Gly770Arg	COSV57641675;rs609805;COSV57641675
chr1	1291515	SCNN1D	ENST00000379116.10	missense_variant	c.2314C>T	p.His772Tyr	COSV57641953
chr1	1291532	SCNN1D	ENST00000379116.10	missense_variant	c.2331G>A	p.Met777Ile	rs75063133
chr1	1291550	SCNN1D	ENST00000379116.10	synonymous_variant	c.2349G>A	p.Ala783=	rs144529696
chr1	1291551	SCNN1D	ENST00000379116.10	missense_variant	c.2350G>C	p.Gly784Arg	rs577084714;COSV100330276
chr1	1291551	SCNN1D	ENST00000379116.10	missense_variant	c.2350G>A	p.Gly784Arg	COSV100330276;rs577084714;COSV100330276
chr1	1291555	SCNN1D	ENST00000379116.10	missense_variant	c.2354T>C	p.Val785Ala	COSV57640201
chr1	1291563	SCNN1D	ENST00000379116.10	missense_variant	c.2362G>A	p.Glu788Lys	COSV57639656
chr1	1291584	SCNN1D	ENST00000379116.10	missense_variant	c.2383C>A	p.Gln795Lys	COSV57641713
chr1	1291591	SCNN1D	ENST00000379116.10	missense_variant	c.2390T>C	p.Leu797Pro	COSV57640018;rs75670559;COSV57640018
chr1	1291595	SCNN1D	ENST00000379116.10	missense_variant	c.2394G>C	p.Glu798Asp	COSV100330246
chr1	1291598	SCNN1D	ENST00000379116.10	synonymous_variant	c.2397T>C	p.Thr799=	rs562551267
chr1	1334393	TAS1R3	ENST00000339381.6	synonymous_variant	c.2488C>T	p.Leu830=	COSV100229185
chr1	1334416	TAS1R3	ENST00000339381.6	synonymous_variant	c.2511C>G	p.Ala837=	rs150371886
chr1	1334417	TAS1R3	ENST00000339381.6	missense_variant	c.2512C>G	p.Gln838Glu	COSV59562280
chr1	1334422	TAS1R3	ENST00000339381.6	synonymous_variant	c.2517C>T	p.Gly839=	rs148758835
chr1	1334431	TAS1R3	ENST00000339381.6	synonymous_variant	c.2526C>T	p.Asp842=	COSV59562492
chr1	1334432	TAS1R3	ENST00000339381.6	missense_variant	c.2527G>A	p.Gly843Arg	rs543437187
chr1	1334447	TAS1R3	ENST00000339381.6	missense_variant	c.2542C>A	p.Gln848Lys	rs556963807
chr1	1334447	TAS1R3	ENST00000339381.6	missense_variant	c.2542C>G	p.Gln848Glu	rs556963807
chr1	1334447	TAS1R3	ENST00000339381.6	stop_gained	c.2542C>T	p.Gln848Ter	rs556963807
chr1	1334451	TAS1R3	ENST00000339381.6	missense_variant	c.2546G>A	p.Gly849Glu	COSV104659237
chr1	1336150	DVL1	ENST00000378888.10	missense_variant	c.2080A>G	p.Ile694Val	COSV59563402
chr1	1336157	DVL1	ENST00000378888.10	synonymous_variant	c.2073C>T	p.Phe691=	COSV59562628;rs529716214;COSV59562628
chr1	1336160	DVL1	ENST00000378888.10	missense_variant	c.2070C>A	p.Phe690Leu	rs539920742
chr1	1336160	DVL1	ENST00000378888.10	synonymous_variant	c.2070C>T	p.Phe690=	rs539920742
chr1	1336166	DVL1	ENST00000378888.10	synonymous_variant	c.2064C>T	p.Cys688=	COSV59562151
chr1	1336169	DVL1	ENST00000378888.10	synonymous_variant	c.2061C>T	p.Pro687=	710582
chr1	1336185	DVL1	ENST00000378888.10	missense_variant	c.2045A>G	p.Lys682Arg	COSV105200963
chr1	1336187	DVL1	ENST00000378888.10	synonymous_variant	c.2043G>A	p.Gln681=	737733
chr1	1336200	DVL1	ENST00000378888.10	missense_variant	c.2030G>A	p.Arg677His	1054652
chr1	1336225	DVL1	ENST00000378888.10	missense_variant	c.2005G>T	p.Val669Phe	rs374440563;1224346
chr1	1336225	DVL1	ENST00000378888.10	missense_variant	c.2005G>A	p.Val669Ile	rs374440563;1224346
chr1	1336226	DVL1	ENST00000378888.10	synonymous_variant	c.2004C>T	p.Ala668=	1077713
chr1	1336239	DVL1	ENST00000378888.10	missense_variant	c.1991G>A	p.Arg664Gln	1056087;COSV105200935
chr1	1336239	DVL1	ENST00000378888.10	missense_variant	c.1991G>T	p.Arg664Leu	1056087;COSV105200935;COSV105200935
chr1	1336241	DVL1	ENST00000378888.10	synonymous_variant	c.1989C>T	p.Val663=	COSV59563064
chr1	1336255	DVL1	ENST00000378888.10	missense_variant	c.1975G>A	p.Gly659Arg	COSV100229690
chr1	1336256	DVL1	ENST00000378888.10	synonymous_variant	c.1974C>T	p.Pro658=	COSV59564787;rs34935417;1168660;COSV59564787
chr1	1336256	DVL1	ENST00000378888.10	synonymous_variant	c.1974C>A	p.Pro658=	rs34935417;1168660;COSV59564787
chr1	1336282	DVL1	ENST00000378888.10	missense_variant	c.1948G>A	p.Ala650Thr	rs551930213
chr1	1336290	DVL1	ENST00000378888.10	missense_variant	c.1940C>T	p.Thr647Met	COSV100229567
chr1	1336293	DVL1	ENST00000378888.10	missense_variant	c.1937C>T	p.Pro646Leu	rs562753230
chr1	1336293	DVL1	ENST00000378888.10	missense_variant	c.1937C>G	p.Pro646Arg	rs562753230
chr1	1336296	DVL1	ENST00000378888.10	missense_variant	c.1934A>C	p.His645Pro	COSV59563643
chr1	1336297	DVL1	ENST00000378888.10	complex_substitution	c.1932_1933delinsAT	p.His645Tyr	COSV59564908
chr1	1336301	DVL1	ENST00000378888.10	synonymous_variant	c.1929G>A	p.Pro643=	COSV59566372
chr1	1336306	DVL1	ENST00000378888.10	missense_variant	c.1924C>T	p.Pro642Ser	COSV105200880
chr1	1336307	DVL1	ENST00000378888.10	synonymous_variant	c.1923C>T	p.Leu641=	745154
chr1	1336308	DVL1	ENST00000378888.10	missense_variant	c.1922T>C	p.Leu641Pro	COSV59564100
chr1	1336311	DVL1	ENST00000378888.10	missense_variant	c.1919G>A	p.Gly640Glu	998464
chr1	1336314	DVL1	ENST00000378888.10	missense_variant	c.1916C>T	p.Pro639Leu	COSV59562453
chr1	1336316	DVL1	ENST00000378888.10	synonymous_variant	c.1914C>T	p.Ala638=	COSV59564422;rs531643983;COSV59564422
chr1	1336316	DVL1	ENST00000378888.10	synonymous_variant	c.1914C>G	p.Ala638=	rs531643983;COSV59564422
chr1	1336319	DVL1	ENST00000378888.10	synonymous_variant	c.1911C>T	p.Thr637=	1164650
chr1	1336325	DVL1	ENST00000378888.10	synonymous_variant	c.1905G>A	p.Ser635=	COSV59565763
chr1	1336330	DVL1	ENST00000378888.10	missense_variant	c.1900G>T	p.Ala634Ser	rs374846579
chr1	1336338	DVL1	ENST00000378888.10	missense_variant	c.1892G>A	p.Arg631His	COSV100229304
chr1	1336354	DVL1	ENST00000378888.10	missense_variant	c.1876C>T	p.Arg626Cys	COSV104659236
chr1	1336366	DVL1	ENST00000378888.10	missense_variant	c.1864G>A	p.Gly622Ser	rs568283927
chr1	1336369	DVL1	ENST00000378888.10	missense_variant	c.1861G>A	p.Ala621Thr	COSV59563445
chr1	1387235	CCNL2	ENST00000400809.8	missense_variant	c.1559G>T	p.Arg520Met	COSV68823336
chr1	1387235	CCNL2	ENST00000400809.8	missense_variant	c.1559G>A	p.Arg520Lys	COSV101275716
chr1	1387255	CCNL2	ENST00000400809.8	synonymous_variant	c.1539T>A	p.Pro513=	COSV68823963
chr1	1387259	CCNL2	ENST00000400809.8	missense_variant	c.1535A>C	p.His512Pro	COSV68823542
chr1	1387259	CCNL2	ENST00000400809.8	missense_variant	c.1535A>G	p.His512Arg	COSV68823908
chr1	1387260	CCNL2	ENST00000400809.8	missense_variant	c.1534C>T	p.His512Tyr	COSV101275696
chr1	1387264	CCNL2	ENST00000400809.8	synonymous_variant	c.1530G>T	p.Arg510=	COSV101275704
chr1	1387271	CCNL2	ENST00000400809.8	missense_variant	c.1523A>C	p.Tyr508Ser	COSV68824029
chr1	1387274	CCNL2	ENST00000400809.8	missense_variant	c.1520G>A	p.Arg507His	COSV68823509;rs151152085;COSV68823509
chr1	1387275	CCNL2	ENST00000400809.8	missense_variant	c.1519C>T	p.Arg507Cys	rs370956539
chr1	1387286	CCNL2	ENST00000400809.8	missense_variant	c.1508G>T	p.Arg503Leu	rs534775954;COSV68823945
chr1	1387286	CCNL2	ENST00000400809.8	missense_variant	c.1508G>A	p.Arg503His	COSV68823945;rs534775954;COSV68823945
chr1	1387287	CCNL2	ENST00000400809.8	missense_variant	c.1507C>T	p.Arg503Cys	rs151330631
chr1	1387292	CCNL2	ENST00000400809.8	missense_variant	c.1502A>G	p.Tyr501Cys	rs571709892
chr1	1387294	CCNL2	ENST00000400809.8	synonymous_variant	c.1500G>A	p.Ser500=	COSV68766200
chr1	1387295	CCNL2	ENST00000400809.8	missense_variant	c.1499C>T	p.Ser500Leu	COSV68766082
chr1	1387308	CCNL2	ENST00000400809.8	missense_variant	c.1486G>A	p.Glu496Lys	COSV68766915
chr1	1387311	CCNL2	ENST00000400809.8	synonymous_variant	c.1483C>A	p.Arg495=	COSV68766159
chr1	1387313	CCNL2	ENST00000400809.8	missense_variant	c.1481G>A	p.Arg494Gln	COSV68766365
chr1	1387314	CCNL2	ENST00000400809.8	stop_gained	c.1480C>T	p.Arg494Ter	COSV68766100
chr1	1419113	ANKRD65	ENST00000454272.2	missense_variant	c.1187A>T	p.Glu396Val	rs546787962
chr1	1419115	ANKRD65	ENST00000454272.2	missense_variant	c.1185A>G	p.Ile395Met	rs141533546
chr1	1419115	ANKRD65	ENST00000454272.2	synonymous_variant	c.1185A>T	p.Ile395=	rs141533546
chr1	1419120	ANKRD65	ENST00000454272.2	missense_variant	c.1180G>A	p.Gly394Ser	rs539083090
chr1	1419130	ANKRD65	ENST00000454272.2	missense_variant	c.1170G>C	p.Lys390Asn	COSV101408912
chr1	1419130	ANKRD65	ENST00000454272.2	synonymous_variant	c.1170G>A	p.Lys390=	COSV70987129
chr1	1419135	ANKRD65	ENST00000454272.2	missense_variant	c.1165G>C	p.Glu389Gln	COSV70987108;rs904589;COSV70987108
chr1	1419136	ANKRD65	ENST00000454272.2	synonymous_variant	c.1164G>C	p.Gly388=	COSV70987198;rs569607886;COSV70987198
chr1	1419140	ANKRD65	ENST00000454272.2	missense_variant	c.1160G>T	p.Gly387Val	rs3766167
chr1	1419140	ANKRD65	ENST00000454272.2	missense_variant	c.1160G>C	p.Gly387Ala	rs3766167
chr1	1419140	ANKRD65	ENST00000454272.2	missense_variant	c.1160G>A	p.Gly387Glu	rs3766167
chr1	1419141	ANKRD65	ENST00000454272.2	missense_variant	c.1159G>T	p.Gly387Trp	rs555119684
chr1	1419141	ANKRD65	ENST00000454272.2	missense_variant	c.1159G>C	p.Gly387Arg	rs555119684
chr1	1419141	ANKRD65	ENST00000454272.2	missense_variant	c.1159G>A	p.Gly387Arg	rs555119684
chr1	1419148	ANKRD65	ENST00000454272.2	missense_variant	c.1152A>C	p.Glu384Asp	rs574941140
chr1	1419150	ANKRD65	ENST00000454272.2	stop_gained	c.1150G>T	p.Glu384Ter	COSV70987224
chr1	1419158	ANKRD65	ENST00000454272.2	missense_variant	c.1142C>T	p.Ala381Val	rs185838741
chr1	1419163	ANKRD65	ENST00000454272.2	synonymous_variant	c.1137C>T	p.Pro379=	COSV104712666
chr1	1427708	TMEM88B	ENST00000378821.3	missense_variant	c.413C>T	p.Pro138Leu	COSV101121391
chr1	1439763	VWA1	ENST00000476993.2	synonymous_variant	c.1314G>A	p.Pro438=	COSV58599864
chr1	1629643	MIB2	ENST00000378712.5	missense_variant	c.2191C>T	p.Arg731Cys	COSV100598919
chr1	1629646	MIB2	ENST00000378712.5	missense_variant	c.2194G>T	p.Ala732Ser	COSV61542576
chr1	1629652	MIB2	ENST00000378712.5	missense_variant	c.2200G>A	p.Asp734Asn	rs200777664;COSV61543394
chr1	1629652	MIB2	ENST00000505820.6	missense_variant	c.2922G>T	p.Arg974Ser	COSV61543394;rs200777664;COSV61543394
chr1	1629657	MIB2	ENST00000505820.6	missense_variant	c.2927A>T	p.Lys976Met	COSV61542775
chr1	1629663	MIB2	ENST00000505820.6	missense_variant	c.2933G>T	p.Cys978Phe	COSV61543296
chr1	1629663	MIB2	ENST00000505820.6	missense_variant	c.2933G>A	p.Cys978Tyr	COSV100598674
chr1	1629664	MIB2	ENST00000378712.5	missense_variant	c.2212C>T	p.His738Tyr	COSV61543414
chr1	1629667	MIB2	ENST00000505820.6	missense_variant	c.2937C>G	p.Ile979Met	COSV61543424;rs146481628;COSV61543424
chr1	1629667	MIB2	ENST00000378712.5	stop_gained	c.2215C>T	p.Gln739Ter	rs146481628;COSV61543424
chr1	1629682	MIB2	ENST00000378712.5	missense_variant	c.2230C>T	p.Arg744Cys	COSV100598924
chr1	1629684	MIB2	ENST00000505820.6	missense_variant	c.2954T>A	p.Val985Asp	COSV61542407
chr1	1629688	MIB2	ENST00000378712.5	stop_gained	c.2236C>T	p.Gln746Ter	COSV100598943
chr1	1629698	MIB2	ENST00000505820.6	missense_variant	c.2968C>T	p.Arg990Cys	COSV61542431
chr1	1629699	MIB2	ENST00000505820.6	missense_variant	c.2969G>A	p.Arg990His	COSV61542719
chr1	1629700	MIB2	ENST00000378712.5	missense_variant	c.2248C>G	p.Pro750Ala	COSV99054031
chr1	1630293	MIB2	ENST00000378712.5	missense_variant	c.2254C>T	p.Arg752Trp	749745
chr1	1630296	MIB2	ENST00000378712.5	missense_variant	c.2257C>T	p.Leu753Phe	COSV100598834
chr1	1634254	MMP23B	ENST00000356026.10	synonymous_variant	c.924C>G	p.Thr308=	rs569520207
chr1	1634254	MMP23B	ENST00000356026.10	synonymous_variant	c.924C>T	p.Thr308=	rs569520207
chr1	1634514	MMP23B	ENST00000356026.10	synonymous_variant	c.1062G>A	p.Ala354=	COSV100478074
chr1	1634529	MMP23B	ENST00000356026.10	synonymous_variant	c.1077C>T	p.Ile359=	COSV100478108
chr1	1634538	MMP23B	ENST00000356026.10	synonymous_variant	c.1086C>T	p.Ala362=	rs538008086
chr1	1635791	CDK11B	ENST00000407249.7	synonymous_variant	c.2361G>A	p.Ala787=	COSV58338698
chr1	1636007	CDK11B	ENST00000407249.7	missense_variant	c.2225G>T	p.Ser742Ile	COSV58338797
chr1	1668338	SLC35E2B	ENST00000617444.5	synonymous_variant	c.969G>A	p.Pro323=	rs190148303
chr1	1668347	SLC35E2B	ENST00000617444.5	missense_variant	c.960A>T	p.Lys320Asn	COSV52361730
chr1	1668352	SLC35E2B	ENST00000617444.5	missense_variant	c.955G>T	p.Gly319Trp	COSV99327696
chr1	1668360	SLC35E2B	ENST00000617444.5	missense_variant	c.947C>G	p.Ala316Gly	rs538722664;COSV52363820
chr1	1668360	SLC35E2B	ENST00000617444.5	missense_variant	c.947C>T	p.Ala316Val	COSV52363820;rs538722664;COSV52363820
chr1	1668361	SLC35E2B	ENST00000617444.5	missense_variant	c.946G>A	p.Ala316Thr	COSV99327320
chr1	1668362	SLC35E2B	ENST00000617444.5	synonymous_variant	c.945C>T	p.Tyr315=	COSV99327669
chr1	1668365	SLC35E2B	ENST00000617444.5	synonymous_variant	c.942G>A	p.Ala314=	rs34305545
chr1	1668366	SLC35E2B	ENST00000617444.5	missense_variant	c.941C>T	p.Ala314Val	COSV99327489
chr1	1668369	SLC35E2B	ENST00000617444.5	missense_variant	c.938C>T	p.Thr313Met	623444;COSV99327367;COSV99327367
chr1	1668373	SLC35E2B	ENST00000617444.5	missense_variant	c.934G>A	p.Val312Ile	COSV52359711
chr1	1668375	SLC35E2B	ENST00000617444.5	missense_variant	c.932G>T	p.Ser311Ile	COSV52359780
chr1	1668380	SLC35E2B	ENST00000617444.5	synonymous_variant	c.927T>G	p.Leu309=	rs575156836
chr1	1668380	SLC35E2B	ENST00000617444.5	synonymous_variant	c.927T>C	p.Leu309=	rs575156836
chr1	1668382	SLC35E2B	ENST00000617444.5	missense_variant	c.925C>A	p.Leu309Ile	COSV99327515
chr1	1668384	SLC35E2B	ENST00000617444.5	missense_variant	c.923A>G	p.His308Arg	COSV52360945
chr1	1668397	SLC35E2B	ENST00000617444.5	missense_variant	c.910G>A	p.Gly304Arg	COSV99029933
chr1	1668398	SLC35E2B	ENST00000617444.5	synonymous_variant	c.909C>T	p.Asp303=	COSV52360390
chr1	1668399	SLC35E2B	ENST00000617444.5	missense_variant	c.908A>G	p.Asp303Gly	COSV52362659
chr1	1668403	SLC35E2B	ENST00000617444.5	missense_variant	c.904A>T	p.Thr302Ser	COSV99327507
chr1	1668406	SLC35E2B	ENST00000617444.5	missense_variant	c.901C>G	p.Leu301Val	COSV99327640
chr1	1668413	SLC35E2B	ENST00000617444.5	synonymous_variant	c.894G>T	p.Leu298=	COSV99327549;rs544200514;COSV99327549
chr1	1668413	SLC35E2B	ENST00000617444.5	synonymous_variant	c.894G>A	p.Leu298=	rs544200514;COSV99327549
chr1	1668449	SLC35E2B	ENST00000617444.5	synonymous_variant	c.858T>C	p.Ser286=	COSV52359728
chr1	1668458	SLC35E2B	ENST00000617444.5	synonymous_variant	c.849C>T	p.Ile283=	rs561183117
chr1	1702926	CDK11A	ENST00000404249.8	missense_variant	c.2324G>T	p.Gly775Val	COSV52306862
chr1	1702934	CDK11A	ENST00000404249.8	synonymous_variant	c.2316G>A	p.Ala772=	COSV52307441
chr1	1703150	CDK11A	ENST00000404249.8	missense_variant	c.2180G>T	p.Ser727Ile	COSV52307507
chr1	1917887	TMEM52	ENST00000310991.8	missense_variant	c.625C>T	p.Pro209Ser	COSV100205676
chr1	1917888	TMEM52	ENST00000310991.8	synonymous_variant	c.624C>T	p.Ala208=	COSV57069864
chr1	1917892	TMEM52	ENST00000310991.8	missense_variant	c.620G>A	p.Gly207Asp	COSV57070849
chr1	1917896	TMEM52	ENST00000310991.8	missense_variant	c.616C>A	p.Pro206Thr	COSV57068793
chr1	1917904	TMEM52	ENST00000310991.8	missense_variant	c.608C>T	p.Pro203Leu	COSV105132987
chr1	1917919	TMEM52	ENST00000310991.8	missense_variant	c.593A>T	p.Asn198Ile	rs531020833
chr1	1917919	TMEM52	ENST00000310991.8	missense_variant	c.593A>G	p.Asn198Ser	rs531020833
chr1	1917926	TMEM52	ENST00000310991.8	missense_variant	c.586G>T	p.Gly196Cys	rs200346302
chr1	1917927	TMEM52	ENST00000310991.8	synonymous_variant	c.585G>A	p.Ser195=	COSV57068708;rs200344475;COSV57068708
chr1	1917936	TMEM52	ENST00000310991.8	synonymous_variant	c.576C>T	p.Pro192=	COSV100205650
chr1	1917937	TMEM52	ENST00000310991.8	missense_variant	c.575C>T	p.Pro192Leu	COSV100205651
chr1	1917940	TMEM52	ENST00000310991.8	missense_variant	c.572T>G	p.Val191Gly	COSV100205607
chr1	1917970	TMEM52	ENST00000310991.8	missense_variant	c.542T>G	p.Leu181Arg	COSV57070984
chr1	1917978	TMEM52	ENST00000310991.8	synonymous_variant	c.534C>T	p.Ser178=	COSV100205484
chr1	1917983	TMEM52	ENST00000310991.8	missense_variant	c.529C>G	p.Pro177Ala	COSV100205555
chr1	1917995	TMEM52	ENST00000310991.8	missense_variant	c.517C>T	p.Leu173Phe	COSV57069820
chr1	1918000	TMEM52	ENST00000310991.8	missense_variant	c.512C>T	p.Pro171Leu	COSV105132996
chr1	1918010	TMEM52	ENST00000310991.8	missense_variant	c.502G>A	p.Glu168Lys	COSV57068898
chr1	1918012	TMEM52	ENST00000310991.8	missense_variant	c.500G>T	p.Arg167Ile	COSV57071078
chr1	1918021	TMEM52	ENST00000310991.8	missense_variant	c.491C>T	p.Ala164Val	COSV57069083
chr1	1918026	TMEM52	ENST00000310991.8	missense_variant	c.486G>C	p.Lys162Asn	COSV57069113
chr1	1918037	TMEM52	ENST00000310991.8	missense_variant	c.475G>A	p.Glu159Lys	COSV57068764
chr1	1918040	TMEM52	ENST00000310991.8	missense_variant	c.472G>A	p.Asp158Asn	COSV57069836
chr1	1918041	TMEM52	ENST00000310991.8	synonymous_variant	c.471C>T	p.Tyr157=	COSV57070130
chr1	2030058	GABRD	ENST00000378585.7	missense_variant	c.1135C>T	p.Arg379Trp	645802;COSV66080253;COSV66080253
chr1	2030059	GABRD	ENST00000378585.7	missense_variant	c.1136G>A	p.Arg379Gln	COSV101059559;rs369490217;944623;COSV101059559
chr1	2030059	GABRD	ENST00000378585.7	missense_variant	c.1136G>C	p.Arg379Pro	rs369490217;944623;COSV101059559
chr1	2030064	GABRD	ENST00000378585.7	missense_variant	c.1141C>T	p.Arg381Cys	1004013
chr1	2030065	GABRD	ENST00000378585.7	missense_variant	c.1142G>A	p.Arg381His	COSV66081050;rs555017258;COSV66081050
chr1	2030066	GABRD	ENST00000378585.7	synonymous_variant	c.1143C>T	p.Arg381=	COSV66081867
chr1	2030067	GABRD	ENST00000378585.7	missense_variant	c.1144C>A	p.Arg382Ser	COSV66080470
chr1	2030068	GABRD	ENST00000378585.7	missense_variant	c.1145G>A	p.Arg382His	COSV66079867
chr1	2030069	GABRD	ENST00000378585.7	synonymous_variant	c.1146C>T	p.Arg382=	529540;COSV66080745;716562;COSV66080745;COSV66080745
chr1	2030069	GABRD	ENST00000378585.7	synonymous_variant	c.1146C>A	p.Arg382=	529540;COSV66080745
chr1	2030070	GABRD	ENST00000378585.7	missense_variant	c.1147G>A	p.Val383Ile	COSV66080286
chr1	2030073	GABRD	ENST00000378585.7	missense_variant	c.1150C>T	p.Pro384Ser	460006;COSV66080693;COSV66080693
chr1	2030074	GABRD	ENST00000378585.7	missense_variant	c.1151C>T	p.Pro384Leu	859701;COSV66081187;COSV66081187
chr1	2030075	GABRD	ENST00000378585.7	synonymous_variant	c.1152G>A	p.Pro384=	rs77557135;790958;COSV66081625
chr1	2030075	GABRD	ENST00000378585.7	synonymous_variant	c.1152G>T	p.Pro384=	COSV66081625;rs77557135;790958;COSV66081625
chr1	2030077	GABRD	ENST00000378585.7	missense_variant	c.1154G>A	p.Gly385Glu	664227
chr1	2030082	GABRD	ENST00000378585.7	missense_variant	c.1159C>A	p.Leu387Met	COSV101059589
chr1	2030084	GABRD	ENST00000378585.7	synonymous_variant	c.1161G>A	p.Leu387=	794508;COSV105322930;COSV105322930
chr1	2030089	GABRD	ENST00000378585.7	missense_variant	c.1166G>A	p.Gly389Asp	rs372742962;447366
chr1	2030089	GABRD	ENST00000378585.7	missense_variant	c.1166G>C	p.Gly389Ala	rs372742962;447366
chr1	2030090	GABRD	ENST00000378585.7	synonymous_variant	c.1167C>T	p.Gly389=	rs558071095
chr1	2030094	GABRD	ENST00000378585.7	missense_variant	c.1171T>A	p.Tyr391Asn	COSV101059500
chr1	2030097	GABRD	ENST00000378585.7	missense_variant	c.1174A>G	p.Arg392Gly	529510
chr1	2030101	GABRD	ENST00000378585.7	missense_variant	c.1178C>T	p.Ser393Leu	COSV66080400;rs201841854;COSV66080400
chr1	2030101	GABRD	ENST00000378585.7	missense_variant	c.1178C>G	p.Ser393Trp	COSV99059622
chr1	2030106	GABRD	ENST00000378585.7	missense_variant	c.1183G>C	p.Gly395Arg	952334
chr1	2030108	GABRD	ENST00000378585.7	synonymous_variant	c.1185G>T	p.Gly395=	COSV66081802
chr1	2030111	GABRD	ENST00000378585.7	synonymous_variant	c.1188G>A	p.Val396=	COSV101059510
chr1	2030118	GABRD	ENST00000378585.7	missense_variant	c.1195G>A	p.Gly399Arg	649980
chr1	2030125	GABRD	ENST00000378585.7	missense_variant	c.1202C>G	p.Thr401Arg	650153;COSV66080414;rs116604393;460007;COSV66080414
chr1	2030125	GABRD	ENST00000378585.7	missense_variant	c.1202C>T	p.Thr401Met	650153;COSV66080414;COSV66080414;rs116604393;460007;COSV66080414
chr1	2030126	GABRD	ENST00000378585.7	synonymous_variant	c.1203G>A	p.Thr401=	794323;COSV66080447;COSV66080447
chr1	2030137	GABRD	ENST00000378585.7	missense_variant	c.1214G>C	p.Gly405Ala	585894
chr1	2030141	GABRD	ENST00000378585.7	synonymous_variant	c.1218A>G	p.Ala406=	760591
chr1	2030142	GABRD	ENST00000378585.7	missense_variant	c.1219G>A	p.Ala407Thr	rs143031542;529529
chr1	2030142	GABRD	ENST00000378585.7	missense_variant	c.1219G>T	p.Ala407Ser	rs143031542;529529
chr1	2030143	GABRD	ENST00000378585.7	missense_variant	c.1220C>A	p.Ala407Asp	COSV66080497
chr1	2030145	GABRD	ENST00000378585.7	missense_variant	c.1222C>T	p.Arg408Cys	569706;COSV66080952;COSV66080952
chr1	2030146	GABRD	ENST00000378585.7	missense_variant	c.1223G>A	p.Arg408His	1002316;COSV101059558;COSV101059558
chr1	2030146	GABRD	ENST00000378585.7	missense_variant	c.1223G>T	p.Arg408Leu	COSV101059546
chr1	2030152	GABRD	ENST00000378585.7	missense_variant	c.1229G>A	p.Gly410Glu	rs200605909;1090698
chr1	2030152	GABRD	ENST00000378585.7	missense_variant	c.1229G>T	p.Gly410Val	rs200605909;1090698
chr1	2030156	GABRD	ENST00000378585.7	synonymous_variant	c.1233C>T	p.Gly411=	1023546
chr1	2030169	GABRD	ENST00000378585.7	missense_variant	c.1246C>T	p.Arg416Cys	658461;COSV66080294;COSV66080294
chr1	2030170	GABRD	ENST00000378585.7	missense_variant	c.1247G>A	p.Arg416His	1031663
chr1	2030175	GABRD	ENST00000378585.7	missense_variant	c.1252C>T	p.Arg418Trp	rs200019257;565597
chr1	2030176	GABRD	ENST00000378585.7	missense_variant	c.1253G>C	p.Arg418Pro	982605
chr1	2030180	GABRD	ENST00000378585.7	synonymous_variant	c.1257C>G	p.Leu419=	COSV66079928
chr1	2030189	GABRD	ENST00000378585.7	synonymous_variant	c.1266C>T	p.Ile422=	COSV66081348
chr1	2030192	GABRD	ENST00000378585.7	synonymous_variant	c.1269C>T	p.Asp423=	1127975;COSV66081016;COSV66081016
chr1	2030193	GABRD	ENST00000378585.7	missense_variant	c.1270G>A	p.Ala424Thr	1034474;COSV66081111;COSV66081111
chr1	2030194	GABRD	ENST00000378585.7	missense_variant	c.1271C>T	p.Ala424Val	COSV66081254
chr1	2306690	SKI	ENST00000378536.5	complex_substitution	c.2112_2113delinsAT	p.Glu704=	1096473
chr1	2306693	SKI	ENST00000378536.5	synonymous_variant	c.2115G>A	p.Leu705=	748427
chr1	2306703	SKI	ENST00000378536.5	synonymous_variant	c.2125C>T	p.Leu709=	745110
chr1	2306706	SKI	ENST00000378536.5	missense_variant	c.2128T>C	p.Trp710Arg	213710
chr1	2306711	SKI	ENST00000378536.5	synonymous_variant	c.2133G>A	p.Pro711=	1157597;COSV105322245
chr1	2306718	SKI	ENST00000378536.5	missense_variant	c.2140C>T	p.Arg714Cys	451473
chr1	2306719	SKI	ENST00000378536.5	missense_variant	c.2141G>A	p.Arg714His	213679
chr1	2306720	SKI	ENST00000378536.5	synonymous_variant	c.2142C>T	p.Arg714=	761161
chr1	2306722	SKI	ENST00000378536.5	missense_variant	c.2144C>T	p.Pro715Leu	856328
chr1	2306724	SKI	ENST00000378536.5	missense_variant	c.2146G>A	p.Glu716Lys	964591
chr1	2306731	SKI	ENST00000378536.5	missense_variant	c.2153C>G	p.Ala718Gly	213680
chr1	2306732	SKI	ENST00000378536.5	synonymous_variant	c.2154G>T	p.Ala718=	681385
chr1	2306743	SKI	ENST00000378536.5	missense_variant	c.2165G>T	p.Gly722Val	463407;COSV66013075
chr1	2306743	SKI	ENST00000378536.5	missense_variant	c.2165G>A	p.Gly722Asp	934214
chr1	2306744	SKI	ENST00000378536.5	synonymous_variant	c.2166C>T	p.Gly722=	COSV66013539
chr1	2306746	SKI	ENST00000378536.5	missense_variant	c.2168C>A	p.Ala723Asp	520155
chr1	2306749	SKI	ENST00000378536.5	missense_variant	c.2171C>T	p.Ala724Val	440269;COSV105322252
chr1	2306751	SKI	ENST00000378536.5	missense_variant	c.2173G>C	p.Glu725Gln	1042737
chr1	2306752	SKI	ENST00000378536.5	missense_variant	c.2174A>C	p.Glu725Ala	213700
chr1	2306753	SKI	ENST00000378536.5	synonymous_variant	c.2175G>A	p.Glu725=	1099704
chr1	2306761	SKI	ENST00000378536.5	missense_variant	c.2183C>G	p.Pro728Arg	rs372950890;213701
chr1	2306761	SKI	ENST00000378536.5	missense_variant	c.2183C>T	p.Pro728Leu	rs372950890;213701
chr1	2306762	SKI	ENST00000378536.5	synonymous_variant	c.2184G>A	p.Pro728=	rs543584871;386048
chr1	2306762	SKI	ENST00000378536.5	synonymous_variant	c.2184G>C	p.Pro728=	rs543584871;386048
chr1	2321388	MORN1	ENST00000378531.8	missense_variant	c.1489C>T	p.Arg497Trp	rs188024983
chr1	2321392	MORN1	ENST00000378531.8	synonymous_variant	c.1485G>A	p.Ala495=	COSV101048340
chr1	2321398	MORN1	ENST00000378531.8	synonymous_variant	c.1479G>A	p.Pro493=	rs377209204
chr1	2321400	MORN1	ENST00000378531.8	missense_variant	c.1477C>T	p.Pro493Ser	COSV101048324
chr1	2321408	MORN1	ENST00000378531.8	missense_variant	c.1469C>A	p.Thr490Asn	rs547276131
chr1	2321419	MORN1	ENST00000378531.8	synonymous_variant	c.1458C>T	p.Ala486=	COSV101048280
chr1	2321421	MORN1	ENST00000378531.8	missense_variant	c.1456G>A	p.Ala486Thr	rs201029076;COSV66007066
chr1	2321425	MORN1	ENST00000378531.8	synonymous_variant	c.1452G>A	p.Gln484=	COSV66007690
chr1	2321427	MORN1	ENST00000378531.8	stop_gained	c.1450C>T	p.Gln484Ter	COSV66004425
chr1	2321445	MORN1	ENST00000378531.8	missense_variant	c.1432G>A	p.Glu478Lys	COSV66004951
chr1	2321462	MORN1	ENST00000378531.8	missense_variant	c.1415T>C	p.Val472Ala	rs369916252
chr1	2505019	PLCH2	ENST00000378486.8	missense_variant	c.4057G>C	p.Ala1353Pro	COSV53947823
chr1	2505022	PLCH2	ENST00000378486.8	missense_variant	c.4060C>T	p.Arg1354Cys	COSV99617710;rs545946096;COSV99617710
chr1	2505023	PLCH2	ENST00000378486.8	missense_variant	c.4061G>A	p.Arg1354His	rs562485430
chr1	2505023	PLCH2	ENST00000378486.8	missense_variant	c.4061G>C	p.Arg1354Pro	rs562485430
chr1	2505027	PLCH2	ENST00000378486.8	synonymous_variant	c.4065G>A	p.Gln1355=	COSV104593672
chr1	2505032	PLCH2	ENST00000378486.8	missense_variant	c.4070A>G	p.Gln1357Arg	rs534997532
chr1	2505034	PLCH2	ENST00000378486.8	missense_variant	c.4072G>A	p.Glu1358Lys	rs542478286;COSV99617716
chr1	2505034	PLCH2	ENST00000378486.8	missense_variant	c.4072G>C	p.Glu1358Gln	COSV99617716;rs542478286;COSV99617716
chr1	2505037	PLCH2	ENST00000378486.8	missense_variant	c.4075C>T	p.Arg1359Trp	rs562245469
chr1	2505038	PLCH2	ENST00000378486.8	missense_variant	c.4076G>A	p.Arg1359Gln	COSV53942483;rs527838044;COSV53942483
chr1	2505038	PLCH2	ENST00000378486.8	missense_variant	c.4076G>C	p.Arg1359Pro	rs527838044;COSV53942483
chr1	2505050	PLCH2	ENST00000378486.8	missense_variant	c.4088T>G	p.Leu1363Arg	COSV53939779;rs200148931;COSV53939779
chr1	2505052	PLCH2	ENST00000378486.8	stop_gained	c.4090C>T	p.Gln1364Ter	COSV53939282
chr1	2505062	PLCH2	ENST00000378486.8	missense_variant	c.4100G>C	p.Gly1367Ala	COSV53941277
chr1	2505065	PLCH2	ENST00000378486.8	missense_variant	c.4103G>A	p.Arg1368Gln	COSV99616770;rs570757016;COSV99616770
chr1	2505065	PLCH2	ENST00000378486.8	missense_variant	c.4103G>C	p.Arg1368Pro	rs570757016;COSV99616770
chr1	2505065	PLCH2	ENST00000378486.8	missense_variant	c.4103G>T	p.Arg1368Leu	COSV53941287
chr1	2505067	PLCH2	ENST00000378486.8	missense_variant	c.4105C>G	p.Gln1369Glu	rs147130579
chr1	2505088	PLCH2	ENST00000378486.8	missense_variant	c.4126C>G	p.Arg1376Gly	rs550023756
chr1	2505088	PLCH2	ENST00000378486.8	missense_variant	c.4126C>T	p.Arg1376Trp	rs550023756
chr1	2505088	PLCH2	ENST00000378486.8	synonymous_variant	c.4126C>A	p.Arg1376=	rs550023756
chr1	2505099	PLCH2	ENST00000378486.8	synonymous_variant	c.4137C>T	p.Pro1379=	rs570005847
chr1	2505109	PLCH2	ENST00000378486.8	missense_variant	c.4147T>A	p.Cys1383Ser	COSV53941991
chr1	2505114	PLCH2	ENST00000378486.8	synonymous_variant	c.4152C>T	p.Ser1384=	COSV53944589;rs535485708;COSV53944589
chr1	2505119	PLCH2	ENST00000378486.8	missense_variant	c.4157G>A	p.Gly1386Asp	COSV53946255
chr1	2505123	PLCH2	ENST00000378486.8	missense_variant	c.4161C>G	p.His1387Gln	rs367939297
chr1	2505123	PLCH2	ENST00000378486.8	synonymous_variant	c.4161C>T	p.His1387=	rs367939297
chr1	2505128	PLCH2	ENST00000378486.8	missense_variant	c.4166G>A	p.Gly1389Asp	COSV53942798
chr1	2505136	PLCH2	ENST00000378486.8	missense_variant	c.4174G>T	p.Asp1392Tyr	COSV53945920
chr1	2505151	PLCH2	ENST00000378486.8	missense_variant	c.4189T>C	p.Ser1397Pro	COSV53944096
chr1	2505160	PLCH2	ENST00000378486.8	missense_variant	c.4198G>A	p.Ala1400Thr	COSV53949602
chr1	2505165	PLCH2	ENST00000378486.8	synonymous_variant	c.4203C>G	p.Leu1401=	rs568355904
chr1	2505165	PLCH2	ENST00000378486.8	synonymous_variant	c.4203C>T	p.Leu1401=	rs568355904
chr1	2505166	PLCH2	ENST00000378486.8	missense_variant	c.4204G>A	p.Gly1402Arg	rs148616986
chr1	2505166	PLCH2	ENST00000378486.8	missense_variant	c.4204G>C	p.Gly1402Arg	rs148616986
chr1	2505172	PLCH2	ENST00000378486.8	missense_variant	c.4210G>C	p.Ala1404Pro	rs553991237
chr1	2505176	PLCH2	ENST00000378486.8	missense_variant	c.4214C>T	p.Ser1405Phe	rs577141048
chr1	2505194	PLCH2	ENST00000378486.8	missense_variant	c.4232T>C	p.Leu1411Pro	COSV53938959
chr1	2505196	PLCH2	ENST00000378486.8	missense_variant	c.4234G>A	p.Val1412Ile	COSV53948493
chr1	2505205	PLCH2	ENST00000378486.8	missense_variant	c.4243C>A	p.Arg1415Ser	rs545847028
chr1	2505205	PLCH2	ENST00000378486.8	missense_variant	c.4243C>T	p.Arg1415Cys	rs545847028
chr1	2505210	PLCH2	ENST00000378486.8	synonymous_variant	c.4248C>T	p.Leu1416=	rs551671251
chr1	2529497	HES5	ENST00000378453.4	missense_variant	c.473C>T	p.Pro158Leu	rs530921518
chr1	2529497	HES5	ENST00000378453.4	missense_variant	c.473C>A	p.Pro158His	rs530921518
chr1	2529506	HES5	ENST00000378453.4	inframe_deletion	c.462_464del	p.Ala155del	COSV104691610
chr1	2529506	HES5	ENST00000378453.4	inframe_insertion	c.462_464dup	p.His156dup	COSV65830269
chr1	2529507	HES5	ENST00000378453.4	inframe_deletion	c.456_464del	p.Ala153_Ala155del	rs559739405
chr1	2529513	HES5	ENST00000378453.4	inframe_deletion	c.462_464del	p.Ala155del	rs559739405
chr1	2529516	HES5	ENST00000378453.4	inframe_insertion	c.462_464dup	p.Ala155dup	rs559739405
chr1	2529516	HES5	ENST00000378453.4	inframe_insertion	c.459_464dup	p.Ala154_Ala155dup	rs559739405
chr1	2529516	HES5	ENST00000378453.4	inframe_insertion	c.456_464dup	p.Ala153_Ala155dup	rs559739405
chr1	2529533	HES5	ENST00000378453.4	missense_variant	c.437C>T	p.Ala146Val	rs550513919
chr1	2529536	HES5	ENST00000378453.4	missense_variant	c.434C>G	p.Ser145Cys	rs567343294
chr1	2529549	HES5	ENST00000378453.4	missense_variant	c.421C>T	p.Pro141Ser	rs529118406
chr1	2529571	HES5	ENST00000378453.4	synonymous_variant	c.399C>T	p.Pro133=	rs549243704
chr1	2529580	HES5	ENST00000378453.4	inframe_deletion	c.382_390del	p.Ala128_Ala130del	COSV65830376
chr1	2529602	HES5	ENST00000378453.4	missense_variant	c.368C>T	p.Pro123Leu	COSV65830207
chr1	2559942	TNFRSF14	ENST00000355716.4	missense_variant	c.424G>A	p.Ala142Thr	rs551576039
chr1	2559955	TNFRSF14	ENST00000355716.4	missense_variant	c.437C>T	p.Pro146Leu	COSV63186265;rs565512671;COSV63186265
chr1	2559957	TNFRSF14	ENST00000355716.4	missense_variant	c.439G>A	p.Gly147Ser	COSV63187070
chr1	2559960	TNFRSF14	ENST00000355716.4	stop_gained	c.442C>T	p.Gln148Ter	COSV63186994
chr1	2559961	TNFRSF14	ENST00000355716.4	missense_variant	c.443A>G	p.Gln148Arg	COSV63188174
chr1	2559969	TNFRSF14	ENST00000355716.4	stop_gained	c.451C>T	p.Gln151Ter	COSV63188745
chr1	2559972	TNFRSF14	ENST00000355716.4	missense_variant	c.454A>G	p.Lys152Glu	COSV100859213
chr1	2560626	TNFRSF14	ENST00000355716.4	missense_variant	c.463A>G	p.Thr155Ala	rs200772143
chr1	2560628	TNFRSF14	ENST00000355716.4	synonymous_variant	c.465C>T	p.Thr155=	COSV100859012;rs149259508;COSV100859012
chr1	2560629	TNFRSF14	ENST00000355716.4	stop_gained	c.466G>T	p.Glu156Ter	COSV105280755
chr1	2560633	TNFRSF14	ENST00000355716.4	missense_variant	c.470G>T	p.Ser157Ile	COSV63186160
chr1	2560635	TNFRSF14	ENST00000355716.4	stop_gained	c.472C>T	p.Gln158Ter	COSV63185584
chr1	2560639	TNFRSF14	ENST00000355716.4	missense_variant	c.476A>G	p.Asp159Gly	rs530080753
chr1	2560642	TNFRSF14	ENST00000355716.4	missense_variant	c.479C>T	p.Thr160Ile	COSV63185783
chr1	2560649	TNFRSF14	ENST00000355716.4	stop_gained	c.486T>A	p.Cys162Ter	COSV63188080
chr1	2560650	TNFRSF14	ENST00000355716.4	stop_gained	c.487C>T	p.Gln163Ter	COSV63186638
chr1	2560658	TNFRSF14	ENST00000355716.4	stop_gained	c.495C>A	p.Cys165Ter	COSV63185963
chr1	2560659	TNFRSF14	ENST00000355716.4	missense_variant	c.496C>A	p.Pro166Thr	COSV100859158;rs546999859;COSV100859158
chr1	2560659	TNFRSF14	ENST00000355716.4	missense_variant	c.496C>T	p.Pro166Ser	rs546999859;COSV100859158
chr1	2560664	TNFRSF14	ENST00000355716.4	synonymous_variant	c.501G>C	p.Pro167=	COSV63186857
chr1	2560665	TNFRSF14	ENST00000355716.4	missense_variant	c.502G>A	p.Gly168Arg	COSV63188992
chr1	2560666	TNFRSF14	ENST00000355716.4	complex_substitution	c.503_504delinsAA	p.Gly168Glu	COSV105280717
chr1	2560667	TNFRSF14	ENST00000355716.4	synonymous_variant	c.504G>A	p.Gly168=	COSV105280703
chr1	2560678	TNFRSF14	ENST00000355716.4	missense_variant	c.515C>T	p.Pro172Leu	COSV63186711
chr1	2560679	TNFRSF14	ENST00000355716.4	synonymous_variant	c.516C>A	p.Pro172=	COSV100859222
chr1	2560684	TNFRSF14	ENST00000355716.4	missense_variant	c.521G>A	p.Gly174Glu	COSV63186964;rs11573986;135354;COSV63186964
chr1	2560695	TNFRSF14	ENST00000355716.4	stop_gained	c.532G>T	p.Glu178Ter	COSV63186383
chr1	2560701	TNFRSF14	ENST00000355716.4	stop_gained	c.538C>T	p.Gln180Ter	COSV63188659
chr1	2560704	TNFRSF14	ENST00000355716.4	missense_variant	c.541C>T	p.His181Tyr	COSV100859138
chr1	2560706	TNFRSF14	ENST00000355716.4	missense_variant	c.543C>A	p.His181Gln	COSV99053713
chr1	2560707	TNFRSF14	ENST00000355716.4	missense_variant	c.544C>A	p.Gln182Lys	COSV100859201
chr1	2560707	TNFRSF14	ENST00000355716.4	stop_gained	c.544C>T	p.Gln182Ter	COSV105280748
chr1	2560712	TNFRSF14	ENST00000355716.4	synonymous_variant	c.549C>A	p.Thr183=	COSV63186324
chr1	2560713	TNFRSF14	ENST00000355716.4	stop_gained	c.550A>T	p.Lys184Ter	COSV105280742
chr1	2561495	TNFRSF14	ENST00000409119.5	stop_gained	c.553C>T	p.Arg185Ter	rs555197817
chr1	2561496	TNFRSF14	ENST00000409119.5	missense_variant	c.554G>A	p.Arg185Gln	rs575127151
chr1	2561516	TNFRSF14	ENST00000409119.5	missense_variant	c.574G>A	p.Asp192Asn	COSV63187016
chr1	2588958	PRXL2B	ENST00000419916.7	missense_variant	c.497C>T	p.Ser166Phe	COSV56518228
chr1	2588960	PRXL2B	ENST00000419916.7	missense_variant	c.499C>G	p.Pro167Ala	COSV56521349
chr1	2588960	PRXL2B	ENST00000419916.7	missense_variant	c.499C>A	p.Pro167Thr	COSV99983336
chr1	2588970	PRXL2B	ENST00000419916.7	missense_variant	c.509A>G	p.Tyr170Cys	rs544710926
chr1	2588971	PRXL2B	ENST00000419916.7	synonymous_variant	c.510C>T	p.Tyr170=	COSV56524086
chr1	2588972	PRXL2B	ENST00000419916.7	missense_variant	c.511G>A	p.Val171Ile	COSV56522241;rs565565761;COSV56522241
chr1	2588972	PRXL2B	ENST00000419916.7	missense_variant	c.511G>C	p.Val171Leu	rs565565761;COSV56522241
chr1	2588972	PRXL2B	ENST00000419916.7	missense_variant	c.511G>T	p.Val171Phe	rs565565761;COSV56522241
chr1	2588976	PRXL2B	ENST00000419916.7	missense_variant	c.515C>A	p.Pro172His	COSV56525708
chr1	2588982	PRXL2B	ENST00000419916.7	missense_variant	c.521A>G	p.Glu174Gly	COSV99984408
chr1	2588989	PRXL2B	ENST00000419916.7	synonymous_variant	c.528C>A	p.Ile176=	rs115817728
chr1	2588989	PRXL2B	ENST00000419916.7	synonymous_variant	c.528C>T	p.Ile176=	rs115817728
chr1	2589013	PRXL2B	ENST00000419916.7	synonymous_variant	c.552G>A	p.Ala184=	COSV56525381
chr1	2589024	PRXL2B	ENST00000419916.7	missense_variant	c.563C>T	p.Ala188Val	COSV56526037
chr1	2589032	PRXL2B	ENST00000419916.7	missense_variant	c.571C>T	p.Pro191Ser	COSV56525866
chr1	2589036	PRXL2B	ENST00000419916.7	missense_variant	c.575C>G	p.Pro192Arg	COSV56520256
chr1	2589038	PRXL2B	ENST00000419916.7	stop_gained	c.577C>T	p.Gln193Ter	rs551150393
chr1	3430933	PRDM16	ENST00000270722.10	missense_variant	c.3346G>A	p.Glu1116Lys	COSV105046068
chr1	3430935	PRDM16	ENST00000270722.10	missense_variant	c.3348G>T	p.Glu1116Asp	COSV99575470
chr1	3430938	PRDM16	ENST00000270722.10	synonymous_variant	c.3351C>T	p.Asp1117=	1100309
chr1	3430939	PRDM16	ENST00000270722.10	missense_variant	c.3352G>A	p.Val1118Met	rs542279737;546487
chr1	3430939	PRDM16	ENST00000270722.10	missense_variant	c.3352G>T	p.Val1118Leu	rs542279737;546487
chr1	3430941	PRDM16	ENST00000270722.10	inframe_deletion	c.3363_3365del	p.Glu1121del	541379
chr1	3430944	PRDM16	ENST00000270722.10	missense_variant	c.3357G>C	p.Glu1119Asp	565392
chr1	3430948	PRDM16	ENST00000270722.10	missense_variant	c.3361G>A	p.Glu1121Lys	COSV54592666
chr1	3430950	PRDM16	ENST00000270722.10	missense_variant	c.3363G>C	p.Glu1121Asp	840229
chr1	3430950	PRDM16	ENST00000270722.10	synonymous_variant	c.3363G>A	p.Glu1121=	762970
chr1	3430951	PRDM16	ENST00000270722.10	inframe_insertion	c.3369_3371dup	p.Asp1125dup	413868
chr1	3430953	PRDM16	ENST00000270722.10	missense_variant	c.3366C>G	p.Asp1122Glu	567513;COSV54581832
chr1	3430953	PRDM16	ENST00000270722.10	synonymous_variant	c.3366C>T	p.Asp1122=	227871;COSV54581832;567513;COSV54581832;COSV54581832
chr1	3430954	PRDM16	ENST00000270722.10	inframe_deletion	c.3375_3392del	p.Asp1125_Asp1130del	474428
chr1	3430956	PRDM16	ENST00000270722.10	missense_variant	c.3369C>G	p.Asp1123Glu	rs370420046;227036;COSV54587660
chr1	3430956	PRDM16	ENST00000270722.10	synonymous_variant	c.3369C>T	p.Asp1123=	COSV54587660;rs370420046;227036;COSV54587660
chr1	3430957	PRDM16	ENST00000270722.10	missense_variant	c.3370G>A	p.Asp1124Asn	1002756
chr1	3430971	PRDM16	ENST00000270722.10	missense_variant	c.3384G>C	p.Glu1128Asp	1198152
chr1	3430972	PRDM16	ENST00000270722.10	missense_variant	c.3385G>T	p.Asp1129Tyr	541385
chr1	3430974	PRDM16	ENST00000270722.10	synonymous_variant	c.3387C>T	p.Asp1129=	1122327;COSV105045925;COSV105045925
chr1	3430980	PRDM16	ENST00000270722.10	synonymous_variant	c.3393G>A	p.Glu1131=	1081186
chr1	3430985	PRDM16	ENST00000270722.10	missense_variant	c.3398G>A	p.Ser1133Asn	COSV54609353
chr1	3430991	PRDM16	ENST00000270722.10	missense_variant	c.3404C>T	p.Ala1135Val	COSV99575261
chr1	3430992	PRDM16	ENST00000270722.10	synonymous_variant	c.3405C>T	p.Ala1135=	510274
chr1	3430993	PRDM16	ENST00000270722.10	missense_variant	c.3406G>A	p.Gly1136Arg	474429
chr1	3430994	PRDM16	ENST00000270722.10	missense_variant	c.3407G>A	p.Gly1136Glu	COSV105045929
chr1	3430995	PRDM16	ENST00000270722.10	synonymous_variant	c.3408G>A	p.Gly1136=	COSV104542901
chr1	3431000	PRDM16	ENST00000270722.10	missense_variant	c.3413C>G	p.Ser1138Trp	COSV54589771
chr1	3431000	PRDM16	ENST00000270722.10	missense_variant	c.3413C>T	p.Ser1138Leu	COSV99577754
chr1	3431001	PRDM16	ENST00000270722.10	synonymous_variant	c.3414G>A	p.Ser1138=	715928;COSV54590693;COSV54590693
chr1	3431006	PRDM16	ENST00000270722.10	missense_variant	c.3419A>G	p.Asp1140Gly	COSV54582682
chr1	3431011	PRDM16	ENST00000270722.10	missense_variant	c.3424A>G	p.Thr1142Ala	474430
chr1	3431013	PRDM16	ENST00000270722.10	synonymous_variant	c.3426C>T	p.Thr1142=	COSV54588923
chr1	3431014	PRDM16	ENST00000270722.10	missense_variant	c.3427G>A	p.Val1143Met	COSV54606568
chr1	3431015	PRDM16	ENST00000270722.10	missense_variant	c.3428T>C	p.Val1143Ala	1050610
chr1	3431023	PRDM16	ENST00000270722.10	missense_variant	c.3436G>A	p.Ala1146Thr	852877
chr1	3431029	PRDM16	ENST00000270722.10	missense_variant	c.3442G>A	p.Glu1148Lys	406233
chr1	3431031	PRDM16	ENST00000270722.10	synonymous_variant	c.3444G>A	p.Glu1148=	413862
chr1	3431033	PRDM16	ENST00000270722.10	missense_variant	c.3446C>A	p.Pro1149His	COSV54594557
chr1	3431040	PRDM16	ENST00000270722.10	synonymous_variant	c.3453C>T	p.Ala1151=	1093018
chr1	3431041	PRDM16	ENST00000270722.10	missense_variant	c.3454G>A	p.Ala1152Thr	406235
chr1	3431046	PRDM16	ENST00000270722.10	synonymous_variant	c.3459C>T	p.Tyr1153=	1126595
chr1	3431047	PRDM16	ENST00000270722.10	missense_variant	c.3460G>A	p.Glu1154Lys	1021435
chr1	3431048	PRDM16	ENST00000270722.10	missense_variant	c.3461A>C	p.Glu1154Ala	COSV54604735;rs527844629;639221;COSV54604735
chr1	3431058	PRDM16	ENST00000270722.10	synonymous_variant	c.3471G>A	p.Glu1157=	1101622
chr1	3431064	PRDM16	ENST00000270722.10	synonymous_variant	c.3477G>A	p.Glu1159=	COSV54611784
chr1	3431074	PRDM16	ENST00000270722.10	missense_variant	c.3487G>A	p.Ala1163Thr	474431;COSV54577783;COSV54577783
chr1	3431078	PRDM16	ENST00000270722.10	missense_variant	c.3491C>T	p.Ser1164Phe	1059503;COSV104542951;COSV104542951
chr1	3431085	PRDM16	ENST00000270722.10	synonymous_variant	c.3498C>T	p.Ala1166=	rs368383914;474432
chr1	3431086	PRDM16	ENST00000270722.10	missense_variant	c.3499G>A	p.Val1167Met	452234
chr1	3431105	PRDM16	ENST00000270722.10	missense_variant	c.3518G>A	p.Arg1173Gln	COSV105045737
chr1	3490537	MEGF6	ENST00000356575.9	synonymous_variant	c.4617G>A	p.Ala1539=	rs12404355
chr1	3490538	MEGF6	ENST00000356575.9	missense_variant	c.4616C>T	p.Ala1539Val	COSV99619470;rs199963086;COSV99619470
chr1	3490539	MEGF6	ENST00000356575.9	missense_variant	c.4615G>A	p.Ala1539Thr	COSV53887738
chr1	3490540	MEGF6	ENST00000356575.9	synonymous_variant	c.4614A>G	p.Pro1538=	rs201964020
chr1	3490544	MEGF6	ENST00000356575.9	missense_variant	c.4610G>A	p.Gly1537Glu	COSV53890306
chr1	3490548	MEGF6	ENST00000356575.9	missense_variant	c.4606G>C	p.Gly1536Arg	rs57484147;786447
chr1	3490548	MEGF6	ENST00000356575.9	missense_variant	c.4606G>A	p.Gly1536Ser	rs57484147;786447
chr1	3490549	MEGF6	ENST00000356575.9	missense_variant	c.4605C>A	p.Ser1535Arg	COSV53895356
chr1	3490552	MEGF6	ENST00000356575.9	synonymous_variant	c.4602G>T	p.Arg1534=	COSV53886036
chr1	3490553	MEGF6	ENST00000356575.9	missense_variant	c.4601G>A	p.Arg1534Gln	COSV53889342;rs537295448;COSV53889342
chr1	3490554	MEGF6	ENST00000356575.9	synonymous_variant	c.4600C>A	p.Arg1534=	COSV99620209
chr1	3490571	MEGF6	ENST00000356575.9	missense_variant	c.4583C>T	p.Ser1528Phe	rs375123791
chr1	3490571	MEGF6	ENST00000356575.9	missense_variant	c.4583C>G	p.Ser1528Cys	rs375123791
chr1	3490575	MEGF6	ENST00000356575.9	missense_variant	c.4579G>A	p.Ala1527Thr	rs573627902
chr1	3490576	MEGF6	ENST00000356575.9	synonymous_variant	c.4578C>A	p.Pro1526=	COSV104591035
chr1	3490577	MEGF6	ENST00000356575.9	missense_variant	c.4577C>T	p.Pro1526Leu	COSV105132848
chr1	3490579	MEGF6	ENST00000356575.9	synonymous_variant	c.4575G>A	p.Leu1525=	COSV53886942
chr1	3490581	MEGF6	ENST00000356575.9	missense_variant	c.4573C>G	p.Leu1525Val	COSV53895705
chr1	3490586	MEGF6	ENST00000356575.9	missense_variant	c.4568G>A	p.Gly1523Asp	COSV53893861
chr1	3490588	MEGF6	ENST00000356575.9	synonymous_variant	c.4566G>A	p.Ala1522=	COSV53888615;rs542498064;COSV53888615
chr1	3490589	MEGF6	ENST00000356575.9	missense_variant	c.4565C>T	p.Ala1522Val	rs201358713
chr1	3490913	MEGF6	ENST00000356575.9	synonymous_variant	c.4563A>C	p.Ser1521=	COSV53893533
chr1	3490924	MEGF6	ENST00000356575.9	missense_variant	c.4552G>T	p.Ala1518Ser	COSV99621715
chr1	3729429	TP73	ENST00000378295.9	stop_gained	c.1177C>T	p.Gln393Ter	COSV60704954
chr1	3729446	TP73	ENST00000378295.9	synonymous_variant	c.1194G>A	p.Arg398=	COSV60703668
chr1	3729449	TP73	ENST00000378295.9	splice_site_variant	c.1196+1del		COSV60698948
chr1	3730928	TP73	ENST00000378295.9	synonymous_variant	c.1347C>A	p.Gly449=	rs556532518
chr1	3730928	TP73	ENST00000378295.9	synonymous_variant	c.1347C>T	p.Gly449=	rs556532518
chr1	3730929	TP73	ENST00000378295.9	missense_variant	c.1348C>G	p.Pro450Ala	COSV100601183
chr1	3730930	TP73	ENST00000378295.9	missense_variant	c.1349C>G	p.Pro450Arg	COSV100601185
chr1	3730931	TP73	ENST00000378295.9	synonymous_variant	c.1350C>T	p.Pro450=	COSV100601169
chr1	3730937	TP73	ENST00000378295.9	missense_variant	c.1356G>C	p.Met452Ile	rs569845092
chr1	3730970	TP73	ENST00000378295.9	synonymous_variant	c.1389C>T	p.Asn463=	COSV60700068
chr1	3730971	TP73	ENST00000378295.9	missense_variant	c.1390G>A	p.Gly464Ser	COSV60701085
chr1	3730973	TP73	ENST00000378295.9	synonymous_variant	c.1392C>T	p.Gly464=	COSV60702581
chr1	3730979	TP73	ENST00000378295.9	missense_variant	c.1398G>A	p.Met466Ile	rs535311760
chr1	3730985	TP73	ENST00000378295.9	missense_variant	c.1404C>G	p.Ser468Arg	COSV104664513
chr1	3730992	TP73	ENST00000378295.9	missense_variant	c.1411A>C	p.Ser471Arg	COSV100600938
chr1	3730993	TP73	ENST00000378295.9	missense_variant	c.1412G>A	p.Ser471Asn	rs555012709
chr1	3730994	TP73	ENST00000378295.9	synonymous_variant	c.1413C>T	p.Ser471=	COSV100601094
chr1	3730995	TP73	ENST00000378295.9	missense_variant	c.1414G>A	p.Ala472Thr	COSV60698764
chr1	3731001	TP73	ENST00000378295.9	missense_variant	c.1420T>C	p.Ser474Pro	COSV60707007
chr1	3731013	TP73	ENST00000378295.9	missense_variant	c.1432G>A	p.Gly478Arg	COSV60699976
chr1	3731018	TP73	ENST00000378295.9	synonymous_variant	c.1437C>A	p.Ser479=	COSV100601063
chr1	3731018	TP73	ENST00000378295.9	synonymous_variant	c.1437C>T	p.Ser479=	COSV105251772
chr1	3731029	TP73	ENST00000378295.9	missense_variant	c.1448C>T	p.Pro483Leu	COSV60705726;rs574845163;COSV60705726
chr1	3731031	TP73	ENST00000378295.9	missense_variant	c.1450C>T	p.Pro484Ser	COSV60704603
chr1	3731033	TP73	ENST00000378295.9	synonymous_variant	c.1452A>G	p.Pro484=	COSV60704426
chr1	3731033	TP73	ENST00000378295.9	synonymous_variant	c.1452A>C	p.Pro484=	COSV104414958
chr1	3731040	TP73	ENST00000378295.9	missense_variant	c.1459T>G	p.Tyr487Asp	COSV100601617
chr1	3731045	TP73	ENST00000378295.9	synonymous_variant	c.1464C>T	p.His488=	rs540572117
chr1	3731046	TP73	ENST00000378295.9	missense_variant	c.1465G>A	p.Ala489Thr	COSV100601119
chr1	3731047	TP73	ENST00000378295.9	missense_variant	c.1466C>G	p.Ala489Gly	rs553745031
chr1	3731047	TP73	ENST00000378295.9	missense_variant	c.1466C>T	p.Ala489Val	rs553745031
chr1	3731048	TP73	ENST00000378295.9	synonymous_variant	c.1467C>T	p.Ala489=	COSV60704255
chr1	3731470	TP73	ENST00000378295.9	missense_variant	c.1492A>G	p.Thr498Ala	rs564190636
chr1	3731480	TP73	ENST00000378295.9	missense_variant	c.1502G>A	p.Gly501Glu	COSV105251753
chr1	3731480	TP73	ENST00000378295.9	missense_variant	c.1502G>T	p.Gly501Val	COSV60703539
chr1	3731485	TP73	ENST00000378295.9	missense_variant	c.1507C>T	p.Pro503Ser	COSV100601251
chr1	3731485	TP73	ENST00000378295.9	missense_variant	c.1507C>A	p.Pro503Thr	COSV100601453
chr1	3731496	TP73	ENST00000378295.9	missense_variant	c.1518C>G	p.Ile506Met	COSV60699949
chr1	3731501	TP73	ENST00000378295.9	missense_variant	c.1523A>G	p.Tyr508Cys	COSV100601651
chr1	3731511	TP73	ENST00000378295.9	synonymous_variant	c.1533C>T	p.Ser511=	COSV100601126
chr1	3731532	TP73	ENST00000378295.9	synonymous_variant	c.1554C>T	p.Tyr518=	COSV60706476
chr1	3731544	TP73	ENST00000378295.9	synonymous_variant	c.1566C>T	p.Asn522=	COSV100601284
chr1	3731545	TP73	ENST00000378295.9	missense_variant	c.1567C>A	p.Leu523Met	COSV100600871
chr1	3771466	CCDC27	ENST00000294600.7	synonymous_variant	c.1914C>G	p.Pro638=	rs3737592
chr1	3771466	CCDC27	ENST00000294600.7	synonymous_variant	c.1914C>T	p.Pro638=	rs3737592
chr1	3771467	CCDC27	ENST00000294600.7	synonymous_variant	c.1915C>T	p.Leu639=	COSV99621882
chr1	3771468	CCDC27	ENST00000294600.7	missense_variant	c.1916T>C	p.Leu639Pro	COSV53903641
chr1	3771487	CCDC27	ENST00000294600.7	synonymous_variant	c.1935C>T	p.Phe645=	COSV99622331
chr1	3771489	CCDC27	ENST00000294600.7	missense_variant	c.1937T>G	p.Leu646Arg	rs79789173;COSV99037826
chr1	3771505	CCDC27	ENST00000294600.7	missense_variant	c.1953G>C	p.Lys651Asn	COSV53902956
chr1	3771508	CCDC27	ENST00000294600.7	synonymous_variant	c.1956G>A	p.Lys652=	COSV53898640
chr1	3771509	CCDC27	ENST00000294600.7	missense_variant	c.1957G>A	p.Gly653Arg	rs199600877;COSV53899747
chr1	3781093	LRRC47	ENST00000378251.3	missense_variant	c.1747C>T	p.Arg583Cys	COSV100989357
chr1	3781097	LRRC47	ENST00000378251.3	synonymous_variant	c.1743C>T	p.Val581=	COSV65563488
chr1	3781099	LRRC47	ENST00000378251.3	missense_variant	c.1741G>A	p.Val581Ile	rs11547615;COSV65564094
chr1	3781100	LRRC47	ENST00000378251.3	synonymous_variant	c.1740T>A	p.Thr580=	COSV65562054
chr1	3781105	LRRC47	ENST00000378251.3	missense_variant	c.1735G>C	p.Val579Leu	rs145521876
chr1	3781105	LRRC47	ENST00000378251.3	missense_variant	c.1735G>A	p.Val579Met	rs145521876
chr1	3781106	LRRC47	ENST00000378251.3	synonymous_variant	c.1734C>T	p.His578=	COSV65564089
chr1	3781110	LRRC47	ENST00000378251.3	missense_variant	c.1730C>T	p.Pro577Leu	COSV65562381
chr1	3781111	LRRC47	ENST00000378251.3	missense_variant	c.1729C>G	p.Pro577Ala	rs146951881
chr1	3781122	LRRC47	ENST00000378251.3	missense_variant	c.1718C>T	p.Ala573Val	COSV100989254
chr1	3781122	LRRC47	ENST00000378251.3	missense_variant	c.1718C>G	p.Ala573Gly	COSV65563071
chr1	3781136	LRRC47	ENST00000378251.3	synonymous_variant	c.1704C>T	p.Ser568=	rs6694319
chr1	3781139	LRRC47	ENST00000378251.3	synonymous_variant	c.1701G>A	p.Pro567=	COSV65562273
chr1	3781140	LRRC47	ENST00000378251.3	missense_variant	c.1700C>T	p.Pro567Leu	COSV65562148
chr1	3781140	LRRC47	ENST00000378251.3	missense_variant	c.1700C>G	p.Pro567Arg	COSV65561933
chr1	3781141	LRRC47	ENST00000378251.3	missense_variant	c.1699C>T	p.Pro567Ser	COSV65561961
chr1	3781142	LRRC47	ENST00000378251.3	synonymous_variant	c.1698C>T	p.Tyr566=	COSV105317697
chr1	3781143	LRRC47	ENST00000378251.3	missense_variant	c.1697A>G	p.Tyr566Cys	COSV65561887
chr1	3781147	LRRC47	ENST00000378251.3	missense_variant	c.1693G>A	p.Val565Met	COSV100989274
chr1	3781163	LRRC47	ENST00000378251.3	synonymous_variant	c.1677A>G	p.Glu559=	COSV65562013
chr1	3781165	LRRC47	ENST00000378251.3	missense_variant	c.1675G>A	p.Glu559Lys	rs202080866
chr1	3781169	LRRC47	ENST00000378251.3	missense_variant	c.1671T>A	p.Asp557Glu	rs182714668
chr1	3781169	LRRC47	ENST00000378251.3	synonymous_variant	c.1671T>C	p.Asp557=	rs182714668
chr1	3781171	LRRC47	ENST00000378251.3	missense_variant	c.1669G>T	p.Asp557Tyr	COSV65562066
chr1	3781175	LRRC47	ENST00000378251.3	synonymous_variant	c.1665G>A	p.Val555=	rs200745667
chr1	3781178	LRRC47	ENST00000378251.3	synonymous_variant	c.1662G>C	p.Arg554=	COSV100989324
chr1	3781182	LRRC47	ENST00000378251.3	missense_variant	c.1658T>C	p.Val553Ala	rs551497228
chr1	3781201	LRRC47	ENST00000378251.3	missense_variant	c.1639C>T	p.Leu547Phe	COSV104690012
chr1	3781203	LRRC47	ENST00000378251.3	missense_variant	c.1637C>T	p.Ser546Phe	COSV104689997
chr1	3781210	LRRC47	ENST00000378251.3	missense_variant	c.1630G>A	p.Gly544Arg	COSV65562413
chr1	3781211	LRRC47	ENST00000378251.3	synonymous_variant	c.1629C>T	p.Asp543=	COSV65563177
chr1	3781214	LRRC47	ENST00000378251.3	missense_variant	c.1626G>T	p.Lys542Asn	COSV65562834
chr1	3781232	LRRC47	ENST00000378251.3	synonymous_variant	c.1608G>A	p.Thr536=	rs200399450
chr1	3781246	LRRC47	ENST00000378251.3	missense_variant	c.1594C>T	p.Pro532Ser	COSV65564169
chr1	3781267	LRRC47	ENST00000378251.3	missense_variant	c.1573G>A	p.Asp525Asn	COSV65563092
chr1	3781273	LRRC47	ENST00000378251.3	missense_variant	c.1567G>A	p.Glu523Lys	COSV65562574
chr1	3781306	LRRC47	ENST00000378251.3	stop_gained	c.1534G>T	p.Glu512Ter	COSV100989267
chr1	3815406	CEP104	ENST00000378230.8	missense_variant	c.2774G>A	p.Arg925His	rs184182963
chr1	3815408	CEP104	ENST00000378230.8	missense_variant	c.2772G>T	p.Lys924Asn	COSV100986591
chr1	3815413	CEP104	ENST00000378230.8	missense_variant	c.2767G>A	p.Ala923Thr	rs199654344;COSV65520304
chr1	3815413	CEP104	ENST00000378230.8	missense_variant	c.2767G>T	p.Ala923Ser	rs199654344;COSV65520304
chr1	3815418	CEP104	ENST00000378230.8	missense_variant	c.2762C>T	p.Thr921Met	COSV65519355
chr1	3815421	CEP104	ENST00000378230.8	missense_variant	c.2759G>A	p.Arg920Lys	COSV65515919
chr1	3815425	CEP104	ENST00000378230.8	missense_variant	c.2755A>G	p.Ser919Gly	1144327
chr1	3815427	CEP104	ENST00000378230.8	missense_variant	c.2753C>T	p.Ser918Phe	COSV105317288
chr1	3815429	CEP104	ENST00000378230.8	missense_variant	c.2751C>A	p.Ser917Arg	rs538187962;1122407
chr1	3815429	CEP104	ENST00000378230.8	synonymous_variant	c.2751C>T	p.Ser917=	rs538187962;1122407
chr1	3815434	CEP104	ENST00000378230.8	stop_gained	c.2746A>T	p.Lys916Ter	COSV100986692
chr1	3815436	CEP104	ENST00000378230.8	missense_variant	c.2744G>A	p.Ser915Asn	COSV100986544
chr1	3815442	CEP104	ENST00000378230.8	missense_variant	c.2738G>T	p.Gly913Val	COSV100986730
chr1	3815443	CEP104	ENST00000378230.8	missense_variant	c.2737G>A	p.Gly913Arg	rs201733773;569168;COSV65520269
chr1	3815444	CEP104	ENST00000378230.8	synonymous_variant	c.2736C>T	p.Gly912=	rs148360595;707534
chr1	3815447	CEP104	ENST00000378230.8	missense_variant	c.2733G>T	p.Lys911Asn	COSV100986608
chr1	3883671	DFFB	ENST00000378209.7	missense_variant	c.947G>A	p.Cys316Tyr	COSV100220921
chr1	3883678	DFFB	ENST00000378209.7	synonymous_variant	c.954A>G	p.Pro318=	COSV59496890;rs3205087;COSV59496890
chr1	3883678	DFFB	ENST00000378209.7	synonymous_variant	c.954A>T	p.Pro318=	rs3205087;COSV59496890
chr1	3883685	DFFB	ENST00000378209.7	missense_variant	c.961A>C	p.Ile321Leu	COSV104658954
chr1	3883687	DFFB	ENST00000378209.7	missense_variant	c.963C>G	p.Ile321Met	COSV59495645
chr1	3883691	DFFB	ENST00000378209.7	missense_variant	c.967A>C	p.Lys323Gln	COSV100220936
chr1	3883696	DFFB	ENST00000378209.7	synonymous_variant	c.972C>T	p.Pro324=	COSV59498584
chr1	3883696	DFFB	ENST00000378209.7	synonymous_variant	c.972C>A	p.Pro324=	COSV59495921
chr1	3883697	DFFB	ENST00000378209.7	missense_variant	c.973C>A	p.Gln325Lys	COSV100220751
chr1	3883708	DFFB	ENST00000378209.7	synonymous_variant	c.984G>A	p.Leu328=	rs77942390
chr1	3883712	DFFB	ENST00000378209.7	missense_variant	c.988C>T	p.Arg330Trp	rs200643246
chr1	3883728	DFFB	ENST00000378209.7	missense_variant	c.1004G>A	p.Arg335Gln	rs199858021
chr1	3883729	DFFB	ENST00000378209.7	synonymous_variant	c.1005G>C	p.Arg335=	COSV105199638
chr1	3883733	DFFB	ENST00000378209.7	missense_variant	c.1009C>T	p.Arg337Cys	COSV59498049
chr1	4772293	AJAP1	ENST00000378191.5	missense_variant	c.931G>A	p.Gly311Arg	COSV65449197;rs567462755;COSV65449197
chr1	4772293	AJAP1	ENST00000378191.5	missense_variant	c.931G>T	p.Gly311Trp	COSV100981971
chr1	4772294	AJAP1	ENST00000378191.5	missense_variant	c.932G>T	p.Gly311Val	COSV100982069
chr1	4772297	AJAP1	ENST00000378191.5	missense_variant	c.935A>C	p.Asn312Thr	rs536502072
chr1	4772299	AJAP1	ENST00000378191.5	missense_variant	c.937A>G	p.Thr313Ala	COSV105316562
chr1	4772301	AJAP1	ENST00000378191.5	synonymous_variant	c.939T>A	p.Thr313=	COSV65455483
chr1	4772302	AJAP1	ENST00000378191.5	missense_variant	c.940C>T	p.Arg314Cys	COSV65450198
chr1	4772303	AJAP1	ENST00000378191.5	missense_variant	c.941G>A	p.Arg314His	COSV65449129
chr1	4772306	AJAP1	ENST00000378191.5	missense_variant	c.944G>A	p.Arg315Gln	COSV65451311
chr1	4772306	AJAP1	ENST00000378191.5	missense_variant	c.944G>T	p.Arg315Leu	COSV105316568
chr1	4772312	AJAP1	ENST00000378191.5	missense_variant	c.950G>A	p.Ser317Asn	COSV65452103
chr1	4772317	AJAP1	ENST00000378191.5	missense_variant	c.955C>A	p.Gln319Lys	COSV65453299
chr1	4772320	AJAP1	ENST00000378191.5	missense_variant	c.958C>T	p.Arg320Trp	COSV65453220
chr1	4772324	AJAP1	ENST00000378191.5	missense_variant	c.962A>C	p.Lys321Thr	COSV100982066
chr1	4772327	AJAP1	ENST00000378191.5	missense_variant	c.965C>A	p.Thr322Asn	COSV65450840
chr1	4772330	AJAP1	ENST00000378191.5	missense_variant	c.968A>G	p.Asn323Ser	COSV65451248
chr1	4772338	AJAP1	ENST00000378191.5	missense_variant	c.976G>A	p.Glu326Lys	COSV65454318
chr1	4772343	AJAP1	ENST00000378191.5	missense_variant	c.981G>T	p.Glu327Asp	COSV100981501
chr1	4772348	AJAP1	ENST00000378191.5	missense_variant	c.986G>T	p.Cys329Phe	COSV105316559
chr1	4772350	AJAP1	ENST00000378191.5	stop_gained	c.988C>T	p.Gln330Ter	COSV65454990
chr1	4772361	AJAP1	ENST00000378191.5	synonymous_variant	c.999G>A	p.Thr333=	COSV65453854;rs546291088;COSV65453854
chr1	4772365	AJAP1	ENST00000378191.5	missense_variant	c.1003T>G	p.Phe335Val	COSV105316558
chr1	4772367	AJAP1	ENST00000378191.5	synonymous_variant	c.1005C>T	p.Phe335=	COSV65450472
chr1	4772372	AJAP1	ENST00000378191.5	missense_variant	c.1010C>T	p.Ser337Leu	COSV65452912
chr1	4772372	AJAP1	ENST00000378191.5	missense_variant	c.1010C>G	p.Ser337Trp	COSV65448582
chr1	4772373	AJAP1	ENST00000378191.5	synonymous_variant	c.1011G>A	p.Ser337=	COSV65449974
chr1	4772378	AJAP1	ENST00000378191.5	missense_variant	c.1016G>A	p.Arg339Gln	COSV65453477
chr1	4772379	AJAP1	ENST00000378191.5	synonymous_variant	c.1017G>A	p.Arg339=	COSV100982071
chr1	4772380	AJAP1	ENST00000378191.5	missense_variant	c.1018G>A	p.Val340Met	COSV65449069
chr1	4772389	AJAP1	ENST00000378191.5	missense_variant	c.1027A>T	p.Ser343Cys	COSV65449988
chr1	4772395	AJAP1	ENST00000378191.5	missense_variant	c.1033G>T	p.Asp345Tyr	COSV65450757
chr1	4772405	AJAP1	ENST00000378191.5	missense_variant	c.1043C>A	p.Thr348Lys	COSV65452314
chr1	4772406	AJAP1	ENST00000378191.5	synonymous_variant	c.1044G>T	p.Thr348=	COSV65451481
chr1	4772406	AJAP1	ENST00000378191.5	synonymous_variant	c.1044G>A	p.Thr348=	COSV65453664
chr1	4772415	AJAP1	ENST00000378191.5	synonymous_variant	c.1053C>T	p.Asn351=	COSV100981609
chr1	4772416	AJAP1	ENST00000378191.5	missense_variant	c.1054G>A	p.Glu352Lys	COSV65452111
chr1	4772427	AJAP1	ENST00000378191.5	synonymous_variant	c.1065G>A	p.Gln355=	COSV65451863
chr1	4772430	AJAP1	ENST00000378191.5	synonymous_variant	c.1068T>C	p.Cys356=	COSV65450165
chr1	4772433	AJAP1	ENST00000378191.5	synonymous_variant	c.1071T>C	p.Ser357=	COSV65449730
chr1	4772437	AJAP1	ENST00000378191.5	missense_variant	c.1075G>C	p.Glu359Gln	COSV65455269
chr1	4772441	AJAP1	ENST00000378191.5	missense_variant	c.1079G>A	p.Cys360Tyr	COSV65449586
chr1	4772442	AJAP1	ENST00000378191.5	synonymous_variant	c.1080C>T	p.Cys360=	COSV65452214
chr1	4772443	AJAP1	ENST00000378191.5	missense_variant	c.1081G>A	p.Val361Ile	COSV65450500
chr1	4772450	AJAP1	ENST00000378191.5	missense_variant	c.1088C>T	p.Ala363Val	COSV100982048
chr1	4772453	AJAP1	ENST00000378191.5	missense_variant	c.1091C>A	p.Ser364Tyr	COSV65448822
chr1	4772458	AJAP1	ENST00000378191.5	missense_variant	c.1096C>T	p.Pro366Ser	COSV65449309
chr1	4772460	AJAP1	ENST00000378191.5	synonymous_variant	c.1098C>T	p.Pro366=	COSV65450857
chr1	4772460	AJAP1	ENST00000378191.5	synonymous_variant	c.1098C>A	p.Pro366=	COSV100982055
chr1	4772461	AJAP1	ENST00000378191.5	missense_variant	c.1099G>A	p.Val367Met	COSV65450806
chr1	4772469	AJAP1	ENST00000378191.5	synonymous_variant	c.1107C>A	p.Thr369=	COSV65448969
chr1	4772470	AJAP1	ENST00000378191.5	missense_variant	c.1108G>A	p.Asp370Asn	COSV100982010
chr1	4772477	AJAP1	ENST00000378191.5	missense_variant	c.1115C>T	p.Thr372Met	COSV65451624
chr1	4772481	AJAP1	ENST00000378191.5	synonymous_variant	c.1119G>T	p.Leu373=	COSV65452894
chr1	4772486	AJAP1	ENST00000378191.5	missense_variant	c.1124C>T	p.Ser375Leu	COSV65453309
chr1	4772487	AJAP1	ENST00000378191.5	synonymous_variant	c.1125G>A	p.Ser375=	COSV65451909
chr1	4772489	AJAP1	ENST00000378191.5	missense_variant	c.1127C>T	p.Thr376Met	COSV65449058
chr1	4772490	AJAP1	ENST00000378191.5	synonymous_variant	c.1128G>A	p.Thr376=	COSV100981998
chr1	4772493	AJAP1	ENST00000378191.5	synonymous_variant	c.1131G>A	p.Thr377=	COSV65451503
chr1	4772493	AJAP1	ENST00000378191.5	synonymous_variant	c.1131G>T	p.Thr377=	COSV100981542
chr1	4772494	AJAP1	ENST00000378191.5	missense_variant	c.1132G>A	p.Gly378Arg	COSV65449483
chr1	4772497	AJAP1	ENST00000378191.5	stop_gained	c.1135G>T	p.Glu379Ter	COSV65452849
chr1	4772501	AJAP1	ENST00000378191.5	missense_variant	c.1139A>G	p.Tyr380Cys	COSV100981728
chr1	4772507	AJAP1	ENST00000378191.5	missense_variant	c.1145C>T	p.Ser382Phe	COSV104689330
chr1	4772508	AJAP1	ENST00000378191.5	synonymous_variant	c.1146C>A	p.Ser382=	COSV100981457
chr1	4772517	AJAP1	ENST00000378191.5	inframe_insertion	c.1157_1163+16del	p.Gly386_Cys411delinsAlaArgProCysSerCysGluAlaLeuGlyAlaProAspProArgGlyProValTrpLeuSer	COSV104689340
chr1	4772519	AJAP1	ENST00000378191.5	missense_variant	c.1157G>A	p.Gly386Glu	COSV65450860
chr1	4772522	AJAP1	ENST00000378191.5	missense_variant	c.1160A>C	p.Asn387Thr	COSV65452183
chr1	4772524	AJAP1	ENST00000378191.5	stop_gained	c.1162C>T	p.Arg388Ter	COSV65452928
chr1	4772525	AJAP1	ENST00000378191.5	missense_variant	c.1163G>T	p.Arg388Leu	COSV65453098
chr1	4772525	AJAP1	ENST00000378191.5	missense_variant	c.1163G>A	p.Arg388Gln	COSV65450157
chr1	4774438	AJAP1	ENST00000378191.5	missense_variant	c.1175C>T	p.Ser392Phe	COSV100981481
chr1	4774443	AJAP1	ENST00000378191.5	missense_variant	c.1180C>T	p.Arg394Trp	COSV65450828
chr1	4774445	AJAP1	ENST00000378191.5	synonymous_variant	c.1182G>A	p.Arg394=	COSV65449611
chr1	4774455	AJAP1	ENST00000378191.5	missense_variant	c.1192C>T	p.Pro398Ser	COSV65450863
chr1	4774456	AJAP1	ENST00000378191.5	missense_variant	c.1193C>T	p.Pro398Leu	COSV65450188
chr1	4774458	AJAP1	ENST00000378191.5	missense_variant	c.1195G>C	p.Val399Leu	COSV65450762
chr1	4774475	AJAP1	ENST00000378191.5	missense_variant	c.1212G>T	p.Glu404Asp	COSV100982031
chr1	4774476	AJAP1	ENST00000378191.5	missense_variant	c.1213A>G	p.Lys405Glu	COSV65452558
chr1	4774485	AJAP1	ENST00000378191.5	missense_variant	c.1222G>A	p.Glu408Lys	COSV65452549
chr1	4774491	AJAP1	ENST00000378191.5	missense_variant	c.1228T>A	p.Ser410Thr	COSV100981544
chr1	4774492	AJAP1	ENST00000378191.5	missense_variant	c.1229C>T	p.Ser410Phe	COSV65450477
chr1	4774492	AJAP1	ENST00000378191.5	missense_variant	c.1229C>G	p.Ser410Cys	COSV65452098
chr1	4774495	AJAP1	ENST00000378191.5	missense_variant	c.1232G>T	p.Cys411Phe	COSV65455921
chr1	6106284	CHD5	ENST00000262450.8	missense_variant	c.5861T>C	p.Ile1954Thr	rs560129253
chr1	6106287	CHD5	ENST00000262450.8	missense_variant	c.5858A>C	p.Asp1953Ala	COSV52407056
chr1	6106287	CHD5	ENST00000262450.8	missense_variant	c.5858A>G	p.Asp1953Gly	COSV52421292
chr1	6106405	CHD5	ENST00000262450.8	synonymous_variant	c.5847C>G	p.Pro1949=	COSV99312597
chr1	6106409	CHD5	ENST00000262450.8	missense_variant	c.5843G>T	p.Gly1948Val	rs538801025;COSV52415685
chr1	6106409	CHD5	ENST00000262450.8	missense_variant	c.5843G>A	p.Gly1948Glu	rs538801025;COSV52415685
chr1	6106414	CHD5	ENST00000262450.8	synonymous_variant	c.5838C>T	p.Pro1946=	COSV105105926
chr1	6106415	CHD5	ENST00000262450.8	missense_variant	c.5837C>T	p.Pro1946Leu	COSV52422003
chr1	6106418	CHD5	ENST00000262450.8	missense_variant	c.5834T>A	p.Met1945Lys	rs547857724
chr1	6106423	CHD5	ENST00000262450.8	missense_variant	c.5829C>A	p.Asn1943Lys	COSV99312555
chr1	6106423	CHD5	ENST00000262450.8	synonymous_variant	c.5829C>T	p.Asn1943=	COSV52415122
chr1	6106426	CHD5	ENST00000262450.8	stop_gained	c.5826C>A	p.Tyr1942Ter	rs201561264
chr1	6106432	CHD5	ENST00000262450.8	synonymous_variant	c.5820C>T	p.Val1940=	rs536832382
chr1	6106432	CHD5	ENST00000262450.8	synonymous_variant	c.5820C>G	p.Val1940=	rs536832382
chr1	6106434	CHD5	ENST00000262450.8	missense_variant	c.5818G>A	p.Val1940Ile	COSV99313588
chr1	6106442	CHD5	ENST00000262450.8	missense_variant	c.5810G>A	p.Gly1937Glu	COSV52415733
chr1	6106445	CHD5	ENST00000262450.8	missense_variant	c.5807C>T	p.Pro1936Leu	COSV52410740
chr1	6106450	CHD5	ENST00000262450.8	synonymous_variant	c.5802T>C	p.Pro1934=	COSV99312800
chr1	6106457	CHD5	ENST00000262450.8	missense_variant	c.5795G>T	p.Arg1932Leu	COSV52422932
chr1	6106459	CHD5	ENST00000262450.8	synonymous_variant	c.5793C>T	p.Phe1931=	COSV52411190
chr1	6106463	CHD5	ENST00000262450.8	missense_variant	c.5789A>T	p.Asn1930Ile	COSV52416228
chr1	6106467	CHD5	ENST00000262450.8	missense_variant	c.5785C>T	p.Pro1929Ser	COSV52420542
chr1	6106495	CHD5	ENST00000262450.8	synonymous_variant	c.5757C>A	p.Ser1919=	COSV52422831
chr1	6219332	RNF207	ENST00000377939.5	synonymous_variant	c.1830G>A	p.Leu610=	COSV59473329
chr1	6219340	RNF207	ENST00000377939.5	missense_variant	c.1838T>C	p.Met613Thr	COSV105220481
chr1	6219362	RNF207	ENST00000377939.5	synonymous_variant	c.1860G>A	p.Gln620=	COSV59473184
chr1	6219371	RNF207	ENST00000377939.5	synonymous_variant	c.1869G>C	p.Gly623=	COSV100658181
chr1	6219374	RNF207	ENST00000377939.5	synonymous_variant	c.1872C>T	p.Gly624=	COSV59472880
chr1	6219386	RNF207	ENST00000377939.5	synonymous_variant	c.1884A>C	p.Thr628=	COSV100658308
chr1	6219392	RNF207	ENST00000377939.5	synonymous_variant	c.1890G>A	p.Arg630=	COSV100658252
chr1	6245342	HES3	ENST00000377898.4	synonymous_variant	c.396C>T	p.Gly132=	rs533347035
chr1	6245385	HES3	ENST00000377898.4	missense_variant	c.439C>T	p.Leu147Phe	COSV100928574
chr1	6245392	HES3	ENST00000377898.4	missense_variant	c.446G>A	p.Gly149Asp	COSV64938184
chr1	6245406	HES3	ENST00000377898.4	missense_variant	c.460G>A	p.Val154Ile	COSV64938604
chr1	6245419	HES3	ENST00000377898.4	missense_variant	c.473A>C	p.Gln158Pro	COSV105310353
chr1	6245431	HES3	ENST00000377898.4	missense_variant	c.485G>A	p.Ser162Asn	COSV100928468
chr1	6245442	HES3	ENST00000377898.4	missense_variant	c.496G>A	p.Glu166Lys	rs551661501;COSV64938952
chr1	6245444	HES3	ENST00000377898.4	missense_variant	c.498G>C	p.Glu166Asp	COSV64938323
chr1	6245451	HES3	ENST00000377898.4	missense_variant	c.505G>T	p.Gly169Trp	COSV100928442
chr1	6245456	HES3	ENST00000377898.4	synonymous_variant	c.510G>T	p.Leu170=	COSV64938845
chr1	6245458	HES3	ENST00000377898.4	missense_variant	c.512G>A	p.Gly171Asp	rs147194132
chr1	6245458	HES3	ENST00000377898.4	missense_variant	c.512G>T	p.Gly171Val	rs147194132
chr1	6245459	HES3	ENST00000377898.4	synonymous_variant	c.513C>A	p.Gly171=	COSV64938575
chr1	6245472	HES3	ENST00000377898.4	missense_variant	c.526C>T	p.Arg176Trp	COSV64938996
chr1	6245479	HES3	ENST00000377898.4	missense_variant	c.533G>T	p.Trp178Leu	COSV100928625
chr1	6245480	HES3	ENST00000377898.4	missense_variant	c.534G>T	p.Trp178Cys	COSV100928539
chr1	6245488	HES3	ENST00000377898.4	missense_variant	c.542C>A	p.Pro181His	COSV100928422
chr1	6245489	HES3	ENST00000377898.4	synonymous_variant	c.543C>A	p.Pro181=	COSV100928605
chr1	6245491	HES3	ENST00000377898.4	missense_variant	c.545G>T	p.Gly182Val	COSV100928559
chr1	6245497	HES3	ENST00000377898.4	missense_variant	c.551A>G	p.Asp184Gly	rs74925124
chr1	6249355	GPR153	ENST00000377893.3	missense_variant	c.1813C>A	p.Leu605Met	COSV64938847
chr1	6249391	GPR153	ENST00000377893.3	missense_variant	c.1777G>A	p.Glu593Lys	COSV64938255
chr1	6249400	GPR153	ENST00000377893.3	missense_variant	c.1768T>C	p.Ser590Pro	COSV64938918
chr1	6249413	GPR153	ENST00000377893.3	synonymous_variant	c.1755C>T	p.Ser585=	rs534856860
chr1	6249417	GPR153	ENST00000377893.3	missense_variant	c.1751C>G	p.Thr584Ser	rs553641289
chr1	6264605	ACOT7	ENST00000377855.6	missense_variant	c.1135C>A	p.Gln379Lys	COSV64113231;rs201437597;COSV64113231
chr1	6264612	ACOT7	ENST00000377855.6	synonymous_variant	c.1128G>T	p.Ala376=	COSV100830185
chr1	6264613	ACOT7	ENST00000377855.6	missense_variant	c.1127C>T	p.Ala376Val	rs139667005
chr1	6264613	ACOT7	ENST00000377855.6	missense_variant	c.1127C>G	p.Ala376Gly	rs139667005
chr1	6264613	ACOT7	ENST00000377855.6	missense_variant	c.1127C>A	p.Ala376Glu	rs139667005
chr1	6264614	ACOT7	ENST00000377855.6	missense_variant	c.1126G>T	p.Ala376Ser	rs192112480
chr1	6264614	ACOT7	ENST00000377855.6	missense_variant	c.1126G>A	p.Ala376Thr	rs192112480
chr1	6264618	ACOT7	ENST00000377855.6	synonymous_variant	c.1122C>A	p.Gly374=	COSV64114868
chr1	6264626	ACOT7	ENST00000377855.6	stop_gained	c.1114C>T	p.Arg372Ter	COSV64113029
chr1	6264627	ACOT7	ENST00000377855.6	synonymous_variant	c.1113G>A	p.Lys371=	COSV64114930
chr1	6264630	ACOT7	ENST00000377855.6	synonymous_variant	c.1110G>A	p.Ala370=	rs556695044
chr1	6264631	ACOT7	ENST00000377855.6	missense_variant	c.1109C>T	p.Ala370Val	COSV100830266;rs578211150;COSV100830266
chr1	6264631	ACOT7	ENST00000377855.6	missense_variant	c.1109C>G	p.Ala370Gly	rs578211150;COSV100830266
chr1	6264631	ACOT7	ENST00000377855.6	missense_variant	c.1109C>A	p.Ala370Glu	rs578211150;COSV100830266
chr1	6264639	ACOT7	ENST00000377855.6	synonymous_variant	c.1101G>A	p.Gln367=	COSV64115662
chr1	6264649	ACOT7	ENST00000377855.6	missense_variant	c.1091G>A	p.Arg364Gln	COSV100830313
chr1	6264650	ACOT7	ENST00000377855.6	missense_variant	c.1090C>T	p.Arg364Trp	COSV64111974
chr1	6264653	ACOT7	ENST00000377855.6	missense_variant	c.1087G>T	p.Gly363Trp	COSV100830201
chr1	6264665	ACOT7	ENST00000377855.6	missense_variant	c.1075G>A	p.Glu359Lys	COSV100830159
chr1	6264678	ACOT7	ENST00000377855.6	synonymous_variant	c.1062G>A	p.Glu354=	COSV100830280
chr1	6264681	ACOT7	ENST00000377855.6	synonymous_variant	c.1059C>T	p.Asp353=	COSV100830114;rs145849239;COSV100830114
chr1	6264687	ACOT7	ENST00000377855.6	synonymous_variant	c.1053C>T	p.Thr351=	COSV64114300;rs61739537;COSV64114300
chr1	6264687	ACOT7	ENST00000377855.6	synonymous_variant	c.1053C>G	p.Thr351=	rs61739537;COSV64114300
chr1	6418880	HES2	ENST00000377834.8	missense_variant	c.515C>T	p.Pro172Leu	COSV64732553
chr1	6418898	HES2	ENST00000377834.8	missense_variant	c.497G>A	p.Gly166Asp	COSV64732449
chr1	6456033	ESPN	ENST00000645284.1	intron_variant	c.2326-1151G>C		rs561668776
chr1	6456065	ESPN	ENST00000645284.1	intron_variant	c.2326-1119C>G		rs528853139
chr1	6456075	ESPN	ENST00000645284.1	intron_variant	c.2326-1109G>A		rs543986685
chr1	6456110	ESPN	ENST00000645284.1	intron_variant	c.2326-1074C>T		rs74049583
chr1	6456116	ESPN	ENST00000645284.1	intron_variant	c.2326-1068C>T		COSV64705664
chr1	6456122	ESPN	ENST00000645284.1	intron_variant	c.2326-1062C>T		rs529539325
chr1	6456134	ESPN	ENST00000645284.1	intron_variant	c.2326-1050C>T		rs551669727
chr1	6456136	ESPN	ENST00000645284.1	intron_variant	c.2326-1048G>T		rs566288767;COSV64704070
chr1	6456136	ESPN	ENST00000645284.1	intron_variant	c.2326-1048G>A		COSV64704070;rs566288767;COSV64704070
chr1	6456152	ESPN	ENST00000645284.1	intron_variant	c.2326-1032C>A		rs527484517
chr1	6456152	ESPN	ENST00000645284.1	intron_variant	c.2326-1032C>T		rs527484517
chr1	6456160	ESPN	ENST00000645284.1	intron_variant	c.2326-1024T>C		rs548810774
chr1	6456167	ESPN	ENST00000645284.1	intron_variant	c.2326-1017A>G		rs567410656
chr1	6467568	PLEKHG5	ENST00000377728.7	missense_variant	c.3016G>A	p.Val1006Ile	COSV61067610
chr1	6467572	PLEKHG5	ENST00000377728.7	synonymous_variant	c.3012G>A	p.Ser1004=	COSV61068899
chr1	6467832	PLEKHG5	ENST00000377728.7	missense_variant	c.3004A>G	p.Thr1002Ala	COSV61067821
chr1	6467836	PLEKHG5	ENST00000377728.7	synonymous_variant	c.3000G>A	p.Thr1000=	1080670
chr1	6467837	PLEKHG5	ENST00000377728.7	missense_variant	c.2999C>T	p.Thr1000Met	652244
chr1	6467839	PLEKHG5	ENST00000377728.7	synonymous_variant	c.2997C>T	p.Ser999=	COSV104652072
chr1	6467847	PLEKHG5	ENST00000377728.7	missense_variant	c.2989C>G	p.Leu997Val	858211
chr1	6467858	PLEKHG5	ENST00000377728.7	missense_variant	c.2978C>A	p.Thr993Asn	1044115
chr1	6467861	PLEKHG5	ENST00000377728.7	missense_variant	c.2975G>A	p.Arg992Lys	568425
chr1	6467867	PLEKHG5	ENST00000377728.7	missense_variant	c.2969G>A	p.Arg990Gln	843475
chr1	6467868	PLEKHG5	ENST00000377728.7	stop_gained	c.2968C>T	p.Arg990Ter	947464;COSV61069129;COSV61069129
chr1	6467884	PLEKHG5	ENST00000377728.7	synonymous_variant	c.2952C>T	p.Thr984=	297933
chr1	6467899	PLEKHG5	ENST00000377728.7	synonymous_variant	c.2937G>A	p.Gln979=	COSV61068793
chr1	6467903	PLEKHG5	ENST00000377728.7	missense_variant	c.2933C>T	p.Ala978Val	574034
chr1	6467904	PLEKHG5	ENST00000377728.7	missense_variant	c.2932G>C	p.Ala978Pro	654396
chr1	6467911	PLEKHG5	ENST00000377728.7	synonymous_variant	c.2925G>T	p.Gly975=	rs533669367;COSV61069135
chr1	6467911	PLEKHG5	ENST00000377728.7	synonymous_variant	c.2925G>A	p.Gly975=	COSV61069135;rs533669367;COSV61069135
chr1	6467920	PLEKHG5	ENST00000377728.7	synonymous_variant	c.2916C>G	p.Pro972=	774014
chr1	6467921	PLEKHG5	ENST00000377728.7	missense_variant	c.2915C>T	p.Pro972Leu	1002241;COSV61067697;1053826;COSV61067697;COSV61067697
chr1	6467921	PLEKHG5	ENST00000377728.7	missense_variant	c.2915C>G	p.Pro972Arg	1053826;COSV61067697
chr1	6467936	PLEKHG5	ENST00000377728.7	missense_variant	c.2900G>T	p.Arg967Met	246207
chr1	6467942	PLEKHG5	ENST00000377728.7	missense_variant	c.2894C>T	p.Ser965Phe	1016523
chr1	6467944	PLEKHG5	ENST00000377728.7	synonymous_variant	c.2892C>G	p.Ala964=	705840
chr1	6467949	PLEKHG5	ENST00000377728.7	missense_variant	c.2887G>A	p.Gly963Arg	COSV61067840
chr1	6467950	PLEKHG5	ENST00000377728.7	synonymous_variant	c.2886G>A	p.Ser962=	577879
chr1	6467951	PLEKHG5	ENST00000377728.7	missense_variant	c.2885C>T	p.Ser962Leu	COSV61067975
chr1	6467957	PLEKHG5	ENST00000377728.7	missense_variant	c.2879T>G	p.Leu960Arg	857657
chr1	6467969	PLEKHG5	ENST00000377728.7	missense_variant	c.2867G>A	p.Arg956Lys	195526
chr1	6467971	PLEKHG5	ENST00000377728.7	synonymous_variant	c.2865G>A	p.Lys955=	COSV105237408
chr1	6467972	PLEKHG5	ENST00000377728.7	missense_variant	c.2864A>G	p.Lys955Arg	572080
chr1	6467980	PLEKHG5	ENST00000377728.7	synonymous_variant	c.2856C>T	p.Ser952=	1127508
chr1	6525860	NOL9	ENST00000377705.6	missense_variant	c.2103G>A	p.Met701Ile	COSV100891517
chr1	6525868	NOL9	ENST00000377705.6	synonymous_variant	c.2095C>A	p.Arg699=	COSV66626579
chr1	6525872	NOL9	ENST00000377705.6	missense_variant	c.2091C>G	p.Phe697Leu	rs370150354;COSV100891454
chr1	6525872	NOL9	ENST00000377705.6	missense_variant	c.2091C>A	p.Phe697Leu	rs370150354;COSV100891454
chr1	6525880	NOL9	ENST00000377705.6	missense_variant	c.2083C>T	p.Pro695Ser	rs140904774
chr1	6525885	NOL9	ENST00000377705.6	missense_variant	c.2078G>A	p.Arg693Gln	COSV66625546
chr1	6525886	NOL9	ENST00000377705.6	stop_gained	c.2077C>T	p.Arg693Ter	COSV66626828
chr1	6525896	NOL9	ENST00000377705.6	synonymous_variant	c.2067G>A	p.Glu689=	COSV66626693
chr1	6525903	NOL9	ENST00000377705.6	missense_variant	c.2060A>G	p.His687Arg	COSV66625832
chr1	6525906	NOL9	ENST00000377705.6	missense_variant	c.2057C>T	p.Ala686Val	COSV66627098
chr1	6525910	NOL9	ENST00000377705.6	missense_variant	c.2053G>A	p.Glu685Lys	COSV66626980
chr1	6525914	NOL9	ENST00000377705.6	synonymous_variant	c.2049T>C	p.Pro683=	COSV66626769
chr1	6525919	NOL9	ENST00000377705.6	missense_variant	c.2044G>A	p.Glu682Lys	COSV100891518
chr1	6525921	NOL9	ENST00000377705.6	missense_variant	c.2042G>C	p.Arg681Thr	COSV66626946
chr1	6525925	NOL9	ENST00000377705.6	missense_variant	c.2038G>A	p.Ala680Thr	COSV66627136
chr1	6593380	KLHL21	ENST00000377658.8	synonymous_variant	c.1779C>T	p.Pro593=	COSV66553747;rs141252990;COSV66553747
chr1	6593380	KLHL21	ENST00000377658.8	synonymous_variant	c.1779C>G	p.Pro593=	rs141252990;COSV66553747
chr1	6593381	KLHL21	ENST00000377658.8	missense_variant	c.1778C>T	p.Pro593Leu	COSV105305396
chr1	6593386	KLHL21	ENST00000377658.8	synonymous_variant	c.1773G>C	p.Arg591=	rs550957678
chr1	6593386	KLHL21	ENST00000377658.8	synonymous_variant	c.1773G>A	p.Arg591=	rs550957678
chr1	6593387	KLHL21	ENST00000377658.8	missense_variant	c.1772G>A	p.Arg591Gln	rs367791738
chr1	6593388	KLHL21	ENST00000377658.8	missense_variant	c.1771C>T	p.Arg591Trp	COSV66553659
chr1	6593389	KLHL21	ENST00000377658.8	synonymous_variant	c.1770G>A	p.Pro590=	rs533804098
chr1	6593392	KLHL21	ENST00000377658.8	synonymous_variant	c.1767G>A	p.Pro589=	COSV66552915
chr1	6593397	KLHL21	ENST00000377658.8	missense_variant	c.1762C>T	p.Arg588Trp	rs200232322
chr1	6593402	KLHL21	ENST00000377658.8	missense_variant	c.1757G>A	p.Arg586Gln	COSV66554373
chr1	6593417	KLHL21	ENST00000377658.8	missense_variant	c.1742A>G	p.Asp581Gly	COSV66554318
chr1	6593421	KLHL21	ENST00000377658.8	missense_variant	c.1738G>A	p.Asp580Asn	rs141808555
chr1	6593433	KLHL21	ENST00000377658.8	missense_variant	c.1726G>A	p.Asp576Asn	COSV100887256
chr1	6628677	THAP3	ENST00000054650.8	stop_gained	c.253C>T	p.Gln85Ter	COSV50011102
chr1	6628679	THAP3	ENST00000054650.8	missense_variant	c.255G>T	p.Gln85His	COSV99275998
chr1	6628680	THAP3	ENST00000054650.8	missense_variant	c.256G>A	p.Asp86Asn	rs140604454
chr1	6628684	THAP3	ENST00000054650.8	missense_variant	c.260C>A	p.Pro87His	COSV99275341
chr1	6628686	THAP3	ENST00000054650.8	missense_variant	c.262A>G	p.Thr88Ala	rs537888582
chr1	6628690	THAP3	ENST00000054650.8	missense_variant	c.266A>G	p.Gln89Arg	COSV99275515
chr1	6630303	THAP3	ENST00000054650.8	missense_variant	c.283A>G	p.Thr95Ala	rs148747343
chr1	6630306	THAP3	ENST00000054650.8	missense_variant	c.286G>A	p.Asp96Asn	COSV50010835
chr1	6630310	THAP3	ENST00000054650.8	missense_variant	c.290C>A	p.Pro97His	COSV99275550
chr1	6630333	THAP3	ENST00000054650.8	missense_variant	c.313A>G	p.Ser105Gly	COSV50010516
chr1	6630341	THAP3	ENST00000054650.8	synonymous_variant	c.321T>C	p.Ser107=	COSV99276072
chr1	6630342	THAP3	ENST00000054650.8	stop_gained	c.322C>T	p.Gln108Ter	COSV99029753
chr1	6632378	THAP3	ENST00000377627.7	synonymous_variant	c.342C>T	p.Pro114=	COSV50011569
chr1	6632380	THAP3	ENST00000377627.7	missense_variant	c.344G>A	p.Cys115Tyr	COSV99275977
chr1	6632383	THAP3	ENST00000377627.7	missense_variant	c.347G>A	p.Arg116His	rs183929835
chr1	6632386	THAP3	ENST00000377627.7	missense_variant	c.350C>T	p.Ser117Phe	COSV105021931
chr1	6632405	THAP3	ENST00000054650.8	synonymous_variant	c.348G>T	p.Ala116=	COSV99275949
chr1	6632409	THAP3	ENST00000054650.8	missense_variant	c.352G>C	p.Ala118Pro	COSV50011020
chr1	6632412	THAP3	ENST00000054650.8	missense_variant	c.355G>A	p.Gly119Arg	COSV50012056
chr1	6632417	THAP3	ENST00000054650.8	missense_variant	c.360G>C	p.Glu120Asp	COSV99275471
chr1	6632418	THAP3	ENST00000054650.8	missense_variant	c.361G>C	p.Asp121His	COSV50010702
chr1	6632427	THAP3	ENST00000054650.8	missense_variant	c.370G>A	p.Gly124Arg	rs546107115
chr1	6632431	THAP3	ENST00000054650.8	missense_variant	c.374G>T	p.Arg125Ile	COSV50010559
chr1	6632462	THAP3	ENST00000054650.8	synonymous_variant	c.405G>A	p.Gln135=	COSV99275680
chr1	6632469	THAP3	ENST00000054650.8	missense_variant	c.412C>A	p.Pro138Thr	COSV50011724
chr1	6632470	THAP3	ENST00000054650.8	missense_variant	c.413C>A	p.Pro138Gln	COSV50011731
chr1	6632481	THAP3	ENST00000054650.8	missense_variant	c.424G>T	p.Gly142Cys	COSV99275544
chr1	6634038	THAP3	ENST00000377627.7	missense_variant	c.478G>A	p.Glu160Lys	COSV50010507
chr1	6634039	THAP3	ENST00000377627.7	missense_variant	c.479A>C	p.Glu160Ala	rs80089628
chr1	6634049	THAP3	ENST00000377627.7	synonymous_variant	c.489C>G	p.Thr163=	rs200100635
chr1	6634053	THAP3	ENST00000377627.7	missense_variant	c.493G>A	p.Ala165Thr	COSV50011090
chr1	6634059	THAP3	ENST00000377627.7	missense_variant	c.499C>A	p.Arg167Ser	rs138002206
chr1	6634059	THAP3	ENST00000377627.7	missense_variant	c.499C>T	p.Arg167Cys	rs138002206
chr1	6634060	THAP3	ENST00000377627.7	missense_variant	c.500G>A	p.Arg167His	COSV50011267
chr1	6634065	THAP3	ENST00000377627.7	missense_variant	c.505G>T	p.Ala169Ser	COSV50011377
chr1	6634078	THAP3	ENST00000377627.7	missense_variant	c.518G>T	p.Ser173Ile	COSV50011128
chr1	6634080	THAP3	ENST00000377627.7	stop_gained	c.520G>T	p.Glu174Ter	COSV50011425
chr1	7829876	PER3	ENST00000377532.7	missense_variant	c.2929A>G	p.Thr977Ala	COSV62705540
chr1	7829881	PER3	ENST00000377532.7	synonymous_variant	c.2934C>T	p.Thr978=	COSV62706060;rs2640908;COSV62706060
chr1	7829882	PER3	ENST00000377532.7	missense_variant	c.2935G>A	p.Gly979Ser	COSV100728323
chr1	7829883	PER3	ENST00000377532.7	missense_variant	c.2936G>A	p.Gly979Asp	COSV100728324
chr1	7829887	PER3	ENST00000377532.7	synonymous_variant	c.2940A>G	p.Ala980=	COSV62707155;rs116369722;787732;COSV62707155
chr1	7829896	PER3	ENST00000377532.7	synonymous_variant	c.2949G>A	p.Thr983=	COSV62706661;rs12121492;773387;COSV62706661
chr1	7829907	PER3	ENST00000377532.7	missense_variant	c.2960C>T	p.Pro987Leu	COSV100728198
chr1	7829913	PER3	ENST00000614998.4	stop_gained	c.3002-7_3042del	p.Ser999Ter	767649;COSV62705703;COSV62705703;COSV99054858
chr1	7829923	PER3	ENST00000377532.7	synonymous_variant	c.2976C>T	p.Ser992=	COSV105279730
chr1	7829939	PER3	ENST00000377532.7	missense_variant	c.2992G>A	p.Ala998Thr	COSV62704176
chr1	7829942	PER3	ENST00000377532.7	synonymous_variant	c.2995C>T	p.Leu999=	COSV62706296
chr1	7829950	PER3	ENST00000377532.7	synonymous_variant	c.3003A>G	p.Thr1001=	COSV62704679;rs11576985;COSV62704679
chr1	7829953	PER3	ENST00000614998.4	splice_site_variant	c.3001+2A>G		COSV62707257
chr1	7829955	PER3	ENST00000377532.7	missense_variant	c.3008C>T	p.Ser1003Leu	COSV104678569
chr1	7829956	PER3	ENST00000377532.7	synonymous_variant	c.3009G>A	p.Ser1003=	COSV62707262
chr1	7829958	PER3	ENST00000377532.7	missense_variant	c.3011C>T	p.Pro1004Leu	COSV62706706
chr1	7829964	PER3	ENST00000377532.7	missense_variant	c.3017T>G	p.Met1006Arg	COSV62704396
chr1	7829966	PER3	ENST00000377532.7	missense_variant	c.3019A>G	p.Lys1007Glu	COSV62704141
chr1	7829978	PER3	ENST00000377532.7	missense_variant	c.3031C>T	p.His1011Tyr	COSV62704558
chr1	7829984	PER3	ENST00000377532.7	missense_variant	c.3037A>G	p.Thr1013Ala	COSV62704875
chr1	7829986	PER3	ENST00000377532.7	synonymous_variant	c.3039T>C	p.Thr1013=	rs149707228
chr1	7829993	PER3	ENST00000377532.7	missense_variant	c.3046G>A	p.Ala1016Thr	COSV62704150
chr1	7829995	PER3	ENST00000377532.7	synonymous_variant	c.3048T>A	p.Ala1016=	COSV62704160
chr1	7830004	PER3	ENST00000614998.4	splice_site_variant	c.3002-2A>G		COSV62704605;rs12023156;COSV62704605
chr1	7830004	PER3	ENST00000614998.4	splice_site_variant	c.3002-2A>T		rs12023156;COSV62704605
chr1	7830007	PER3	ENST00000377532.7	synonymous_variant	c.3060A>T	p.Gly1020=	COSV62707664
chr1	7830009	PER3	ENST00000377532.7	missense_variant	c.3062C>T	p.Ser1021Leu	COSV104678570
chr1	7830027	PER3	ENST00000377532.7	missense_variant	c.3080C>T	p.Pro1027Leu	COSV62706319
chr1	7830032	PER3	ENST00000377532.7	missense_variant	c.3085C>T	p.His1029Tyr	COSV100728396
chr1	7830044	PER3	ENST00000377532.7	missense_variant	c.3097A>C	p.Ser1033Arg	COSV104678571
chr1	7830047	PER3	ENST00000377532.7	missense_variant	c.3100A>G	p.Thr1034Ala	rs36064888
chr1	7830049	PER3	ENST00000377532.7	synonymous_variant	c.3102A>G	p.Thr1034=	rs1773134
chr1	7830049	PER3	ENST00000377532.7	synonymous_variant	c.3102A>T	p.Thr1034=	rs1773134
chr1	7830054	PER3	ENST00000377532.7	missense_variant	c.3107C>T	p.Ser1036Phe	COSV104678515
chr1	7830057	PER3	ENST00000377532.7	missense_variant	c.3110T>C	p.Met1037Thr	COSV62704459;rs2640909;COSV62704459
chr1	7830058	PER3	ENST00000377532.7	missense_variant	c.3111G>A	p.Met1037Ile	COSV62706788
chr1	7830059	PER3	ENST00000377532.7	stop_gained	c.3112G>T	p.Gly1038Ter	COSV100728411
chr1	7830063	PER3	ENST00000377532.7	missense_variant	c.3116T>C	p.Leu1039Ser	rs77477722
chr1	7830068	PER3	ENST00000377532.7	missense_variant	c.3121C>T	p.Pro1041Ser	COSV62707744
chr1	7830084	PER3	ENST00000377532.7	missense_variant	c.3137C>T	p.Ser1046Phe	COSV62704930
chr1	7830085	PER3	ENST00000377532.7	synonymous_variant	c.3138C>T	p.Ser1046=	COSV62707842
chr1	7830093	PER3	ENST00000377532.7	missense_variant	c.3146C>T	p.Thr1049Ile	COSV62704952;rs144178755;782902;COSV62704952
chr1	7830098	PER3	ENST00000377532.7	missense_variant	c.3151A>G	p.Thr1051Ala	rs200727190
chr1	7830104	PER3	ENST00000377532.7	missense_variant	c.3157C>A	p.Leu1053Met	COSV62706637
chr1	7830108	PER3	ENST00000377532.7	missense_variant	c.3161C>T	p.Ser1054Phe	COSV100728250
chr1	7830112	PER3	ENST00000377532.7	synonymous_variant	c.3165G>A	p.Thr1055=	rs75338263
chr1	7830112	PER3	ENST00000377532.7	synonymous_variant	c.3165G>C	p.Thr1055=	rs75338263
chr1	7830112	PER3	ENST00000377532.7	synonymous_variant	c.3165G>T	p.Thr1055=	rs75338263
chr1	7830119	PER3	ENST00000377532.7	missense_variant	c.3172C>T	p.Pro1058Ser	rs147791338
chr1	7830121	PER3	ENST00000377532.7	synonymous_variant	c.3174T>A	p.Pro1058=	COSV104423200
chr1	7830128	PER3	ENST00000377532.7	missense_variant	c.3181G>A	p.Glu1061Lys	COSV62705670
chr1	7830138	PER3	ENST00000377532.7	missense_variant	c.3191C>T	p.Ser1064Phe	COSV100728205
chr1	7835766	PER3	ENST00000377532.7	missense_variant	c.3219C>A	p.Ser1073Arg	rs200087580
chr1	7835769	PER3	ENST00000377532.7	synonymous_variant	c.3222C>T	p.Ser1074=	COSV62705686
chr1	7835781	PER3	ENST00000377532.7	missense_variant	c.3234A>G	p.Ile1078Met	rs138656617
chr1	7835784	PER3	ENST00000377532.7	stop_gained	c.3237C>A	p.Tyr1079Ter	COSV100728470
chr1	7835786	PER3	ENST00000377532.7	missense_variant	c.3239T>A	p.Leu1080His	COSV62704629
chr1	7835812	PER3	ENST00000377532.7	missense_variant	c.3265A>G	p.Ile1089Val	COSV62708680
chr1	7835815	PER3	ENST00000377532.7	missense_variant	c.3268T>C	p.Ser1090Pro	COSV100728298
chr1	7835823	PER3	ENST00000377532.7	missense_variant	c.3276T>A	p.Asn1092Lys	COSV62706376
chr1	7835827	PER3	ENST00000377532.7	stop_gained	c.3280C>T	p.Gln1094Ter	COSV62706733
chr1	7835842	PER3	ENST00000377532.7	missense_variant	c.3295G>A	p.Val1099Ile	COSV100728229
chr1	7835854	PER3	ENST00000377532.7	missense_variant	c.3307G>C	p.Glu1103Gln	COSV62706580
chr1	7835871	PER3	ENST00000377532.7	synonymous_variant	c.3324C>T	p.Val1108=	COSV62705242
chr1	7835873	PER3	ENST00000377532.7	missense_variant	c.3326C>T	p.Ala1109Val	COSV62704248
chr1	7835874	PER3	ENST00000377532.7	synonymous_variant	c.3327C>T	p.Ala1109=	COSV62707853
chr1	7835875	PER3	ENST00000377532.7	missense_variant	c.3328G>A	p.Glu1110Lys	COSV100728333
chr1	7835889	PER3	ENST00000377532.7	missense_variant	c.3342G>T	p.Trp1114Cys	COSV100728366
chr1	7835899	PER3	ENST00000377532.7	missense_variant	c.3352C>T	p.Arg1118Trp	COSV62705335
chr1	7835904	PER3	ENST00000377532.7	synonymous_variant	c.3357G>A	p.Gln1119=	COSV62705828
chr1	7835906	PER3	ENST00000377532.7	missense_variant	c.3359C>T	p.Thr1120Ile	COSV62708236
chr1	7835911	PER3	ENST00000377532.7	stop_gained	c.3364G>T	p.Glu1122Ter	COSV62706477
chr1	7835915	PER3	ENST00000377532.7	missense_variant	c.3368G>A	p.Arg1123His	COSV62705997
chr1	7835938	PER3	ENST00000377532.7	complex_substitution	c.3391_3392delinsTT	p.Pro1131Phe	COSV62706066
chr1	7835941	PER3	ENST00000377532.7	missense_variant	c.3394G>C	p.Glu1132Gln	COSV100728172
chr1	7837006	PER3	ENST00000377532.7	stop_gained	c.3406G>T	p.Glu1136Ter	COSV100728203
chr1	7837010	PER3	ENST00000377532.7	missense_variant	c.3410T>C	p.Val1137Ala	COSV100728542
chr1	7837021	PER3	ENST00000377532.7	missense_variant	c.3421G>A	p.Glu1141Lys	COSV62707051
chr1	7837052	PER3	ENST00000377532.7	missense_variant	c.3452A>G	p.Gln1151Arg	COSV100728206
chr1	7837060	PER3	ENST00000377532.7	missense_variant	c.3460C>T	p.Pro1154Ser	COSV105826749
chr1	7837070	PER3	ENST00000377532.7	missense_variant	c.3470C>A	p.Ser1157Tyr	COSV62704792
chr1	7837073	PER3	ENST00000377532.7	missense_variant	c.3473A>G	p.His1158Arg	COSV62705901
chr1	7837112	PER3	ENST00000377532.7	missense_variant	c.3512T>C	p.Ile1171Thr	COSV62707833
chr1	7837113	PER3	ENST00000377532.7	missense_variant	c.3513T>G	p.Ile1171Met	COSV62706895
chr1	7837122	PER3	ENST00000377532.7	missense_variant	c.3522G>C	p.Gln1174His	COSV62707056
chr1	7837132	PER3	ENST00000377532.7	stop_gained	c.3532C>T	p.Gln1178Ter	COSV105279722
chr1	7837134	PER3	ENST00000377532.7	synonymous_variant	c.3534A>G	p.Gln1178=	COSV100728375
chr1	7842685	PER3	ENST00000377532.7	missense_variant	c.3563G>A	p.Cys1188Tyr	COSV62708172
chr1	7842703	PER3	ENST00000377532.7	missense_variant	c.3581C>T	p.Ala1194Val	COSV100648472
chr1	7842708	PER3	ENST00000377532.7	missense_variant	c.3586G>A	p.Gly1196Ser	COSV100648482
chr1	7842712	PER3	ENST00000377532.7	missense_variant	c.3590C>T	p.Ala1197Val	COSV105279729
chr1	7842717	PER3	ENST00000377532.7	missense_variant	c.3595A>G	p.Thr1199Ala	COSV105279684
chr1	7842729	PER3	ENST00000377532.7	stop_gained	c.3607C>T	p.Gln1203Ter	COSV100648506
chr1	7842741	PER3	ENST00000377532.7	missense_variant	c.3619G>C	p.Glu1207Gln	COSV62707877
chr1	7920848	TNFRSF9	ENST00000377507.7	missense_variant	c.755G>T	p.Gly252Val	rs113310001
chr1	7920848	TNFRSF9	ENST00000377507.7	missense_variant	c.755G>A	p.Gly252Glu	rs113310001
chr1	7920851	TNFRSF9	ENST00000377507.7	missense_variant	c.752G>A	p.Gly251Glu	COSV105323224
chr1	7920852	TNFRSF9	ENST00000377507.7	inframe_deletion	c.749_751del	p.Glu250del	COSV66348707
chr1	7920852	TNFRSF9	ENST00000377507.7	inframe_insertion	c.749_751dup	p.Glu250dup	COSV101097137
chr1	7920852	TNFRSF9	ENST00000377507.7	missense_variant	c.751G>A	p.Gly251Arg	COSV66348990
chr1	7920853	TNFRSF9	ENST00000377507.7	synonymous_variant	c.750A>G	p.Glu250=	COSV66349427
chr1	7920854	TNFRSF9	ENST00000377507.7	missense_variant	c.749A>G	p.Glu250Gly	COSV66348753
chr1	7920856	TNFRSF9	ENST00000377507.7	missense_variant	c.747A>C	p.Glu249Asp	COSV66349034
chr1	7920863	TNFRSF9	ENST00000377507.7	missense_variant	c.740A>C	p.Glu247Ala	COSV105323231
chr1	7920867	TNFRSF9	ENST00000377507.7	missense_variant	c.736C>G	p.Pro246Ala	COSV66349047
chr1	7920867	TNFRSF9	ENST00000377507.7	missense_variant	c.736C>T	p.Pro246Ser	COSV66349079
chr1	7920872	TNFRSF9	ENST00000377507.7	missense_variant	c.731G>A	p.Arg244Gln	COSV66349365;rs554909019;COSV66349365
chr1	7920873	TNFRSF9	ENST00000377507.7	stop_gained	c.730C>T	p.Arg244Ter	COSV66349117
chr1	7920874	TNFRSF9	ENST00000377507.7	stop_gained	c.729C>A	p.Cys243Ter	COSV66349819
chr1	7920878	TNFRSF9	ENST00000377507.7	missense_variant	c.725G>A	p.Ser242Asn	COSV66349515
chr1	7920881	TNFRSF9	ENST00000377507.7	missense_variant	c.722G>A	p.Cys241Tyr	999175
chr1	7920883	TNFRSF9	ENST00000377507.7	synonymous_variant	c.720C>T	p.Gly240=	COSV66349443
chr1	7920888	TNFRSF9	ENST00000377507.7	missense_variant	c.715G>C	p.Asp239His	COSV101097312
chr1	8013217	ERRFI1	ENST00000377482.10	missense_variant	c.1382C>T	p.Ser461Phe	COSV105322887
chr1	8013220	ERRFI1	ENST00000377482.10	missense_variant	c.1379T>C	p.Val460Ala	COSV66310464
chr1	8013223	ERRFI1	ENST00000377482.10	missense_variant	c.1376T>C	p.Val459Ala	COSV66311472
chr1	8013228	ERRFI1	ENST00000377482.10	complex_substitution	c.1370_1371delinsTT	p.Ser457Phe	COSV66310320
chr1	8013229	ERRFI1	ENST00000377482.10	missense_variant	c.1370C>T	p.Ser457Phe	COSV101088216
chr1	8013236	ERRFI1	ENST00000377482.10	missense_variant	c.1363C>A	p.His455Asn	COSV66311069
chr1	8013241	ERRFI1	ENST00000377482.10	missense_variant	c.1358G>A	p.Arg453His	COSV66310438
chr1	8013246	ERRFI1	ENST00000377482.10	synonymous_variant	c.1353G>A	p.Val451=	COSV66310982
chr1	8013249	ERRFI1	ENST00000377482.10	synonymous_variant	c.1350C>T	p.His450=	rs113178443
chr1	8013256	ERRFI1	ENST00000377482.10	missense_variant	c.1343G>A	p.Gly448Asp	COSV66310487
chr1	8013263	ERRFI1	ENST00000377482.10	missense_variant	c.1336G>T	p.Asp446Tyr	COSV66310724
chr1	8013271	ERRFI1	ENST00000377482.10	missense_variant	c.1328C>G	p.Thr443Arg	COSV66310720
chr1	8013277	ERRFI1	ENST00000377482.10	missense_variant	c.1322C>T	p.Ser441Leu	COSV101088358
chr1	8013277	ERRFI1	ENST00000377482.10	stop_gained	c.1322C>G	p.Ser441Ter	COSV66311366
chr1	8013279	ERRFI1	ENST00000377482.10	missense_variant	c.1320C>A	p.Asp440Glu	COSV66310545
chr1	8013281	ERRFI1	ENST00000377482.10	missense_variant	c.1318G>T	p.Asp440Tyr	COSV66311561
chr1	8013292	ERRFI1	ENST00000377482.10	missense_variant	c.1307C>A	p.Thr436Lys	COSV66310237
chr1	8013296	ERRFI1	ENST00000377482.10	missense_variant	c.1303G>T	p.Ala435Ser	rs570995662
chr1	8013307	ERRFI1	ENST00000377482.10	missense_variant	c.1292G>A	p.Gly431Asp	COSV101087997
chr1	8013308	ERRFI1	ENST00000377482.10	missense_variant	c.1291G>A	p.Gly431Ser	COSV101088194
chr1	8013317	ERRFI1	ENST00000377482.10	missense_variant	c.1282G>T	p.Ala428Ser	COSV66311319
chr1	8013320	ERRFI1	ENST00000377482.10	missense_variant	c.1279C>A	p.Pro427Thr	COSV66310449
chr1	8013327	ERRFI1	ENST00000377482.10	synonymous_variant	c.1272G>A	p.Gln424=	COSV66310394
chr1	8013329	ERRFI1	ENST00000377482.10	stop_gained	c.1270C>T	p.Gln424Ter	COSV66311074
chr1	8013330	ERRFI1	ENST00000377482.10	synonymous_variant	c.1269C>T	p.Ile423=	COSV66310800
chr1	8013338	ERRFI1	ENST00000377482.10	missense_variant	c.1261G>A	p.Ala421Thr	COSV66310550
chr1	8013341	ERRFI1	ENST00000377482.10	missense_variant	c.1258G>C	p.Gly420Arg	COSV66310310
chr1	8013343	ERRFI1	ENST00000377482.10	missense_variant	c.1256G>A	p.Gly419Glu	COSV66310558
chr1	8013350	ERRFI1	ENST00000377482.10	missense_variant	c.1249A>G	p.Thr417Ala	COSV66310898
chr1	8355090	RERE	ENST00000400908.7	missense_variant	c.4698A>C	p.Leu1566Phe	COSV61949320
chr1	8355100	RERE	ENST00000400908.7	missense_variant	c.4688A>T	p.Asp1563Val	COSV104401924
chr1	8355111	RERE	ENST00000400908.7	synonymous_variant	c.4677G>A	p.Lys1559=	COSV61940610
chr1	8355119	RERE	ENST00000400908.7	synonymous_variant	c.4669C>A	p.Arg1557=	COSV61953386
chr1	8355457	RERE	ENST00000400908.7	missense_variant	c.4629G>T	p.Met1543Ile	COSV61943496
chr1	8355478	RERE	ENST00000400908.7	stop_gained	c.4608G>A	p.Trp1536Ter	COSV61941694
chr1	8355494	RERE	ENST00000400908.7	missense_variant	c.4592C>A	p.Ala1531Asp	COSV100557345
chr1	8355501	RERE	ENST00000400908.7	missense_variant	c.4585A>G	p.Arg1529Gly	COSV100557493
chr1	8355502	RERE	ENST00000400908.7	missense_variant	c.4584G>C	p.Gln1528His	COSV100557485
chr1	8355511	RERE	ENST00000400908.7	synonymous_variant	c.4575C>T	p.Ala1525=	COSV61937241
chr1	8355513	RERE	ENST00000400908.7	missense_variant	c.4573G>A	p.Ala1525Thr	COSV100555776
chr1	8355514	RERE	ENST00000400908.7	synonymous_variant	c.4572G>T	p.Ser1524=	COSV100555015
chr1	8355515	RERE	ENST00000400908.7	missense_variant	c.4571C>T	p.Ser1524Leu	1031740
chr1	8355516	RERE	ENST00000400908.7	missense_variant	c.4570T>C	p.Ser1524Pro	COSV100556378
chr1	8355526	RERE	ENST00000400908.7	missense_variant	c.4560G>T	p.Met1520Ile	COSV100555683
chr1	8355530	RERE	ENST00000400908.7	missense_variant	c.4556C>T	p.Ala1519Val	COSV61936360
chr1	8355531	RERE	ENST00000400908.7	missense_variant	c.4555G>T	p.Ala1519Ser	rs553849360
chr1	8355531	RERE	ENST00000400908.7	missense_variant	c.4555G>A	p.Ala1519Thr	rs553849360
chr1	8355536	RERE	ENST00000400908.7	missense_variant	c.4550T>A	p.Leu1517Gln	452752
chr1	8355551	RERE	ENST00000400908.7	missense_variant	c.4535C>T	p.Ser1512Leu	COSV61942864
chr1	8355552	RERE	ENST00000400908.7	missense_variant	c.4534T>C	p.Ser1512Pro	COSV61941700
chr1	8355556	RERE	ENST00000400908.7	synonymous_variant	c.4530C>A	p.Pro1510=	COSV61941733
chr1	8355557	RERE	ENST00000400908.7	missense_variant	c.4529C>T	p.Pro1510Leu	521764;COSV61951225;COSV61951225
chr1	8355558	RERE	ENST00000400908.7	missense_variant	c.4528C>G	p.Pro1510Ala	rs115891071;783922
chr1	8355558	RERE	ENST00000400908.7	missense_variant	c.4528C>A	p.Pro1510Thr	rs115891071;783922
chr1	8355567	RERE	ENST00000400908.7	missense_variant	c.4519A>G	p.Ile1507Val	rs146159811
chr1	8355569	RERE	ENST00000400908.7	missense_variant	c.4517C>T	p.Ala1506Val	rs555212907
chr1	8355571	RERE	ENST00000400908.7	synonymous_variant	c.4515G>T	p.Gly1505=	rs143882788
chr1	8355571	RERE	ENST00000400908.7	synonymous_variant	c.4515G>A	p.Gly1505=	rs143882788
chr1	8355573	RERE	ENST00000400908.7	missense_variant	c.4513G>T	p.Gly1505Trp	COSV100556974
chr1	8355576	RERE	ENST00000400908.7	missense_variant	c.4510C>A	p.Pro1504Thr	COSV104645924
chr1	8355584	RERE	ENST00000400908.7	missense_variant	c.4502G>C	p.Arg1501Pro	COSV61950897
chr1	8355599	RERE	ENST00000400908.7	missense_variant	c.4487G>T	p.Gly1496Val	COSV100557304
chr1	8356100	RERE	ENST00000400908.7	missense_variant	c.4486G>A	p.Gly1496Ser	COSV61952217
chr1	8356101	RERE	ENST00000400908.7	synonymous_variant	c.4485C>T	p.Phe1495=	COSV61936655
chr1	8356109	RERE	ENST00000400908.7	missense_variant	c.4477C>A	p.Pro1493Thr	COSV61948025
chr1	8356114	RERE	ENST00000400908.7	missense_variant	c.4472G>A	p.Arg1491His	COSV61936773
chr1	8356115	RERE	ENST00000400908.7	missense_variant	c.4471C>T	p.Arg1491Cys	COSV61947021
chr1	8356117	RERE	ENST00000400908.7	missense_variant	c.4469T>C	p.Leu1490Pro	806046
chr1	8356118	RERE	ENST00000400908.7	missense_variant	c.4468C>T	p.Leu1490Phe	1173038
chr1	8356125	RERE	ENST00000400908.7	synonymous_variant	c.4461C>T	p.His1487=	COSV100556213
chr1	8356130	RERE	ENST00000400908.7	missense_variant	c.4456G>A	p.Glu1486Lys	COSV61937186
chr1	8356131	RERE	ENST00000400908.7	missense_variant	c.4455C>A	p.His1485Gln	rs200568184;COSV61936511
chr1	8356131	RERE	ENST00000400908.7	synonymous_variant	c.4455C>T	p.His1485=	COSV61936511;rs200568184;COSV61936511
chr1	8356135	RERE	ENST00000400908.7	missense_variant	c.4451C>T	p.Pro1484Leu	721989
chr1	8356159	RERE	ENST00000400908.7	missense_variant	c.4427C>T	p.Pro1476Leu	COSV61941457
chr1	8356163	RERE	ENST00000400908.7	missense_variant	c.4423C>G	p.Leu1475Val	COSV100557212
chr1	8356165	RERE	ENST00000400908.7	missense_variant	c.4421C>G	p.Thr1474Ser	COSV61952456
chr1	8356170	RERE	ENST00000400908.7	synonymous_variant	c.4416T>C	p.Pro1472=	COSV100555404
chr1	8356173	RERE	ENST00000400908.7	synonymous_variant	c.4413G>T	p.Pro1471=	rs145740916
chr1	8356173	RERE	ENST00000400908.7	synonymous_variant	c.4413G>A	p.Pro1471=	rs145740916
chr1	8356179	RERE	ENST00000400908.7	synonymous_variant	c.4407C>T	p.Pro1469=	COSV61952820
chr1	8356180	RERE	ENST00000400908.7	missense_variant	c.4406C>A	p.Pro1469His	COSV61953086
chr1	8356181	RERE	ENST00000400908.7	missense_variant	c.4405C>T	p.Pro1469Ser	COSV61950987
chr1	8356186	RERE	ENST00000400908.7	missense_variant	c.4400G>A	p.Arg1467His	COSV61950767
chr1	8356190	RERE	ENST00000400908.7	missense_variant	c.4396G>C	p.Ala1466Pro	992348
chr1	8356194	RERE	ENST00000400908.7	synonymous_variant	c.4392C>T	p.His1464=	COSV100556000
chr1	8356195	RERE	ENST00000400908.7	missense_variant	c.4391A>G	p.His1464Arg	391564;COSV61952727;COSV61952727
chr1	8356205	RERE	ENST00000400908.7	missense_variant	c.4381G>A	p.Ala1461Thr	COSV61940795
chr1	8356212	RERE	ENST00000400908.7	synonymous_variant	c.4374C>T	p.Pro1458=	rs377000011
chr1	8356212	RERE	ENST00000400908.7	synonymous_variant	c.4374C>A	p.Pro1458=	rs377000011
chr1	8356232	RERE	ENST00000400908.7	missense_variant	c.4354G>A	p.Val1452Ile	982578
chr1	8358200	RERE	ENST00000400908.7	missense_variant	c.4335C>A	p.His1445Gln	rs200722937
chr1	8358202	RERE	ENST00000400908.7	missense_variant	c.4333C>T	p.His1445Tyr	COSV61940867
chr1	8358207	RERE	ENST00000400908.7	missense_variant	c.4328C>T	p.Pro1443Leu	COSV61949838
chr1	8358209	RERE	ENST00000400908.7	missense_variant	c.4326C>A	p.Asp1442Glu	985689
chr1	8358216	RERE	ENST00000400908.7	missense_variant	c.4319A>G	p.Gln1440Arg	562007
chr1	8358217	RERE	ENST00000400908.7	inframe_insertion	c.4313_4318dup	p.Leu1438_His1439dup	418456
chr1	8358230	RERE	ENST00000400908.7	missense_variant	c.4305C>G	p.His1435Gln	545041
chr1	8358231	RERE	ENST00000400908.7	missense_variant	c.4304A>T	p.His1435Leu	452391
chr1	8358231	RERE	ENST00000400908.7	missense_variant	c.4304A>G	p.His1435Arg	522858
chr1	8358232	RERE	ENST00000400908.7	missense_variant	c.4303C>T	p.His1435Tyr	562005
chr1	8358234	RERE	ENST00000400908.7	missense_variant	c.4301C>T	p.Ser1434Phe	COSV61952307
chr1	8358235	RERE	ENST00000400908.7	missense_variant	c.4300T>C	p.Ser1434Pro	562004
chr1	8358238	RERE	ENST00000400908.7	missense_variant	c.4297C>G	p.His1433Asp	521311
chr1	8358242	RERE	ENST00000400908.7	missense_variant	c.4293C>A	p.His1431Gln	224822
chr1	8358249	RERE	ENST00000400908.7	missense_variant	c.4286A>G	p.His1429Arg	379827
chr1	8970973	CA6	ENST00000377443.7	missense_variant	c.836C>G	p.Pro279Arg	rs140431319
chr1	8970973	CA6	ENST00000377443.7	missense_variant	c.836C>T	p.Pro279Leu	rs140431319
chr1	8970974	CA6	ENST00000377443.7	synonymous_variant	c.837G>A	p.Pro279=	COSV66263512;rs200520970;COSV66263512
chr1	8974358	CA6	ENST00000377443.7	intron_variant	c.845-264G>A		COSV66261888
chr1	8974362	CA6	ENST00000377443.7	intron_variant	c.845-260G>A		COSV101077394;rs3765964;COSV101077394
chr1	8974362	CA6	ENST00000377443.7	intron_variant	c.845-260G>C		rs3765964;COSV101077394
chr1	8974367	CA6	ENST00000377443.7	intron_variant	c.845-255C>A		COSV101077760
chr1	8974368	CA6	ENST00000377443.7	intron_variant	c.845-254G>A		COSV66262946
chr1	8974371	CA6	ENST00000377443.7	intron_variant	c.845-251G>A		COSV66262965
chr1	8974374	CA6	ENST00000377443.7	intron_variant	c.845-248G>T		COSV101077668
chr1	8974374	CA6	ENST00000377443.7	intron_variant	c.845-248G>A		COSV66261550
chr1	8974378	CA6	ENST00000377443.7	intron_variant	c.845-244C>A		rs187434042
chr1	8974379	CA6	ENST00000377443.7	intron_variant	c.845-243C>T		COSV66262885
chr1	8974385	CA6	ENST00000377443.7	intron_variant	c.845-237C>T		COSV105322335
chr1	8974387	CA6	ENST00000377443.7	intron_variant	c.845-235A>G		rs191566022
chr1	8974389	CA6	ENST00000377443.7	intron_variant	c.845-233G>A		COSV104698544
chr1	8974409	CA6	ENST00000377443.7	intron_variant	c.845-213C>T		rs377187876
chr1	8974410	CA6	ENST00000377443.7	intron_variant	c.845-212G>A		COSV66261906
chr1	8974410	CA6	ENST00000377443.7	intron_variant	c.845-212G>T		COSV66263075
chr1	8974424	CA6	ENST00000377443.7	intron_variant	c.845-198C>T		COSV66262580;rs74050967;COSV66262580
chr1	9003307	SLC2A7	ENST00000400906.1	missense_variant	c.1532C>T	p.Ser511Phe	COSV104705985
chr1	9003315	SLC2A7	ENST00000400906.1	synonymous_variant	c.1524G>A	p.Lys508=	COSV68901559
chr1	9003322	SLC2A7	ENST00000400906.1	missense_variant	c.1517C>A	p.Pro506His	COSV101280736
chr1	9003329	SLC2A7	ENST00000400906.1	missense_variant	c.1510G>T	p.Ala504Ser	COSV68901506
chr1	9003350	SLC2A7	ENST00000400906.1	missense_variant	c.1489A>C	p.Ile497Leu	COSV68901721
chr1	9003359	SLC2A7	ENST00000400906.1	stop_gained	c.1480G>T	p.Glu494Ter	COSV68902123
chr1	9003365	SLC2A7	ENST00000400906.1	stop_gained	c.1474G>T	p.Glu492Ter	COSV99082099
chr1	9003368	SLC2A7	ENST00000400906.1	missense_variant	c.1471G>A	p.Glu491Lys	COSV68901924
chr1	9104422	GPR157	ENST00000377411.5	synonymous_variant	c.1005C>T	p.Thr335=	COSV101072564
chr1	9104425	GPR157	ENST00000377411.5	missense_variant	c.1002C>A	p.Ser334Arg	COSV101072594
chr1	9104430	GPR157	ENST00000377411.5	missense_variant	c.997C>T	p.Pro333Ser	COSV101072571
chr1	9104439	GPR157	ENST00000377411.5	missense_variant	c.988G>T	p.Gly330Trp	COSV101072555
chr1	9104443	GPR157	ENST00000377411.5	synonymous_variant	c.984C>T	p.Thr328=	COSV66234576
chr1	9104446	GPR157	ENST00000377411.5	synonymous_variant	c.981G>A	p.Gly327=	COSV66233964
chr1	9104452	GPR157	ENST00000377411.5	synonymous_variant	c.975C>T	p.Ser325=	COSV66233070
chr1	9104453	GPR157	ENST00000377411.5	missense_variant	c.974C>T	p.Ser325Phe	COSV101072578
chr1	9602223	TMEM201	ENST00000340381.11	missense_variant	c.1111G>A	p.Ala371Thr	COSV100440716
chr1	9602230	TMEM201	ENST00000340381.11	missense_variant	c.1118C>T	p.Ala373Val	COSV61051147
chr1	9602233	TMEM201	ENST00000340381.11	missense_variant	c.1121C>A	p.Thr374Lys	COSV61051703
chr1	9602233	TMEM201	ENST00000340381.11	missense_variant	c.1121C>T	p.Thr374Ile	COSV100440557
chr1	9602245	TMEM201	ENST00000340381.11	missense_variant	c.1133C>T	p.Thr378Met	COSV61052003
chr1	9602249	TMEM201	ENST00000340381.11	synonymous_variant	c.1137C>T	p.Gly379=	COSV104646065
chr1	9602254	TMEM201	ENST00000340381.11	missense_variant	c.1142G>A	p.Arg381Gln	COSV61052396;rs147758699;COSV61052396
chr1	9602263	TMEM201	ENST00000340381.11	missense_variant	c.1151G>A	p.Arg384Gln	COSV100440756;rs373309849;COSV100440756
chr1	9602267	TMEM201	ENST00000340381.11	synonymous_variant	c.1155C>T	p.Pro385=	COSV61051438
chr1	9602268	TMEM201	ENST00000340381.11	stop_gained	c.1156C>T	p.Arg386Ter	COSV61051452
chr1	9602268	TMEM201	ENST00000340381.11	synonymous_variant	c.1156C>A	p.Arg386=	COSV61051315
chr1	9602269	TMEM201	ENST00000340381.11	missense_variant	c.1157G>A	p.Arg386Gln	COSV100440419;rs536284149;COSV100440419
chr1	9730536	CLSTN1	ENST00000377298.9	missense_variant	c.2918A>C	p.Glu973Ala	COSV63127899
chr1	9730546	CLSTN1	ENST00000377298.9	missense_variant	c.2908C>A	p.Gln970Lys	COSV63126852
chr1	9730551	CLSTN1	ENST00000377298.9	missense_variant	c.2903G>A	p.Arg968Gln	COSV99057592
chr1	9730552	CLSTN1	ENST00000377298.9	missense_variant	c.2902C>T	p.Arg968Trp	COSV63129723
chr1	9730554	CLSTN1	ENST00000377298.9	missense_variant	c.2900C>G	p.Thr967Ser	rs199861622;COSV63130375
chr1	9730554	CLSTN1	ENST00000377298.9	missense_variant	c.2900C>T	p.Thr967Ile	COSV63130375;rs199861622;COSV63130375
chr1	9730558	CLSTN1	ENST00000377298.9	missense_variant	c.2896G>A	p.Ala966Thr	COSV63127214
chr1	9730559	CLSTN1	ENST00000377298.9	synonymous_variant	c.2895C>T	p.Asn965=	COSV100740476;rs112323523;COSV100740476
chr1	9730561	CLSTN1	ENST00000377298.9	missense_variant	c.2893A>T	p.Asn965Tyr	COSV100740333
chr1	9730562	CLSTN1	ENST00000377298.9	synonymous_variant	c.2892G>A	p.Gln964=	COSV63130753
chr1	9850723	CTNNBIP1	ENST00000377263.6	missense_variant	c.241C>G	p.Gln81Glu	COSV101032653
chr1	9850724	CTNNBIP1	ENST00000377263.6	synonymous_variant	c.240G>A	p.Arg80=	COSV65962276
chr1	9850727	CTNNBIP1	ENST00000377263.6	synonymous_variant	c.237G>A	p.Arg79=	COSV101032878
chr1	9850737	CTNNBIP1	ENST00000377263.6	missense_variant	c.227C>T	p.Thr76Met	rs199900946
chr1	9850737	CTNNBIP1	ENST00000377263.6	missense_variant	c.227C>G	p.Thr76Arg	rs199900946
chr1	9850754	CTNNBIP1	ENST00000377263.6	synonymous_variant	c.210G>C	p.Ala70=	rs533893118
chr1	9850754	CTNNBIP1	ENST00000377263.6	synonymous_variant	c.210G>A	p.Ala70=	rs533893118
chr1	9850760	CTNNBIP1	ENST00000377263.6	synonymous_variant	c.204G>A	p.Val68=	COSV65962165
chr1	9850761	CTNNBIP1	ENST00000377263.6	missense_variant	c.203T>C	p.Val68Ala	COSV65962402
chr1	9850765	CTNNBIP1	ENST00000377263.6	missense_variant	c.199G>T	p.Val67Leu	rs548974391;COSV101032689
chr1	9850765	CTNNBIP1	ENST00000377263.6	missense_variant	c.199G>A	p.Val67Met	COSV101032689;rs548974391;COSV101032689
chr1	9850766	CTNNBIP1	ENST00000377263.6	synonymous_variant	c.198C>T	p.Asp66=	COSV65962710
chr1	9850772	CTNNBIP1	ENST00000377263.6	synonymous_variant	c.192A>G	p.Ala64=	rs567258221
chr1	9850773	CTNNBIP1	ENST00000377263.6	missense_variant	c.191C>T	p.Ala64Val	COSV101032890
chr1	9871188	CTNNBIP1	ENST00000377263.6	missense_variant	c.186G>T	p.Gln62His	rs138271667
chr1	9871190	CTNNBIP1	ENST00000377263.6	missense_variant	c.184C>G	p.Gln62Glu	COSV65962391
chr1	9871190	CTNNBIP1	ENST00000377263.6	stop_gained	c.184C>T	p.Gln62Ter	COSV65962770
chr1	9871211	CTNNBIP1	ENST00000377263.6	missense_variant	c.163C>A	p.Leu55Met	COSV101032880
chr1	9980921	NMNAT1	ENST00000377205.6	splice_site_variant	c.300-109_439+1del		COSV65882161
chr1	9981089	NMNAT1	ENST00000377205.6	missense_variant	c.358C>G	p.Leu120Val	COSV65882199
chr1	9981092	NMNAT1	ENST00000377205.6	missense_variant	c.361G>C	p.Glu121Gln	COSV101020384
chr1	9981097	NMNAT1	ENST00000377205.6	synonymous_variant	c.366G>A	p.Arg122=	1146793
chr1	9981101	NMNAT1	ENST00000377205.6	missense_variant	c.370G>A	p.Gly124Arg	957332
chr1	9981103	NMNAT1	ENST00000377205.6	synonymous_variant	c.372A>G	p.Gly124=	1129018
chr1	9981105	NMNAT1	ENST00000377205.6	missense_variant	c.374G>A	p.Arg125Lys	COSV104691942
chr1	9981107	NMNAT1	ENST00000377205.6	stop_gained	c.376A>T	p.Lys126Ter	978256
chr1	9981118	NMNAT1	ENST00000377205.6	missense_variant	c.387G>T	p.Trp129Cys	rs547859415;1004875
chr1	9981130	NMNAT1	ENST00000377205.6	synonymous_variant	c.399A>G	p.Gln133=	COSV101020438
chr1	9981135	NMNAT1	ENST00000377205.6	missense_variant	c.404C>G	p.Ser135Cys	COSV101020355
chr1	9981140	NMNAT1	ENST00000377205.6	missense_variant	c.409C>G	p.Gln137Glu	COSV65883316
chr1	9981141	NMNAT1	ENST00000377205.6	missense_variant	c.410A>T	p.Gln137Leu	rs200333003
chr1	9981143	NMNAT1	ENST00000377205.6	stop_gained	c.412A>T	p.Lys138Ter	COSV101020356
chr1	9981145	NMNAT1	ENST00000377205.6	missense_variant	c.414G>T	p.Lys138Asn	COSV65883169
chr1	9981166	NMNAT1	ENST00000377205.6	synonymous_variant	c.435A>G	p.Thr145=	rs188112051
chr1	9981170	NMNAT1	ENST00000377205.6	missense_variant	c.439G>C	p.Ala147Pro	978257
chr1	9981264	NMNAT1	ENST00000377205.6	intron_variant	c.439+94T>C		COSV65881987
chr1	9981265	NMNAT1	ENST00000377205.6	intron_variant	c.439+95C>T		COSV65882591
chr1	9981271	NMNAT1	ENST00000377205.6	intron_variant	c.439+101A>G		COSV105318757
chr1	10304355	KIF1B	ENST00000377083.5	missense_variant	c.3170G>T	p.Gly1057Val	rs202032768
chr1	10304359	KIF1B	ENST00000377083.5	synonymous_variant	c.3174G>A	p.Gln1058=	COSV55809957
chr1	10304362	KIF1B	ENST00000377083.5	synonymous_variant	c.3177G>A	p.Pro1059=	994001;COSV55808437;COSV55808437
chr1	10304363	KIF1B	ENST00000377083.5	missense_variant	c.3178A>G	p.Lys1060Glu	rs370309847
chr1	10304370	KIF1B	ENST00000377083.5	missense_variant	c.3185C>A	p.Thr1062Lys	COSV55808456
chr1	10304385	KIF1B	ENST00000377083.5	missense_variant	c.3200C>T	p.Ser1067Phe	COSV55813606
chr1	10304393	KIF1B	ENST00000377083.5	missense_variant	c.3208G>A	p.Ala1070Thr	rs550366864
chr1	10304400	KIF1B	ENST00000377083.5	missense_variant	c.3215C>T	p.Ser1072Leu	596810;COSV99823721;COSV99823721
chr1	10304400	KIF1B	ENST00000377083.5	stop_gained	c.3215C>G	p.Ser1072Ter	596810;COSV99823721
chr1	10304400	KIF1B	ENST00000377083.5	stop_gained	c.3215C>A	p.Ser1072Ter	COSV99823587
chr1	10304405	KIF1B	ENST00000377083.5	missense_variant	c.3220A>G	p.Asn1074Asp	694932
chr1	10304407	KIF1B	ENST00000377083.5	missense_variant	c.3222C>A	p.Asn1074Lys	694933
chr1	10304409	KIF1B	ENST00000377083.5	missense_variant	c.3224C>T	p.Ser1075Phe	COSV55814665
chr1	10304420	KIF1B	ENST00000377083.5	missense_variant	c.3235C>T	p.His1079Tyr	COSV55812679
chr1	10304456	KIF1B	ENST00000377083.5	missense_variant	c.3271C>T	p.Arg1091Cys	COSV55807783
chr1	10304457	KIF1B	ENST00000377083.5	missense_variant	c.3272G>A	p.Arg1091His	COSV55807275
chr1	10304468	KIF1B	ENST00000377083.5	missense_variant	c.3283C>G	p.Gln1095Glu	COSV55812635
chr1	10304475	KIF1B	ENST00000377083.5	missense_variant	c.3290G>T	p.Arg1097Leu	COSV99823743
chr1	10304482	KIF1B	ENST00000377083.5	synonymous_variant	c.3297T>G	p.Ser1099=	COSV99823786
chr1	10304486	KIF1B	ENST00000377083.5	missense_variant	c.3301T>A	p.Cys1101Ser	COSV99824330
chr1	10304490	KIF1B	ENST00000377083.5	missense_variant	c.3305A>G	p.Asn1102Ser	COSV99823470
chr1	10304490	KIF1B	ENST00000377083.5	missense_variant	c.3305A>C	p.Asn1102Thr	COSV99823476
chr1	10304494	KIF1B	ENST00000377083.5	synonymous_variant	c.3309T>C	p.Tyr1103=	COSV55810065
chr1	10304507	KIF1B	ENST00000377083.5	stop_gained	c.3322C>T	p.Gln1108Ter	COSV55812845
chr1	10304510	KIF1B	ENST00000377083.5	synonymous_variant	c.3325T>C	p.Leu1109=	COSV55813901
chr1	10304517	KIF1B	ENST00000377083.5	missense_variant	c.3332G>C	p.Gly1111Ala	COSV55808568
chr1	10304520	KIF1B	ENST00000377083.5	missense_variant	c.3335A>G	p.Asn1112Ser	rs142737643
chr1	10304542	KIF1B	ENST00000377083.5	synonymous_variant	c.3357G>A	p.Lys1119=	COSV55804188
chr1	10304554	KIF1B	ENST00000377083.5	missense_variant	c.3369A>C	p.Lys1123Asn	694934
chr1	10304559	KIF1B	ENST00000377083.5	missense_variant	c.3374G>A	p.Ser1125Asn	COSV55815168
chr1	10304563	KIF1B	ENST00000377083.5	missense_variant	c.3378C>G	p.His1126Gln	rs538314849
chr1	10304565	KIF1B	ENST00000377083.5	missense_variant	c.3380G>A	p.Cys1127Tyr	COSV99823708
chr1	10304586	KIF1B	ENST00000377083.5	missense_variant	c.3401C>T	p.Pro1134Leu	COSV55803038
chr1	10304588	KIF1B	ENST00000377083.5	missense_variant	c.3403C>T	p.Arg1135Trp	694935
chr1	10304589	KIF1B	ENST00000377083.5	missense_variant	c.3404G>T	p.Arg1135Leu	COSV99822492
chr1	10304589	KIF1B	ENST00000377083.5	missense_variant	c.3404G>A	p.Arg1135Gln	COSV55813325
chr1	10304590	KIF1B	ENST00000377083.5	synonymous_variant	c.3405G>T	p.Arg1135=	COSV55813506
chr1	10304607	KIF1B	ENST00000377083.5	missense_variant	c.3422C>T	p.Ser1141Leu	COSV55813393
chr1	10304613	KIF1B	ENST00000377083.5	missense_variant	c.3428C>A	p.Pro1143His	COSV55813439
chr1	10304631	KIF1B	ENST00000377083.5	missense_variant	c.3446G>T	p.Arg1149Leu	COSV99823219
chr1	10442316	CENPS	ENST00000309048.8	stop_gained	c.328C>T	p.Arg110Ter	rs201711835
chr1	10442325	CENPS	ENST00000309048.8	missense_variant	c.337C>A	p.Gln113Lys	COSV58363961
chr1	10442336	CENPS	ENST00000309048.8	missense_variant	c.348G>T	p.Lys116Asn	COSV58363868
chr1	10442342	CENPS	ENST00000309048.8	synonymous_variant	c.354A>G	p.Ser118=	COSV58364122
chr1	10442346	CENPS	ENST00000309048.8	missense_variant	c.358G>T	p.Asp120Tyr	COSV105168928
chr1	10442379	CENPS	ENST00000309048.8	missense_variant	c.391G>A	p.Ala131Thr	COSV58364613
chr1	10442384	CENPS	ENST00000309048.8	inframe_deletion	c.396_398del	p.Val134del	COSV58363940
chr1	10442388	CENPS	ENST00000309048.8	missense_variant	c.400G>A	p.Val134Met	rs538557550
chr1	10442397	CENPS	ENST00000309048.8	missense_variant	c.409G>A	p.Glu137Lys	COSV58364505;rs146240548;COSV58364505
chr1	10451470	CENPS-CORT	ENST00000400900.6	missense_variant	c.370C>A	p.Leu124Ile	COSV100259237
chr1	10451482	CENPS-CORT	ENST00000400900.6	missense_variant	c.382G>A	p.Glu128Lys	COSV100259229
chr1	10451487	CENPS-CORT	ENST00000400900.6	synonymous_variant	c.387C>T	p.Ala129=	COSV57630789;rs628462;COSV57630789
chr1	10451488	CENPS-CORT	ENST00000400900.6	missense_variant	c.388C>T	p.Arg130Trp	rs200835553
chr1	10451504	CENPS-CORT	ENST00000400900.6	missense_variant	c.404G>A	p.Arg135Gln	COSV57630587
chr1	10451508	CENPS-CORT	ENST00000400900.6	synonymous_variant	c.408G>A	p.Gln136=	COSV100259189
chr1	10451518	CENPS-CORT	ENST00000400900.6	missense_variant	c.418C>T	p.Pro140Ser	COSV57630663
chr1	10451532	CENPS-CORT	ENST00000400900.6	synonymous_variant	c.432T>A	p.Ser144=	rs666103;COSV57630404
chr1	10451532	CENPS-CORT	ENST00000400900.6	synonymous_variant	c.432T>C	p.Ser144=	COSV57630404;rs666103;COSV57630404
chr1	10451533	CENPS-CORT	ENST00000400900.6	missense_variant	c.433G>A	p.Ala145Thr	rs550348685
chr1	10451533	CENPS-CORT	ENST00000400900.6	missense_variant	c.433G>C	p.Ala145Pro	rs550348685
chr1	10451539	CENPS-CORT	ENST00000400900.6	missense_variant	c.439C>T	p.Arg147Trp	COSV57630763
chr1	10451541	CENPS-CORT	ENST00000400900.6	synonymous_variant	c.441G>T	p.Arg147=	COSV100259188
chr1	10451549	CENPS-CORT	ENST00000400900.6	missense_variant	c.449T>C	p.Met150Thr	rs571865438
chr1	10451559	CENPS-CORT	ENST00000400900.6	missense_variant	c.459G>T	p.Arg153Ser	COSV57630472
chr1	10451571	CENPS-CORT	ENST00000400900.6	stop_gained	c.471G>A	p.Trp157Ter	COSV100259147
chr1	10451577	CENPS-CORT	ENST00000400900.6	inframe_deletion	c.479_481del	p.Phe160del	COSV57630844
chr1	10451577	CENPS-CORT	ENST00000400900.6	synonymous_variant	c.477C>A	p.Thr159=	COSV57629980
chr1	10451580	CENPS-CORT	ENST00000400900.6	inframe_deletion	c.485_487del	p.Ser162del	COSV57630630
chr1	10451590	CENPS-CORT	ENST00000400900.6	missense_variant	c.490A>G	p.Lys164Glu	COSV57630527
chr1	10461512	DFFA	ENST00000377038.8	missense_variant	c.974G>T	p.Arg325Leu	rs140269107;786715;COSV100986620
chr1	10461512	DFFA	ENST00000377038.8	missense_variant	c.974G>A	p.Arg325Gln	rs140269107;786715;COSV100986620
chr1	10461518	DFFA	ENST00000377038.8	missense_variant	c.968C>A	p.Pro323His	COSV65478245
chr1	10461519	DFFA	ENST00000377038.8	missense_variant	c.967C>T	p.Pro323Ser	COSV65478313
chr1	10461539	DFFA	ENST00000377038.8	missense_variant	c.947C>A	p.Pro316Gln	COSV100986675
chr1	10461545	DFFA	ENST00000377038.8	missense_variant	c.941C>T	p.Ala314Val	COSV105314350
chr1	10461551	DFFA	ENST00000377038.8	missense_variant	c.935G>A	p.Ser312Asn	COSV105314341
chr1	10461558	DFFA	ENST00000377038.8	missense_variant	c.928T>A	p.Ser310Thr	COSV65477998
chr1	10461565	DFFA	ENST00000377038.8	synonymous_variant	c.921G>A	p.Arg307=	COSV100986710
chr1	10461567	DFFA	ENST00000377038.8	missense_variant	c.919C>T	p.Arg307Trp	COSV65478749
chr1	10461572	DFFA	ENST00000377038.8	missense_variant	c.914C>T	p.Ser305Phe	rs75956311
chr1	10629868	PEX14	ENST00000356607.9	missense_variant	c.1015G>A	p.Glu339Lys	656027
chr1	10629870	PEX14	ENST00000356607.9	inframe_deletion	c.1024_1047del	p.Cys342_Asp349del	1055691
chr1	10629877	PEX14	ENST00000356607.9	missense_variant	c.1024T>G	p.Cys342Gly	COSV63063672
chr1	10629878	PEX14	ENST00000356607.9	missense_variant	c.1025G>A	p.Cys342Tyr	598019;COSV63063677
chr1	10629879	PEX14	ENST00000356607.9	missense_variant	c.1026C>G	p.Cys342Trp	COSV63063683
chr1	10629885	PEX14	ENST00000356607.9	synonymous_variant	c.1032G>A	p.Gly344=	rs11539794;167454
chr1	10629885	PEX14	ENST00000356607.9	synonymous_variant	c.1032G>T	p.Gly344=	rs11539794;167454
chr1	10629891	PEX14	ENST00000356607.9	missense_variant	c.1038G>T	p.Gln346His	COSV100749957
chr1	10629891	PEX14	ENST00000356607.9	synonymous_variant	c.1038G>A	p.Gln346=	COSV63059716
chr1	10629898	PEX14	ENST00000356607.9	missense_variant	c.1045G>A	p.Asp349Asn	COSV105827177
chr1	10629900	PEX14	ENST00000356607.9	synonymous_variant	c.1047C>T	p.Asp349=	1130960
chr1	10629901	PEX14	ENST00000356607.9	missense_variant	c.1048C>T	p.Arg350Cys	956626
chr1	10629902	PEX14	ENST00000356607.9	missense_variant	c.1049G>A	p.Arg350His	COSV100750380
chr1	10629904	PEX14	ENST00000356607.9	missense_variant	c.1051C>T	p.Arg351Trp	COSV63061072
chr1	10629905	PEX14	ENST00000356607.9	missense_variant	c.1052G>T	p.Arg351Leu	COSV100749984
chr1	10629909	PEX14	ENST00000356607.9	synonymous_variant	c.1056C>T	p.Gly352=	596056;COSV63059943
chr1	10629910	PEX14	ENST00000356607.9	missense_variant	c.1057G>A	p.Gly353Arg	1001843;COSV63062284
chr1	10629910	PEX14	ENST00000356607.9	missense_variant	c.1057G>T	p.Gly353Trp	COSV63063011
chr1	10629915	PEX14	ENST00000356607.9	missense_variant	c.1062T>G	p.Asp354Glu	COSV63062725
chr1	10629921	PEX14	ENST00000356607.9	missense_variant	c.1068G>T	p.Gln356His	COSV63060103
chr1	10629927	PEX14	ENST00000356607.9	missense_variant	c.1074C>A	p.Asn358Lys	COSV63060251
chr1	10629927	PEX14	ENST00000356607.9	synonymous_variant	c.1074C>T	p.Asn358=	762434;COSV63062455
chr1	10629928	PEX14	ENST00000356607.9	stop_gained	c.1075G>T	p.Glu359Ter	COSV63059925
chr1	10629939	PEX14	ENST00000356607.9	synonymous_variant	c.1086G>A	p.Glu362=	COSV63061922
chr1	10629945	PEX14	ENST00000356607.9	synonymous_variant	c.1092G>A	p.Leu364=	COSV63062320
chr1	10629946	PEX14	ENST00000356607.9	missense_variant	c.1093C>T	p.Arg365Trp	COSV63063391
chr1	10629948	PEX14	ENST00000356607.9	synonymous_variant	c.1095G>A	p.Arg365=	COSV63062108
chr1	10629951	PEX14	ENST00000356607.9	synonymous_variant	c.1098G>T	p.Arg366=	746318;COSV63063954
chr1	10629951	PEX14	ENST00000356607.9	synonymous_variant	c.1098G>A	p.Arg366=	746318;COSV63063954
chr1	10629954	PEX14	ENST00000356607.9	synonymous_variant	c.1101C>T	p.Pro367=	594300;COSV63062332
chr1	10629954	PEX14	ENST00000356607.9	synonymous_variant	c.1101C>G	p.Pro367=	COSV100750307
chr1	10629954	PEX14	ENST00000356607.9	synonymous_variant	c.1101C>A	p.Pro367=	COSV100750218
chr1	10629959	PEX14	ENST00000356607.9	missense_variant	c.1106G>A	p.Gly369Asp	COSV63059878
chr1	10629960	PEX14	ENST00000356607.9	synonymous_variant	c.1107C>T	p.Gly369=	498151;COSV63060649
chr1	10629961	PEX14	ENST00000356607.9	missense_variant	c.1108G>T	p.Ala370Ser	595186
chr1	10629969	PEX14	ENST00000356607.9	synonymous_variant	c.1116C>T	p.Asn372=	rs149856184;498110
chr1	10629976	PEX14	ENST00000356607.9	missense_variant	c.1123G>C	p.Glu375Gln	COSV100749954
chr1	10629979	PEX14	ENST00000356607.9	missense_variant	c.1126C>T	p.Arg376Trp	COSV63060898
chr1	10629981	PEX14	ENST00000356607.9	synonymous_variant	c.1128G>C	p.Arg376=	874558
chr1	10647803	CASZ1	ENST00000377022.8	inframe_deletion	c.3493_3495del	p.Glu1165del	COSV59738318
chr1	10647818	CASZ1	ENST00000377022.8	synonymous_variant	c.3480C>T	p.Phe1160=	COSV59734689
chr1	10647844	CASZ1	ENST00000377022.8	missense_variant	c.3454G>A	p.Ala1152Thr	COSV100681821
chr1	10647860	CASZ1	ENST00000377022.8	synonymous_variant	c.3438G>A	p.Thr1146=	COSV59731185;rs183960051;COSV59731185
chr1	10947667	C1orf127	ENST00000377004.8	missense_variant	c.2468G>A	p.Arg823His	rs72868124
chr1	10947668	C1orf127	ENST00000377004.8	missense_variant	c.2467C>T	p.Arg823Cys	rs141912014;COSV65437121
chr1	10947668	C1orf127	ENST00000377004.8	missense_variant	c.2467C>G	p.Arg823Gly	rs141912014;COSV65437121
chr1	10947692	C1orf127	ENST00000377004.8	missense_variant	c.2443G>A	p.Glu815Lys	COSV65436571
chr1	10947696	C1orf127	ENST00000377004.8	synonymous_variant	c.2439T>C	p.Ser813=	COSV65437388
chr1	10947722	C1orf127	ENST00000377004.8	missense_variant	c.2413C>A	p.His805Asn	COSV99057877
chr1	10947728	C1orf127	ENST00000377004.8	missense_variant	c.2407G>A	p.Glu803Lys	rs530493462
chr1	10947738	C1orf127	ENST00000377004.8	synonymous_variant	c.2397C>T	p.Ala799=	COSV65437078
chr1	10947740	C1orf127	ENST00000377004.8	missense_variant	c.2395G>A	p.Ala799Thr	COSV105313975
chr1	11022188	TARDBP	ENST00000240185.7	missense_variant	c.779C>T	p.Ala260Val	COSV104591290
chr1	11022196	TARDBP	ENST00000240185.7	missense_variant	c.787A>G	p.Lys263Glu	5238
chr1	11022201	TARDBP	ENST00000240185.7	synonymous_variant	c.792C>T	p.His264=	rs528733699
chr1	11022209	TARDBP	ENST00000240185.7	missense_variant	c.800A>G	p.Asn267Ser	rs80356718;21482
chr1	11022216	TARDBP	ENST00000240185.7	missense_variant	c.807G>T	p.Gln269His	COSV53571028
chr1	11022249	TARDBP	ENST00000240185.7	synonymous_variant	c.840A>T	p.Pro280=	COSV53570063
chr1	11022268	TARDBP	ENST00000240185.7	missense_variant	c.859G>A	p.Gly287Ser	21483
chr1	11066722	EXOSC10	ENST00000376936.9	missense_variant	c.2654G>C	p.Arg885Thr	COSV58665679
chr1	11066737	EXOSC10	ENST00000376936.9	missense_variant	c.2639A>G	p.Tyr880Cys	COSV100442842
chr1	11068010	EXOSC10	ENST00000376936.9	synonymous_variant	c.2625C>T	p.Asp875=	COSV100442983
chr1	11068020	EXOSC10	ENST00000376936.9	missense_variant	c.2615G>C	p.Gly872Ala	COSV58663758
chr1	11068043	EXOSC10	ENST00000376936.9	missense_variant	c.2592C>A	p.Asn864Lys	COSV58668777
chr1	11068052	EXOSC10	ENST00000376936.9	synonymous_variant	c.2583G>A	p.Ser861=	rs142585370
chr1	11068053	EXOSC10	ENST00000376936.9	missense_variant	c.2582C>T	p.Ser861Leu	COSV58668146
chr1	11068064	EXOSC10	ENST00000376936.9	missense_variant	c.2571A>T	p.Lys857Asn	COSV100442185
chr1	11068066	EXOSC10	ENST00000376936.9	stop_gained	c.2569A>T	p.Lys857Ter	rs141459158
chr1	11068071	EXOSC10	ENST00000376936.9	missense_variant	c.2564C>A	p.Ala855Asp	COSV58665552
chr1	11068645	EXOSC10	ENST00000376936.9	synonymous_variant	c.2550G>A	p.Lys850=	COSV58665220
chr1	11068654	EXOSC10	ENST00000376936.9	synonymous_variant	c.2541G>A	p.Pro847=	COSV58664067
chr1	11068655	EXOSC10	ENST00000376936.9	missense_variant	c.2540C>T	p.Pro847Leu	rs147762859
chr1	11068662	EXOSC10	ENST00000376936.9	missense_variant	c.2533C>A	p.Gln845Lys	COSV100442885
chr1	11068685	EXOSC10	ENST00000376936.9	missense_variant	c.2510C>A	p.Ser837Tyr	COSV58663781
chr1	11069561	EXOSC10	ENST00000376936.9	missense_variant	c.2486C>T	p.Ala829Val	COSV58667788
chr1	11069567	EXOSC10	ENST00000376936.9	missense_variant	c.2480C>T	p.Ala827Val	rs549838469
chr1	11069572	EXOSC10	ENST00000376936.9	synonymous_variant	c.2475C>T	p.Phe825=	COSV58665908
chr1	11069574	EXOSC10	ENST00000376936.9	missense_variant	c.2473T>G	p.Phe825Val	rs192611779
chr1	11069574	EXOSC10	ENST00000376936.9	missense_variant	c.2473T>C	p.Phe825Leu	rs192611779
chr1	11534471	DISP3	ENST00000294484.7	missense_variant	c.3466G>A	p.Glu1156Lys	COSV53824431
chr1	11534473	DISP3	ENST00000294484.7	missense_variant	c.3468G>T	p.Glu1156Asp	COSV99608721
chr1	11534475	DISP3	ENST00000294484.7	missense_variant	c.3470G>A	p.Gly1157Asp	COSV53819825
chr1	11534483	DISP3	ENST00000294484.7	missense_variant	c.3478C>A	p.Leu1160Met	COSV104590423
chr1	11534486	DISP3	ENST00000294484.7	missense_variant	c.3481C>T	p.Arg1161Cys	COSV99607937
chr1	11534491	DISP3	ENST00000294484.7	synonymous_variant	c.3486G>A	p.Arg1162=	COSV53836004
chr1	11534497	DISP3	ENST00000294484.7	missense_variant	c.3492C>G	p.Phe1164Leu	rs202118260;COSV53834017
chr1	11534497	DISP3	ENST00000294484.7	synonymous_variant	c.3492C>T	p.Phe1164=	COSV53834017;rs202118260;COSV53834017
chr1	11534504	DISP3	ENST00000294484.7	missense_variant	c.3499T>C	p.Cys1167Arg	COSV99608931
chr1	11534505	DISP3	ENST00000294484.7	missense_variant	c.3500G>A	p.Cys1167Tyr	COSV53826297
chr1	11534506	DISP3	ENST00000294484.7	synonymous_variant	c.3501C>T	p.Cys1167=	rs146256525
chr1	11534531	DISP3	ENST00000294484.7	missense_variant	c.3526G>A	p.Glu1176Lys	COSV53824786
chr1	11534534	DISP3	ENST00000294484.7	missense_variant	c.3529A>C	p.Ile1177Leu	COSV99609210
chr1	11534534	DISP3	ENST00000294484.7	missense_variant	c.3529A>T	p.Ile1177Phe	COSV53824680
chr1	11534536	DISP3	ENST00000294484.7	synonymous_variant	c.3531C>A	p.Ile1177=	rs140072373;COSV53820092
chr1	11534536	DISP3	ENST00000294484.7	synonymous_variant	c.3531C>T	p.Ile1177=	COSV53820092;rs140072373;COSV53820092
chr1	11535011	DISP3	ENST00000294484.7	missense_variant	c.3536G>A	p.Gly1179Glu	COSV104590588
chr1	11535013	DISP3	ENST00000294484.7	missense_variant	c.3538G>A	p.Val1180Met	COSV105131877
chr1	11535029	DISP3	ENST00000294484.7	missense_variant	c.3554G>A	p.Cys1185Tyr	COSV53830172
chr1	11535030	DISP3	ENST00000294484.7	synonymous_variant	c.3555C>T	p.Cys1185=	rs41274536
chr1	11535032	DISP3	ENST00000294484.7	missense_variant	c.3557G>A	p.Gly1186Asp	COSV53819519
chr1	11535048	DISP3	ENST00000294484.7	synonymous_variant	c.3573G>T	p.Leu1191=	COSV53835453
chr1	11535054	DISP3	ENST00000294484.7	missense_variant	c.3579C>G	p.Ile1193Met	COSV53827976
chr1	11535063	DISP3	ENST00000294484.7	synonymous_variant	c.3588C>T	p.Ala1196=	rs538447872
chr1	11535064	DISP3	ENST00000294484.7	missense_variant	c.3589G>T	p.Ala1197Ser	COSV53823513
chr1	11535066	DISP3	ENST00000294484.7	synonymous_variant	c.3591G>A	p.Ala1197=	rs368363308
chr1	11535071	DISP3	ENST00000294484.7	missense_variant	c.3596C>T	p.Ala1199Val	COSV53822015
chr1	11535099	DISP3	ENST00000294484.7	synonymous_variant	c.3624G>T	p.Leu1208=	COSV99609784
chr1	11535100	DISP3	ENST00000294484.7	synonymous_variant	c.3625C>T	p.Leu1209=	COSV53834465
chr1	11535105	DISP3	ENST00000294484.7	synonymous_variant	c.3630C>T	p.Pro1210=	COSV53827463;rs570445815;COSV53827463
chr1	11535105	DISP3	ENST00000294484.7	synonymous_variant	c.3630C>G	p.Pro1210=	COSV53834967
chr1	11535106	DISP3	ENST00000294484.7	missense_variant	c.3631G>A	p.Val1211Met	COSV99608443
chr1	11535109	DISP3	ENST00000294484.7	missense_variant	c.3634C>A	p.Leu1212Ile	COSV53821614
chr1	11535482	DISP3	ENST00000294484.7	synonymous_variant	c.3654C>T	p.Ile1218=	rs539420524
chr1	11535483	DISP3	ENST00000294484.7	missense_variant	c.3655G>A	p.Val1219Met	COSV99607591
chr1	11535486	DISP3	ENST00000294484.7	missense_variant	c.3658T>G	p.Cys1220Gly	COSV53838676
chr1	11535497	DISP3	ENST00000294484.7	synonymous_variant	c.3669G>A	p.Val1223=	COSV53835370
chr1	11535499	DISP3	ENST00000294484.7	missense_variant	c.3671C>T	p.Thr1224Ile	COSV53835964
chr1	11535503	DISP3	ENST00000294484.7	synonymous_variant	c.3675C>T	p.Ile1225=	rs200402280
chr1	11535515	DISP3	ENST00000294484.7	synonymous_variant	c.3687C>T	p.Ser1229=	rs3891105;775511
chr1	11535516	DISP3	ENST00000294484.7	missense_variant	c.3688G>T	p.Gly1230Cys	COSV53824728
chr1	11535516	DISP3	ENST00000294484.7	missense_variant	c.3688G>A	p.Gly1230Ser	COSV53831774
chr1	11535529	DISP3	ENST00000294484.7	missense_variant	c.3701G>T	p.Gly1234Val	COSV53828492
chr1	11535532	DISP3	ENST00000294484.7	missense_variant	c.3704C>A	p.Ala1235Asp	COSV53827699
chr1	11535546	DISP3	ENST00000294484.7	missense_variant	c.3718T>A	p.Ser1240Thr	COSV105131816
chr1	11535547	DISP3	ENST00000294484.7	complex_substitution	c.3719_3720delinsTT	p.Ser1240Phe	COSV53829553
chr1	11535548	DISP3	ENST00000294484.7	synonymous_variant	c.3720C>A	p.Ser1240=	COSV99609485
chr1	11535557	DISP3	ENST00000294484.7	synonymous_variant	c.3729C>T	p.Ile1243=	COSV99608273
chr1	11535558	DISP3	ENST00000294484.7	missense_variant	c.3730C>A	p.Leu1244Ile	COSV99610071
chr1	11535560	DISP3	ENST00000294484.7	synonymous_variant	c.3732C>T	p.Leu1244=	rs534969381
chr1	11535561	DISP3	ENST00000294484.7	missense_variant	c.3733G>A	p.Val1245Ile	COSV99610388
chr1	11535568	DISP3	ENST00000294484.7	missense_variant	c.3740C>T	p.Ser1247Phe	COSV99607333;rs553635142;COSV99607333
chr1	11535571	DISP3	ENST00000294484.7	missense_variant	c.3743C>T	p.Ser1248Phe	COSV105131838
chr1	11535572	DISP3	ENST00000294484.7	synonymous_variant	c.3744C>T	p.Ser1248=	COSV53839526
chr1	11535573	DISP3	ENST00000294484.7	missense_variant	c.3745G>A	p.Val1249Met	COSV53823647
chr1	11535575	DISP3	ENST00000294484.7	synonymous_variant	c.3747G>A	p.Val1249=	COSV53831408
chr1	11535579	DISP3	ENST00000294484.7	missense_variant	c.3751T>A	p.Tyr1251Asn	COSV53835386
chr1	11535584	DISP3	ENST00000294484.7	synonymous_variant	c.3756C>T	p.Cys1252=	rs202188597
chr1	11535585	DISP3	ENST00000294484.7	missense_variant	c.3757G>A	p.Val1253Ile	COSV53828616;rs200620988;COSV53828616
chr1	11535585	DISP3	ENST00000294484.7	missense_variant	c.3757G>C	p.Val1253Leu	rs200620988;COSV53828616
chr1	11535585	DISP3	ENST00000294484.7	missense_variant	c.3757G>T	p.Val1253Phe	rs200620988;COSV53828616
chr1	11535590	DISP3	ENST00000294484.7	missense_variant	c.3762C>G	p.His1254Gln	COSV53825298
chr1	11535590	DISP3	ENST00000294484.7	missense_variant	c.3762C>A	p.His1254Gln	COSV53837833
chr1	11535593	DISP3	ENST00000294484.7	synonymous_variant	c.3765G>T	p.Leu1255=	COSV53832423
chr1	11535595	DISP3	ENST00000294484.7	missense_variant	c.3767T>C	p.Val1256Ala	COSV53824198
chr1	11535599	DISP3	ENST00000294484.7	missense_variant	c.3771G>C	p.Glu1257Asp	COSV53833082
chr1	11535602	DISP3	ENST00000294484.7	synonymous_variant	c.3774C>T	p.Gly1258=	rs185338621
chr1	11535608	DISP3	ENST00000294484.7	synonymous_variant	c.3780G>T	p.Leu1260=	COSV53834371
chr1	11535609	DISP3	ENST00000294484.7	synonymous_variant	c.3781C>T	p.Leu1261=	rs147919893
chr1	11535616	DISP3	ENST00000294484.7	missense_variant	c.3788G>C	p.Gly1263Ala	COSV53825108
chr1	11535617	DISP3	ENST00000294484.7	synonymous_variant	c.3789A>G	p.Gly1263=	COSV53831591
chr1	11535620	DISP3	ENST00000294484.7	synonymous_variant	c.3792G>A	p.Glu1264=	COSV53821213
chr1	11535622	DISP3	ENST00000294484.7	missense_variant	c.3794A>G	p.Asn1265Ser	COSV99608070
chr1	11535624	DISP3	ENST00000294484.7	missense_variant	c.3796C>A	p.Leu1266Met	COSV99037562
chr1	11535628	DISP3	ENST00000294484.7	missense_variant	c.3800C>T	p.Pro1267Leu	COSV53836684
chr1	11535629	DISP3	ENST00000294484.7	synonymous_variant	c.3801C>T	p.Pro1267=	COSV53820599
chr1	11535630	DISP3	ENST00000294484.7	missense_variant	c.3802C>T	p.Pro1268Ser	COSV53820881;rs189867539;COSV53820881
chr1	11535631	DISP3	ENST00000294484.7	missense_variant	c.3803C>T	p.Pro1268Leu	COSV99609057
chr1	11535633	DISP3	ENST00000294484.7	missense_variant	c.3805C>A	p.His1269Asn	rs374112927
chr1	11535633	DISP3	ENST00000294484.7	missense_variant	c.3805C>G	p.His1269Asp	rs374112927
chr1	11535633	DISP3	ENST00000294484.7	missense_variant	c.3805C>T	p.His1269Tyr	rs374112927
chr1	11535639	DISP3	ENST00000294484.7	missense_variant	c.3811G>A	p.Ala1271Thr	COSV53825590
chr1	11535641	DISP3	ENST00000294484.7	synonymous_variant	c.3813C>T	p.Ala1271=	COSV53820158
chr1	11535642	DISP3	ENST00000294484.7	missense_variant	c.3814G>A	p.Glu1272Lys	COSV53834694
chr1	11535644	DISP3	ENST00000294484.7	missense_variant	c.3816G>T	p.Glu1272Asp	COSV99609339
chr1	11536326	DISP3	ENST00000294484.7	synonymous_variant	c.3819C>T	p.Asp1273=	COSV53831013
chr1	11536327	DISP3	ENST00000294484.7	missense_variant	c.3820G>A	p.Ala1274Thr	COSV53819355
chr1	11536328	DISP3	ENST00000294484.7	missense_variant	c.3821C>T	p.Ala1274Val	COSV53825934
chr1	11536330	DISP3	ENST00000294484.7	stop_gained	c.3823C>T	p.Arg1275Ter	COSV53828975
chr1	11536331	DISP3	ENST00000294484.7	missense_variant	c.3824G>A	p.Arg1275Gln	COSV53831161
chr1	11536332	DISP3	ENST00000294484.7	synonymous_variant	c.3825A>G	p.Arg1275=	COSV99607676
chr1	11536334	DISP3	ENST00000294484.7	missense_variant	c.3827C>T	p.Thr1276Met	COSV53839869
[truncated: 247,465+ more rows]
