# Supplementary material for: Aberrant phase separation and nucleolar dysfunction in rare genetic diseases
Source: Nature. 2023 Feb 8;614(7948):564–71. doi: 10.1038/s41586-022-05682-1 (PMC9931588; doi:10.1038/s41586-022-05682-1)
Supplement: Supplementary file 9 — Primer sequences. [file 41586_2022_5682_MOESM9_ESM.xlsx]

## Sheet: SupplementaryTable6
Sanger sequencing of HMGB1 of patient gDNA
HMGB1-Ex2-3F	AAATAACCAGTACTTTGGTTTTCATTC
HMGB1-EX2-3R	GCTTGCTAAATTTCTCTCAGATTCTAC
HMGB1-Ex4F	CACAGAAATTCACAGGCAGC
HMGB1-Ex4R	CTAAGTACAATCATACATCTGGCG
HMGB1-Exon5F	ttctggagttgctgtggatct
HMGB1-Exon5R	gggggttaaatgctttatagacaa
cDNA sequencing of Individual 3
forward	CACTGGGCGACTCTGTGC
reverse	CCTGTACACAACTCACTCCTT
RT-qPCR of patient cDNA
HMGB1-fwd	GACTCTGTGCCTCGCTGA
HMGB1-rev	TCTTATGCTCCTCCCGACAAG
GAPDH-fwd	ATGCCTCCTGCACCACCAAC
GAPDH-rev	GGCCATCCACAGTCTTCTGG
qPCR of HMGB1 deletion
13q12.3_A_for	GTCCAAACCAATGCACATGTCT
13q12.3_A_rev	TGTAATGCTCGTCTTCCAGGG
13q12.3_B_for	CTCTGGGAGCAATGTGGC
13q12.3_B_rev	CCTCTTAATACCAAGGCAGTGC
13q12.3_C_for	CTCGGGTACACAGGACACAC
13q12.3_C_rev	TGATCGTCCCATCACAGTGT
13q12.3_D_for	AGGATTGAGTCAGGCTGAGC
13q12.3_D_rev	GTGACCGACCCATTTCTCCT
13q12.3_E_for	GGGCAATGACAGAGGAGAGG
13q12.3_E_rev	ATTCTGCGATGAGGTGACCG
13q12.3_F_for	AGCAAGCCTCTGAATCCCTA
13q12.3_F_rev	AGCACATTACAGGCGAAGGG
X_F8_for	GCCAAGAAGCATCCTAAAACTTG
X_F8_rev	GGCGAGGACTAAGGGAGCAT
Cloning primers for protein purification
HMGB1 forward primer	ggcatggacgagctgtacacggCGATGGGCAAAGGAGATCCTAAGA
HMGB1 IDR forward primer	ggcatggacgagctgtacacggCGAACACTGCTGCAGATGACAAG
HMGB1 WT reverse primer	agactcgagtgcggccgcaCGTTATTCATCATCATCATCTTCTTCT
HMGB1 mutant reverse primer	agactcgagtgcggccgcaCGTTATAGACAGGAGAAGAAGAACTGCG
NPM1 forward primer	catagcacagggggcatggatgaattgtacaagtacacggATATGGAAGACTCGATGGATATGGACA
NPM1 reverse primer	cgcagcagcggtttctttaccagactcgagtgcggccgcaACAAGAGATTTCCTCCACTGCCAG
HP1a forward primer	catagcacagggggcatggatgaattgtacaagtacacggATATGGGAAAGAAGACCAAGAGGACAG
HP1a reverse primer	cgcagcagcggtttctttaccagactcgagtgcggccgcACAGCTCTTCGCGCTTTCTTT
Cloning primers for mammalian expression vectors
EGFP-HMGB1 forward primer	GATCaccggtgccaccatggtgagcaagggcgaggagc
EGFP-HMBG1 WT reverse primer	GATCtctagaTTATTCATCATCATCATCTTCTTCTTCATCTTCATCTTCTTCA
EGFP-HMBG1 mutant reverse primer	GATCtctagaTTATAGACAGGAGAAGAAGAACTGCGCTAGAAC
HMGB1 designed variants forward primer	gggatcactctcggcatggacgagctgtacacggcgATGGCTAAAGGTGACCCCAAG
HMGB1 designed variants reverse primer	tggcggccaagcttctgcaggtcgactTTATAGACAGGAGAAGAAGAACTGCG
HMGB1 del IDR reverse primer	tggcggccaagcttctgcaggtcgactTTAATTCCACATCTCTCCCAGTTTC
HMGB1 del FS reverse primer	tggcggccaagcttctgcaggtcgactTTATTTCTTGCTTTTTTCAGCCTTGAC
HMGB1 IDR2 forward primer	gggatcactctcggcatggacgagctgtacacggcgATGGCTAAAGGAAAGCCTGATGCAG
HMGB1 mutant IDR2 reverse primer	tggcggccaagcttctgcaggtcgactTTATAGACAGGAGAAGAAGAACTGCG
HMGB1 mutant without hydrophobic patch (“Patchless”) reverse primer	tggcggccaagcttctgcaggtcgactTTACTTCTTCTTCATCTTCATCTTCTTCATCTTCC
FOXC1 WT forward primer	gggatcactctcggcatggacgagctgtacacggcgATGCAAGCTCGGTATTCAGTTAG
FOXC1 WT reverse primer	tggcggccaagcttctgcaggtcgactTTAGAATTTAGAGCAATCATAAACAAAGGCA
FOXC1 mutant forward primer	gggatcactctcggcatggacgagctgtacacggcgATGCAAGCCAGGTATTCAGTCA
FOXC1 mutant reverse primer	tggcggccaagcttctgcaggtcgactTTAAGAAGTAGTCCAAGCACTGG
FOXF1 WT forward primer	gggatcactctcggcatggacgagctgtacacggcgATGAGTAGCGCCCCCGAGAAA
FOXF1 WT reverse primer	tggcggccaagcttctgcaggtcgactTTACATAACACAGGGTTTAATATCCTGATAAGTCACT
FOXF1 mutant forward primer	gggatcactctcggcatggacgagctgtacacggcgATGTCAAGCGCCCCCGAAAA
FOXF1 mutant reverse primer	tggcggccaagcttctgcaggtcgactTCACAAAGGTACGGGTGCGG
HMGB3 WT forward primer	gggatcactctcggcatggacgagctgtacacggcgATGGCTAAAGGTGACCCCAAG
HMGB3 WT reverse primer	tggcggccaagcttctgcaggtcgactTTATTCATCCTCTTCTTCCTCTTCTTCC
HMGB3 mutant reverse primer	tggcggccaagcttctgcaggtcgactCTACTCTAAGTATTCACAAGGAGACAGAT
MYOD1 WT forward primer	gggatcactctcggcatggacgagctgtacacggcgATGGAGCTTCTCTCACCGC
MYOD1 WT reverse primer	tggcggccaagcttctgcaggtcgactTTAGAGCACCTGGTATATCGGGT
MYOD1 mutant forward primer	gggatcactctcggcatggacgagctgtacacggcgATGGAACTGCTCAGCCCAC
MYOD1 mutant reverse primer	tggcggccaagcttctgcaggtcgactTTAGAAAGCTCTGCCGCCTG
RAX WT forward primer	gggatcactctcggcatggacgagctgtacacggcgATGCATCTTCCAGGTTGTGCA
RAX WT reverse primer	tggcggccaagcttctgcaggtcgactTCAAAGCGCTTGCCAAGG
RAX mutant forward primer	gggatcactctcggcatggacgagctgtacacggcgATGCATCTCCCTGGTTGTGC
RAX mutant reverse primer	tggcggccaagcttctgcaggtcgactCTATGATGGACGCAATCGTCG
RUNX1 WT forward primer	gggatcactctcggcatggacgagctgtacacggcgATGGCTTCAGACAGCATATTTGAGTC
RUNX1 WT reverse primer	tggcggccaagcttctgcaggtcgactTCAGTAGGGCCTCCACACG
RUNX1 mutant forward primer	gggatcactctcggcatggacgagctgtacacggcgATGGCATCTGATTCTATCTTCGAATC
RUNX1 mutant reverse primer	tggcggccaagcttctgcaggtcgactTTAGAAACACTCGCAATTGCCTT
PHOX2B WT forward primer	gggatcactctcggcatggacgagctgtacacggcgATGTACAAGATGGAGTACTCCTATCTTAACT
PHOX2B WT reverse primer	tggcggccaagcttctgcaggtcgactCTAAAACATAGAAGATTTGACAAGAGCTGC
PHOX2B mutant forward primer	gggatcactctcggcatggacgagctgtacacggcgATGTACAAGATGGAGTACAGCTATTTGAAC
PHOX2B mutant reverse primer	tggcggccaagcttctgcaggtcgactTCAAGGGGGTTTCGGTACAGT
CALR WT/MUT forward primer	gggatcactctcggcatggacgagctgtacacggcgATGCTGCTATCCGTGCCG
CALR WT reverse primer	tggcggccaagcttctgcaggtcgactTCACAATTCATCTTTAGCTTGCCCA
CALR mutant reverse primer	tggcggccaagcttctgcaggtcgactTCAGGCCTCAGTCCAGCCC
SOX2 WT forward primer	gggatcactctcggcatggacgagctgtacacggcgATGTATAATATGATGGAAACCGAATTAAAACCC
SOX2 WT reverse primer	tggcggccaagcttctgcaggtcgactTTACATATGGGACAACGGCAAGGTAC
SOX2 mutant forward primer	gggatcactctcggcatggacgagctgtacacggcgATGTATAATATGATGGAAACCGAACTTAAACCA
SOX2 mutant reverse primer	tggcggccaagcttctgcaggtcgactTTACTTACTATGTGTAATTGGGTTCTTCTTCTT
SQSTM1 WT forward primer	gggatcactctcggcatggacgagctgtacacggcgATGGCGTCGCTCACCGTGA
SQSTM1 WT reverse primer	tggcggccaagcttctgcaggtcgactTCACAACGGCGGGGGATGCTTT
SQSTM1 mutant forward primer	gggatcactctcggcatggacgagctgtacacggcgATGGCGTCGCTCACCGTGAAG
SQSTM1 mutant reverse primer	tggcggccaagcttctgcaggtcgactTCATCTGCTCCGCCAGAGACTGC
FOXL2 WT forward primer	gggatcactctcggcatggacgagctgtacacggcgATGATGGCAAGCTACCCGGA
FOXL2 WT reverse primer	tggcggccaagcttctgcaggtcgactTCAGAGGTCAAGCCTTGAATGAAGA
FOXL2 mutant forward primer	gggatcactctcggcatggacgagctgtacacggcgATGATGGCCTCCTATCCTGAGC
FOXL2 mutant reverse primer	tggcggccaagcttctgcaggtcgactTCAGGGTGAGCTGGGACTG
MEN1 WT forward primer	gggatcactctcggcatggacgagctgtacacggcgATGGGGCTGAAAGCGGCCC
MEN1 WT reverse primer	tggcggccaagcttctgcaggtcgactTCAAAGTCCCTTTCGCTGTCTCTTCAAAAATG
MEN1 MUT forward primer	gggatcactctcggcatggacgagctgtacacggcgATGGGGCTGAAGGCCGCCCA
MEN1 MUT reverse primer	tggcggccaagcttctgcaggtcgactTCATCTTCTCACTCTGGAAAGTGAGCACTGGACC
DVL1 fragment1 forward primer	gggatcactctcggcatggacgagctgtacacggcgATGGCGGAGACCAAGATTATCTACCACATGGACG
DVL1 fragment1 reverse primer	gcgctcatgtcactcttcaccgtcagcggcgcctcttccagctcg
DVL1 fragment2 forward primer	agctggaagaggcgccgctgacggtgaagagtgacatgagcgccg
DVL1 fragment2 WT reverse primer	tggcggccaagcttctgcaggtcgactTCACATGATGTCCACGAAGAACTCGCAGGG
DVL1 fragment2 mutant reverse primer	tggcggccaagcttctgcaggtcgactTCAATTCCGGGGGGACGGCAGC
Cloning primers for PiggyBac vectors
EGFP forward	gtaccacttcctaccctcgtaaaggtctagagctagccaccatggtgagcaag
PB-HMGB1 WT reverse	tcccccgtttaaactcattactaaccggtcaaccggtcttgtacaTTATTCATCATCATCATCTTCTTCTTCATCTTCATCTTCT
PB-HMGB1 Mutant reverse	tcccccgtttaaactcattactaaccggtcaaccggtcttgtacaTTATAGACAGGAGAAGAAGAACTGCG
PB-HMGB1 “Patchless” reverse	tcccccgtttaaactcattactaaccggtcaaccggtcttgtacaTTACTTCTTCTTCATCTTCATCTTCTTCATCTTCC
qPCR Primers
47S-pre-rRNA forward	GAACGGTGGTGTGTCGTTC
47S-pre-rRNA reverse	GCGTCTCGTCTCGTCTCACT
28S rRNA forward	CAGGGGAATCCGACTGTTTA
28S rRNA reverse	ATGACGAGGCATTTGGCTAC
18S rRNA forward	AAACGGCTACCACATCCAAG
18S rRNA reverse	CCTCCAATGGATCCTCGTTA
5.8S rRNA forward	CTCTTAGCGGTGGATCACTC
5.8S rRNA reverse	GACGCTCAGACAGGCGTAG
beta-actin forward	GCTCGTCGTCGACAACGGCTC
beta-actin reverse	CAAACATGATCTGGGTCATCTTCTC
GAPDH forward	AACAGCCTCAAGATCATCAG
GAPDH reverse	CATGAGTCCTTCCACGATAC
Cyclophilin forward	TGCCATCGCCAAGGAGTAG
Cyclophilin reverse	TGCACAGACGGTCACTCAAA
